# Supplementary material for: Metabolomics Analysis of PK-15 Cells with Pseudorabies Virus Infection Based on UHPLC-QE-MS
Source: Viruses. 2022 May 27;14(6):1158. doi: 10.3390/v14061158 (PMC9229976; doi:10.3390/v14061158)
Supplement: Supplementary file 1 [file viruses-14-01158-s001.zip › Table S2.xlsx]

## Sheet: Sheet1
Name	Description
MS2 name	Name of substance obtained by qualitative matching analysis of secondary mass spectrometry
SuperClass	Classification information of the substance in HMDB database
VIP	The variable projection importance of the substance obtained in the OPLS-DA model of this group
P-VALUE	The p value obtained by the t-test of the substance in this group
Q-VALUE	P value corrected by multiple hypothesis test
FOLD CHANGE	Quantitative ratio of two groups of experimental substances
LOG_FOLDCHANGE	Fold change takes the logarithm based on 2

## Sheet: 6_G-MOCK
id	MS2 name	SuperClass	VIP	P-VALUE	Q-VALUE	FOLD CHANGE	LOG_FOLDCHANGE
5	L-Norleucine	Organic acids and derivatives	1.26441	0.0337889	0.022818	0.618137	-0.694001
15	Betaine	Organic acids and derivatives	1.32178	6.12041e-05	0.000758966	0.119492	-3.06502
38	L-Serine	Organic acids and derivatives	1.3124	0.000399177	0.00189714	0.570016	-0.810925
41	L-Pipecolic acid	Organic acids and derivatives	1.26361	0.00644984	0.0079988	0.621857	-0.685346
43	Creatine	Organic acids and derivatives	1.30301	0.0014715	0.003331	0.455313	-1.13507
49	gamma-Aminobutyric acid	Organic acids and derivatives	1.323	0.00651811	0.0080498	0.106964	-3.2248
59	Phenylacetylglycine	Organic acids and derivatives	1.32406	0.00399198	0.00590833	0.120997	-3.04696
66	Aminoadipic acid	Organic acids and derivatives	1.19599	0.0236051	0.0181352	0.35172	-1.5075
73	Acetylhydrazine	Organic acids and derivatives	1.14318	0.0356071	0.0235996	0.674144	-0.568872
74	L-Methionine	Organic acids and derivatives	1.13216	0.0319506	0.0220327	0.551843	-0.857671
83	4-Guanidinobutanoic acid	Organic acids and derivatives	1.26397	0.00213332	0.00407886	0.158614	-2.6564
89	N-Methyl-a-aminoisobutyric acid	Organic acids and derivatives	1.24419	0.0444177	0.027445	0.619323	-0.691235
107	L-Asparagine	Organic acids and derivatives	1.14067	0.0274113	0.0199865	0.591879	-0.756625
113	L-Phenylalanine	Organic acids and derivatives	1.22021	0.0125962	0.0120472	0.567903	-0.816284
119	3-Aminobutanoic acid	Organic acids and derivatives	1.32474	1.80463e-05	0.000469732	0.350603	-1.51209
125	L-Lysine	Organic acids and derivatives	1.18276	0.0272183	0.0198971	0.629911	-0.666781
137	L-2-Amino-3-methylenehexanoic acid	Organic acids and derivatives	1.19535	2.52194e-05	0.000528301	0.012611	-6.30917
148	Taurine	Organic acids and derivatives	1.32383	1.83185e-05	0.000472049	0.18945	-2.40011
158	Creatinine	Organic acids and derivatives	1.3187	0.00712545	0.00849865	0.260812	-1.93892
161	Proline betaine	Organic acids and derivatives	1.32512	0.00198692	0.00392922	0.0295573	-5.08034
165	2-Azetidinecarboxylic acid	Organic acids and derivatives	1.16845	0.0378731	0.024586	0.642677	-0.637835
167	N-Ornithyl-L-taurine	Organic acids and derivatives	1.32308	0.00331887	0.00528436	0.305147	-1.71242
177	N6-Acetyl-L-lysine	Organic acids and derivatives	1.21846	0.0101054	0.0105174	0.596679	-0.744974
181	Citrulline	Organic acids and derivatives	1.32528	0.00425801	0.00615487	0.0763357	-3.7115
193	L-Tyrosine	Organic acids and derivatives	1.30785	0.000678998	0.00244754	0.536508	-0.898328
207	N-(Carbethoxyacetyl)-4-chloro-L-tryptophan	Organic acids and derivatives	1.31017	0.000498578	0.00211676	0.450111	-1.15165
239	N-a-Acetyl-L-arginine	Organic acids and derivatives	1.30992	9.2206e-05	0.0009204	0.508161	-0.976643
253	Saccharopine	Organic acids and derivatives	1.22949	0.00432576	0.00621582	0.571266	-0.807765
256	beta-Alanine	Organic acids and derivatives	1.19054	0.0203328	0.0164552	0.521967	-0.937969
265	Prolylhydroxyproline	Organic acids and derivatives	1.1181	0.0462026	0.0281986	0.599275	-0.738709
266	D-alpha-Aminobutyric acid	Organic acids and derivatives	1.28955	0.00269383	0.00464258	0.56893	-0.813677
319	1-Methylhistidine	Organic acids and derivatives	1.31731	0.0108411	0.0109624	0.211781	-2.23935
325	N-Acetylleucine	Organic acids and derivatives	1.17591	0.0203598	0.0164694	0.759881	-0.396154
327	Allysine	Organic acids and derivatives	1.26951	0.00616079	0.00777805	0.548435	-0.866608
338	Phosphocreatine	Organic acids and derivatives	1.29358	0.000141253	0.00112091	0.104229	-3.26217
352	L-prolyl-L-proline	Organic acids and derivatives	1.1688	0.0275872	0.0200675	0.615963	-0.699084
365	Prolyl-Serine	Organic acids and derivatives	1.30657	0.0250185	0.0188448	0.248169	-2.01061
369	Hydroxyprolyl-Isoleucine	Organic acids and derivatives	1.22033	0.000499087	0.00211786	0.106789	-3.22716
382	N-Alpha-acetyllysine	Organic acids and derivatives	1.29584	0.00228552	0.00422571	0.327265	-1.61147
392	Ethyl 3-(methylthio)propanoate	Organic acids and derivatives	1.26444	0.00343904	0.00540177	0.635455	-0.654138
407	N-Ethylacetamide	Organic acids and derivatives	1.2265	0.00629484	0.00788141	0.474302	-1.07612
419	Tryptophyl-Tyrosine	Organic acids and derivatives	1.24204	0.0102052	0.0105792	2.8779	1.52502
434	Lysyl-Leucine	Organic acids and derivatives	1.28808	0.00274189	0.00469106	0.495729	-1.01238
455	Argininosuccinic acid	Organic acids and derivatives	1.29313	0.00104648	0.00288504	0.561797	-0.83188
460	Isoleucyl-Alanine	Organic acids and derivatives	1.259	0.0464769	0.0283129	0.341569	-1.54975
495	Capsiamide	Organic acids and derivatives	1.21384	0.0130902	0.0123527	0.585365	-0.772592
507	L-2-Amino-4-methylenepentanedioic acid	Organic acids and derivatives	1.02467	0.0140656	0.0129397	0.353355	-1.50081
535	N-Acetylglutamine	Organic acids and derivatives	1.16799	0.0160356	0.0140535	0.52213	-0.937519
547	L-trans-5-Hydroxy-2-piperidinecarboxylic acid	Organic acids and derivatives	1.25164	0.0462828	0.0282321	0.540567	-0.887456
549	Phosphodimethylethanolamine	Organic acids and derivatives	1.15565	0.031995	0.0220521	0.452205	-1.14495
555	(Â±)-erythro-Isoleucine	Organic acids and derivatives	1.17475	0.0259794	0.0193122	0.669917	-0.577945
574	L-Pyridosine	Organic acids and derivatives	1.25248	0.00205594	0.00400102	8.59116	3.10285
583	beta-D-Glucosyloxydestruxin B	Organic acids and derivatives	1.30271	0.00119607	0.00300935	0.626046	-0.675659
599	Hypotaurine	Organic acids and derivatives	1.31949	0.000116844	0.00101883	0.191173	-2.38705
607	Hydroxyprolyl-Gamma-glutamate	Organic acids and derivatives	1.17989	0.0242602	0.018467	0.450061	-1.15181
667	Allantoic acid	Organic acids and derivatives	1.1242	0.0431478	0.026902	0.712656	-0.488722
671	Isobutyrylglycine	Organic acids and derivatives	1.22167	0.015327	0.0136631	0.617605	-0.695243
672	2-Keto-glutaramic acid	Organic acids and derivatives	1.27717	0.00188621	0.00382017	0.375199	-1.41427
688	D-4'-Phosphopantothenate	Organic acids and derivatives	1.27237	0.00310701	0.00506936	0.455064	-1.13586
689	L-cis-3-Amino-2-pyrrolidinecarboxylic acid	Organic acids and derivatives	1.30696	0.0142792	0.0130646	0.351107	-1.51002
702	DL-Glutamate	Organic acids and derivatives	1.27193	0.00420177	0.00610371	0.28488	-1.81157
703	Iminoerythrose 4-phosphate	Organic acids and derivatives	1.32313	0.00670381	0.0081864	0.134895	-2.89009
708	Thiomorpholine 3-carboxylate	Organic acids and derivatives	1.25235	0.014251	0.0130482	0.329124	-1.6033
720	Glycerylphosphorylethanolamine	Organic acids and derivatives	1.32243	5.33626e-05	0.000709597	0.23201	-2.10774
730	Isoleucyl-Valine	Organic acids and derivatives	1.32382	1.9426e-06	0.000268719	0.352389	-1.50476
738	Alanyl-Isoleucine	Organic acids and derivatives	1.29972	0.0020097	0.00395318	0.337158	-1.5685
762	5-phosphonooxy-L-lysine	Organic acids and derivatives	1.32594	5.11044e-06	0.000307893	0.356419	-1.48835
780	N-Acetylasparagine	Organic acids and derivatives	1.2955	0.00075057	0.00255265	0.322643	-1.63199
797	Acetylcysteine	Organic acids and derivatives	1.10801	0.0342714	0.0230188	0.586154	-0.770647
813	gamma-Glutamylaspartic acid	Organic acids and derivatives	1.24564	0.00753263	0.00879156	0.65146	-0.618251
819	DL-O-Phosphoserine	Organic acids and derivatives	1.3168	0.000161587	0.00120164	0.421062	-1.24789
16	L-Gulose	Organic oxygen compounds	1.32494	6.13629e-06	0.000323212	0.229543	-2.12316
48	1H-Pyrrole-2-carboxaldehyde	Organic oxygen compounds	1.28892	0.00113274	0.00295947	0.6236	-0.681307
67	Inosine 2'-phosphate	Organic oxygen compounds	1.23488	0.00515114	0.00694219	0.747711	-0.419448
72	2-O-(6-Phospho-alpha-mannosyl)-D-glycerate	Organic oxygen compounds	1.09251	0.0455839	0.0279392	1.47156	0.557344
75	2-Furancarboxaldehyde	Organooxygen compounds	1.31922	7.76995e-05	0.000853435	0.413421	-1.27432
180	Galactose 1-phosphate	Organic oxygen compounds	1.31268	0.000107609	0.000982115	1.86819	0.901637
245	1-Methyl 2-galloylgalactarate	Organic oxygen compounds	1.25806	0.00206935	0.00401471	0.57474	-0.799019
257	3-Methyl-2-cyclopenten-1-one	Organooxygen compounds	1.12774	0.0442021	0.0273535	0.573559	-0.801986
273	5-Methylthioribulose 1-phosphate	Organic oxygen compounds	1.16486	0.0294455	0.0209075	1.73137	0.791911
281	Acetone cyanohydrin	Organic oxygen compounds	1.31429	0.0157494	0.0138974	0.276713	-1.85354
321	Glucoconringiin	Organooxygen compounds	1.27604	0.00139648	0.00323683	0.628057	-0.671034
343	2,3-Dihydro-3,5-dihydroxy-2-oxo-3-indoleacetic acid 5-[glucosyl-(1->4)-b-D-glucoside]	Organic oxygen compounds	1.25964	0.00135889	0.00318875	0.483027	-1.04982
362	Mangiferdesmethylursanone	Organic oxygen compounds	1.30029	0.000420757	0.00194356	0.572306	-0.805142
394	Glucose 1-phosphate	Organic oxygen compounds	1.28116	0.00223948	0.00418131	1.40526	0.490832
396	2-Dodecanone	Organic oxygen compounds	1.30539	0.000162303	0.00120451	0.51085	-0.96903
492	Theogallin	Organic oxygen compounds	1.26405	0.00320616	0.00517129	0.512166	-0.965316
545	Leonuriside A	Organic oxygen compounds	1.18414	0.024872	0.0187724	0.580407	-0.784864
606	beta-D-3-[5-Deoxy-5-(dimethylarsinyl)ribofuranosyloxy]-2-hydroxy-1-propanesulfonic acid	Organic oxygen compounds	1.14536	0.0384	0.0248148	0.697169	-0.52042
620	3,5,6-Trihydroxy-5-(hydroxymethyl)-2-methoxy-2-cyclohexen-1-one	Organic oxygen compounds	1.27838	0.030789	0.0215191	0.470035	-1.08916
627	Linamarin	Organic oxygen compounds	1.21147	0.0136708	0.0127049	0.612781	-0.706557
658	D-Glycero-D-galacto-heptitol	Organic oxygen compounds	1.18365	0.00562397	0.0073465	0.279764	-1.83772
680	a-Amino-2,5-dihydro-5-oxo-4-isoxazolepropanoic acid N2-glucoside	Organic oxygen compounds	1.28066	0.000959169	0.00280083	2.1335	1.09322
713	Dimethyl 2-galloylgalactarate	Organic oxygen compounds	1.21242	0.00870359	0.00961294	0.638183	-0.647959
746	2-[(Methylthio)methyl]-2-butenal	Organic oxygen compounds	1.24269	0.00625174	0.00784836	0.635707	-0.653565
739	Acetamidopropanal	Organooxygen compounds	1.26982	0.00502137	0.00682671	0.397565	-1.33074
777	5-Aminoimidazole ribonucleotide	Organic oxygen compounds	1.31985	8.29785e-05	0.000879305	0.127382	-2.97277
785	Kanokoside C	Organooxygen compounds	1.24009	0.0101727	0.0105592	0.239019	-2.0648
17	Choline	Organic nitrogen compounds	1.31923	0.000171359	0.00123994	0.406407	-1.299
19	L-Carnitine	Organic nitrogen compounds	1.29629	0.00127993	0.00308858	0.364564	-1.45576
99	Trimethylamine N-oxide	Organic nitrogen compounds	1.08774	0.026712	0.0196604	0.630911	-0.664491
152	Betaine aldehyde	Organic nitrogen compounds	1.221	0.0077679	0.00895671	0.692369	-0.530387
174	Dimethylethanolamine	Organonitrogen compounds	1.09877	0.0354388	0.0235262	0.714342	-0.485314
189	Histamine	Organic nitrogen compounds	1.30585	0.000566326	0.0022539	0.591849	-0.756699
191	N,N-Dimethylsphingosine	Organic nitrogen compounds	1.21054	0.00195487	0.00389508	3.93208	1.97529
198	Sphingosine	Organic nitrogen compounds	1.17287	0.0252347	0.018951	0.751767	-0.411643
522	SM(d17:1/24:1(15Z))	Organic nitrogen compounds	1.2458	0.00511776	0.00691268	0.521285	-0.939855
20	Pyrimidine	Organoheterocyclic compounds	1.26812	0.00402106	0.00593586	0.489778	-1.0298
30	5-(2-Hydroxyethyl)-4-methylthiazole	Organoheterocyclic compounds	1.21689	0.0121288	0.0117504	0.482662	-1.05091
37	Thiamine	Organoheterocyclic compounds	1.25385	0.00408388	0.00599482	0.461201	-1.11653
51	Pyridoxamine 5'-phosphate	Organoheterocyclic compounds	1.25921	0.00121367	0.00302256	0.504688	-0.986537
54	Quinoline	Organoheterocyclic compounds	1.15829	0.0374759	0.024412	0.512365	-0.964755
63	(E)-5-(3,4,5,6-Tetrahydro-3-pyridylidenemethyl)-2-furanmethanol	Organoheterocyclic compounds	1.3209	0.00427664	0.0061717	0.105882	-3.23947
84	1-Pyrroline-2-carboxylic acid	Organoheterocyclic compounds	1.24319	0.00933262	0.0100247	0.389672	-1.35967
76	4-Hydroxy-2-butenoic acid gamma-lactone	Organoheterocyclic compounds	1.09052	0.0393248	0.0252115	0.864237	-0.210501
105	2,5-Dichloro-carboxymethylenebut-2-en-4-olide	Organoheterocyclic compounds	1.29617	0.00150424	0.003371	0.665645	-0.587175
106	(Â±)-Tryptophan	Organoheterocyclic compounds	1.27567	0.0296949	0.0210225	0.561369	-0.832978
116	Pyridoxine	Organoheterocyclic compounds	1.30786	0.000922426	0.00276234	0.340849	-1.5528
196	2-Piperidinone	Organoheterocyclic compounds	1.2646	0.044698	0.0275639	0.343969	-1.53965
272	2-Amino-3,8-dimethyl-3H-imidazo[4,5-f]quinoxaline	Organoheterocyclic compounds	1.12082	0.0414117	0.0261434	0.64474	-0.633211
294	L-Cyclo(alanylglycyl)	Organoheterocyclic compounds	1.11778	0.0431998	0.0269244	0.750663	-0.413762
295	2-Methyl-5-(2-propenyl)pyrazine	Organoheterocyclic compounds	1.15174	0.0212957	0.0169522	0.760482	-0.395014
307	6-Acetyl-2,3-dihydro-2-(hydroxymethyl)-4(1H)-pyridinone	Organoheterocyclic compounds	1.19396	0.00181837	0.0037437	0.264803	-1.91701
316	Piperidine	Organoheterocyclic compounds	1.27349	0.0287086	0.0205754	0.611294	-0.710062
330	6-Chloro-N-(1-methylethyl)-1,3,5-triazine-2,4-diamine	Organoheterocyclic compounds	1.27427	0.0303262	0.0213106	0.567112	-0.818294
331	2,5-Dimethyloxazole	Organoheterocyclic compounds	1.3084	0.00126742	0.00307625	0.268096	-1.89918
359	Deoxyeritadenine	Organoheterocyclic compounds	1.29677	0.000221983	0.00141248	0.468767	-1.09306
337	Dukunolide B	Organoheterocyclic compounds	1.25672	0.0021995	0.00414329	0.486932	-1.03821
339	4-ethylamino-6-isopropylamino-1,3,5-triazin-2-ol	Organoheterocyclic compounds	1.30042	0.00163051	0.00352063	0.317968	-1.65304
346	Artomunoxanthentrione	Organoheterocyclic compounds	1.26734	0.00179839	0.00372069	0.403857	-1.30808
381	Dihydro-5-methyl-2(3H)-furanone	Organoheterocyclic compounds	1.29532	0.0309416	0.0215874	0.245529	-2.02604
411	2-Benzofurancarboxaldehyde	Organoheterocyclic compounds	1.25736	0.00412988	0.00603758	0.545615	-0.874046
415	Indole	Organoheterocyclic compounds	1.28048	0.000732366	0.00252706	0.619314	-0.691256
422	(E)-Monocrotophos	Organophosphorus compounds	1.31294	0.000313331	0.00168528	0.418621	-1.25628
485	Pi-Methylimidazoleacetic acid	Organoheterocyclic compounds	1.23843	0.0132386	0.0124429	0.626857	-0.673792
494	2,3-Dihydro-5-(3-hydroxypropanoyl)-1H-pyrrolizine	Organoheterocyclic compounds	1.06932	0.0497513	0.0296451	0.664795	-0.589018
564	5'-Hydroxymethyl meloxicam	Organoheterocyclic compounds	1.22993	0.00888785	0.00973594	0.664532	-0.58959
587	N-Methylhydantoin	Organoheterocyclic compounds	1.27242	0.0035218	0.0054808	0.492099	-1.02298
603	N-Methylnicotinium	Organoheterocyclic compounds	1.30923	0.000623494	0.00235694	0.622936	-0.682844
609	N-Nitroso-pyrrolidine	Organoheterocyclic compounds	1.25284	0.00619266	0.00780277	0.772332	-0.372706
611	Squamolone	Organoheterocyclic compounds	1.19186	0.0157601	0.0139033	0.574237	-0.800282
640	5-Hydroxy-7-methoxy-2-tritriacontyl-4H-1-benzopyran-4-one	Organoheterocyclic compounds	1.23926	0.0139027	0.0128433	0.429354	-1.21976
784	1,3,5-Trihydroxy-10-methylacridone	Organoheterocyclic compounds	1.31802	0.00494634	0.00675901	0.595032	-0.748961
21	(R)-mandelic Acid	Benzenoids	1.20621	0.0145319	0.0132108	0.362747	-1.46296
33	2-Propenyl 2-aminobenzoate	Benzenoids	1.32496	0.00146828	0.00332705	0.0540594	-4.20931
55	Methyl 2-aminobenzoate	Benzenoids	1.32218	0.00507037	0.00687056	0.26282	-1.92785
78	Anigorufone	Benzenoids	1.29598	0.00202629	0.00397046	2.10311	1.07253
92	Benzoic acid	Benzenoids	1.3027	0.000804504	0.00262434	0.525274	-0.928858
117	1-nitronaphthalene	Benzenoids	1.30203	0.000526126	0.00217468	0.456694	-1.1307
130	O-Toluidine	Benzenoids	1.20625	0.00829666	0.00933395	0.567063	-0.818418
131	Acetaminophen	Benzenoids	1.31326	0.000415962	0.00193347	0.446986	-1.1617
282	Iprobenfos	Benzenoids	1.04455	0.0485511	0.0291636	2.58478	1.37004
288	2-(4-Methoxyphenoxy)propanoic acid	Benzenoids	1.08185	0.0317264	0.0219347	0.653028	-0.614784
401	3,5-Dichloro-4-hydroxy-2-methoxy-6-methylbenzoic acid	Benzenoids	1.15882	0.0375006	0.0244229	0.420547	-1.24966
503	Methyl 2-(10-heptadecenyl)-6-hydroxybenzoate	Benzenoids	1.21144	0.00843367	0.00942904	0.458968	-1.12354
546	1-nitrosonaphthalene	Benzenoids	1.29347	0.00149593	0.00336081	0.289321	-1.78926
789	1-Methoxypyrene	Benzenoids	1.15893	0.0301553	0.021233	1.38711	0.47208
801	Naphthalene epoxide	Benzenoids	1.32344	1.072e-05	0.000390041	0.1652	-2.59771
29	2-Propylpiperidine	Alkaloids and derivatives	1.24806	0.00787055	0.00903047	0.688892	-0.53765
135	Ecgonine	Alkaloids and derivatives	1.32321	0.00360476	0.00555857	0.178408	-2.48674
159	Homoarecoline	Alkaloids and derivatives	1.31857	8.4078e-05	0.000884465	0.184134	-2.44117
336	3beta,6beta-Dihydroxynortropane	Alkaloids and derivatives	1.18463	0.000629665	0.00236744	0.223182	-2.16371
36	Cytidine monophosphate	Nucleosides, nucleotides, and analogues	1.29973	0.000783131	0.00259664	0.489566	-1.03042
45	Inosinic acid	Nucleosides, nucleotides, and analogues	1.27176	0.00285381	0.00480124	0.619274	-0.69135
46	Uridine 5'-monophosphate	Nucleosides, nucleotides, and analogues	1.32041	9.29416e-05	0.000923472	0.412162	-1.27872
65	5-Thymidylic acid	Nucleosides, nucleotides, and analogues	1.15416	0.0249497	0.0188108	1.49374	0.578933
90	CDP	Nucleosides, nucleotides, and analogues	1.15212	0.00814626	0.0092282	0.391253	-1.35383
124	Adenosine 3',5'-diphosphate	Nucleosides, nucleotides, and analogues	1.15131	0.00858773	0.00953455	0.468955	-1.09248
136	Adenosine	Nucleosides, nucleotides, and analogues	1.24419	0.0029149	0.0048653	1.74752	0.805305
230	UDP-N-acetyl-alpha-D-galactosamine	Nucleosides, nucleotides, and analogues	1.2803	0.00130175	0.00311594	0.667917	-0.582258
259	FAD	Nucleosides, nucleotides, and analogues	1.24629	0.0046682	0.00651321	0.632448	-0.660982
270	Citicoline	Nucleosides, nucleotides, and analogues	1.22476	0.00777997	0.0089654	0.721433	-0.471063
278	Deoxyuridine	Nucleosides, nucleotides, and analogues	1.1065	0.0254395	0.0190511	0.562002	-0.831353
303	1-Methyladenosine	Nucleosides, nucleotides, and analogues	1.27973	0.000811441	0.00263313	0.368255	-1.44122
403	Diadenosine triphosphate	Nucleosides, nucleotides, and analogues	1.31544	0.000138249	0.00110925	0.624794	-0.678547
482	CDP-Ethanolamine	Nucleosides, nucleotides, and analogues	1.325	0.00242219	0.0043549	0.291953	-1.77619
570	Pseudouridine	Nucleosides, nucleotides, and analogues	1.2404	0.0112549	0.0112025	0.546282	-0.872282
726	7-Methylinosine	Nucleosides, nucleotides, and analogues	1.12987	0.0388079	0.0249906	2.31392	1.21034
743	N(6)-(1,2-dicarboxyethyl)AMP	Nucleosides, nucleotides, and analogues	1.27263	0.0037917	0.00572994	0.42339	-1.23994
794	GDP-4-Dehydro-6-deoxy-D-mannose	Nucleosides, nucleotides, and analogues	1.26628	0.00911407	0.00988422	0.415508	-1.26705
823	Se-Adenosylselenohomocysteine	Nucleosides, nucleotides, and analogues	1.14889	0.00487306	0.00669221	8.07845	3.01408
68	L-Palmitoylcarnitine	Lipids and lipid-like molecules	1.30442	1.62496e-06	0.00026795	0.0521333	-4.26165
100	Propionylcarnitine	Lipids and lipid-like molecules	1.31536	4.9483e-05	0.000687338	0.0645896	-3.95255
102	3-Dehydroxycarnitine	Lipids and lipid-like molecules	1.32517	2.20838e-06	0.000269194	0.129918	-2.94433
127	3-O-Methylniveusin A	Lipids and lipid-like molecules	1.30281	0.000952115	0.00279359	0.317839	-1.65363
175	L-Acetylcarnitine	Lipids and lipid-like molecules	1.21744	0.000207534	0.00136537	0.167551	-2.57733
220	Linoleamide	Lipids and lipid-like molecules	1.11389	0.0334674	0.022683	0.876562	-0.190072
234	Cohibin A	Lipids and lipid-like molecules	1.29826	0.00184606	0.00377522	0.568323	-0.815217
235	TG(20:4(5Z,8Z,11Z,14Z)/18:0/18:3(9Z,12Z,15Z))	Lipids and lipid-like molecules	1.20176	0.00922556	0.00995621	0.532501	-0.909143
244	Dodecanoylcarnitine	Lipids and lipid-like molecules	1.30793	5.49301e-05	0.00071806	0.0360253	-4.79484
246	Butyrylcarnitine	Lipids and lipid-like molecules	1.23686	4.92773e-05	0.000686102	0.133017	-2.91032
247	3-Methylglutarylcarnitine	Lipids and lipid-like molecules	1.3172	2.33947e-05	0.000512459	0.196367	-2.34838
252	LysoPE(0:0/20:3(11Z,14Z,17Z))	Lipids and lipid-like molecules	1.10088	0.0213722	0.016991	0.512664	-0.963916
261	7-Ketocholesterol	Lipids and lipid-like molecules	1.24624	0.00886058	0.00971786	0.651336	-0.618526
267	Glycerophosphocholine	Lipids and lipid-like molecules	1.29477	0.00285073	0.00479825	0.28899	-1.79091
287	2-Methylbutyroylcarnitine	Lipids and lipid-like molecules	1.31434	2.91234e-06	0.000270039	0.0911411	-3.45575
296	N-Cyclopropyl-trans-2-cis-6-nonadienamide	Lipids and lipid-like molecules	1.1587	0.0218591	0.0172356	0.755808	-0.403908
306	Ethyl hydrogen fumarate	Lipids and lipid-like molecules	1.2278	0.0123938	0.0119196	0.678333	-0.559935
311	Polyoxyethylene dioleate	Lipids and lipid-like molecules	1.19709	0.0282153	0.0203538	0.363088	-1.46161
322	Ethyl 7-epi-12-hydroxyjasmonate glucoside	Lipids and lipid-like molecules	1.19237	0.0221125	0.0173613	0.50439	-0.987389
333	3b,9b-Dihydroxy-6b-angeloyloxy-7(11)-eremophilen-12,8b-olide	Lipids and lipid-like molecules	1.30271	0.00119607	0.00300935	0.626046	-0.675659
341	2,6 Dimethylheptanoyl carnitine	Lipids and lipid-like molecules	1.28599	0.0390806	0.0251074	0.161923	-2.62662
361	5a-Cholesta-8,24-dien-3-one	Lipids and lipid-like molecules	1.23798	0.00920856	0.00994528	0.704821	-0.504672
376	L-Octanoylcarnitine	Lipids and lipid-like molecules	1.3272	0.00163359	0.00352414	0.000256871	-11.9267
383	(R)-2-Hydroxysterculic acid	Lipids and lipid-like molecules	1.28635	0.00252247	0.00446385	0.671994	-0.573479
387	Cohibin C	Lipids and lipid-like molecules	1.23877	0.0461708	0.0281854	0.652989	-0.614868
389	LysoPC(P-16:0)	Lipids and lipid-like molecules	1.15282	0.0182413	0.0153164	0.485822	-1.0415
398	Tetradecanoylcarnitine	Lipids and lipid-like molecules	1.30691	0.00360351	0.00555742	0.0431493	-4.53452
400	Ceramide (d18:1/20:0)	Lipids and lipid-like molecules	1.19966	0.0191224	0.0158064	0.592678	-0.75468
404	LysoPC(P-18:1(9Z))	Lipids and lipid-like molecules	1.17193	0.0387731	0.0249756	0.332639	-1.58797
416	LysoPE(0:0/20:2(11Z,14Z))	Lipids and lipid-like molecules	1.30271	0.00119607	0.00300935	0.626046	-0.675659
417	PC(20:3(8Z,11Z,14Z)/P-18:0)	Lipids and lipid-like molecules	1.28913	0.00280483	0.00475348	0.540785	-0.886873
414	PC(22:2(13Z,16Z)/15:0)	Lipids and lipid-like molecules	1.23816	0.00842781	0.009425	0.628408	-0.670227
427	PI(18:1(9Z)/18:1(9Z))	Lipids and lipid-like molecules	1.17402	0.0326681	0.0223431	0.686633	-0.542389
428	PC(20:4(8Z,11Z,14Z,17Z)/P-18:0)	Lipids and lipid-like molecules	1.292	0.00205388	0.00399891	0.562424	-0.83027
439	PC(20:1(11Z)/P-18:1(9Z))	Lipids and lipid-like molecules	1.27199	0.00103051	0.00287035	0.425212	-1.23374
440	PC(20:5(5Z,8Z,11Z,14Z,17Z)/P-18:0)	Lipids and lipid-like molecules	1.31963	4.79197e-05	0.000677798	0.545483	-0.874393
450	PC(20:0/P-18:1(11Z))	Lipids and lipid-like molecules	1.24315	0.0145817	0.0132394	0.50869	-0.975142
459	PC(20:3(8Z,11Z,14Z)/20:1(11Z))	Lipids and lipid-like molecules	1.165	0.019048	0.0157656	0.630939	-0.664426
462	(1R,4R,5S)-5-Hydroxyfenchone glucoside	Lipids and lipid-like molecules	1.28705	0.00225355	0.00419453	0.467287	-1.09762
464	trans-Hexadec-2-enoyl carnitine	Lipids and lipid-like molecules	1.29463	3.0749e-06	0.000270179	0.0399407	-4.646
467	PC(18:0/P-18:1(11Z))	Lipids and lipid-like molecules	1.23823	0.00794265	0.00908267	0.49836	-1.00474
470	Heptadecanoyl carnitine	Lipids and lipid-like molecules	1.30855	8.95477e-06	0.00036986	0.0445735	-4.48767
471	Linoleyl carnitine	Lipids and lipid-like molecules	1.30383	2.40939e-05	0.000518697	0.0322723	-4.95356
480	2-O-(5,8,11,14,17-Eicosapentaenoyl)-1-O-hexadecylglycero-3-phosphocholine	Lipids and lipid-like molecules	1.32153	3.20381e-05	0.00057699	0.551545	-0.858449
483	9-Hydroxy-7-megastigmen-3-one glucoside	Lipids and lipid-like molecules	1.174	0.0291289	0.0207619	0.56366	-0.827102
488	DG(22:4(7Z,10Z,13Z,16Z)/16:1(9Z)/0:0)	Lipids and lipid-like molecules	1.27914	0.000886492	0.00272275	0.668147	-0.581762
498	PC(18:3(6Z,9Z,12Z)/P-18:1(11Z))	Lipids and lipid-like molecules	1.31786	0.000146052	0.001139	0.535332	-0.901494
502	PC(P-18:1(11Z)/22:5(4Z,7Z,10Z,13Z,16Z))	Lipids and lipid-like molecules	1.29079	0.00737723	0.00868127	0.612917	-0.706236
504	PC(22:6(4Z,7Z,10Z,13Z,16Z,19Z)/20:1(11Z))	Lipids and lipid-like molecules	1.13465	0.0264955	0.0195582	0.739875	-0.434646
505	2-acetyl-1-alkyl-sn-glycero-3-phosphocholine	Lipids and lipid-like molecules	1.26868	0.00346508	0.0054268	0.536448	-0.89849
511	PC(22:2(13Z,16Z)/16:1(9Z))	Lipids and lipid-like molecules	1.3153	0.000311781	0.00168118	0.583408	-0.777423
512	PC(20:3(5Z,8Z,11Z)/20:0)	Lipids and lipid-like molecules	1.31824	0.000175655	0.00125613	0.559889	-0.836786
513	PC(22:5(4Z,7Z,10Z,13Z,16Z)/P-18:0)	Lipids and lipid-like molecules	1.30567	0.000879217	0.00271448	0.50947	-0.972932
526	PC(P-18:1(11Z)/22:2(13Z,16Z))	Lipids and lipid-like molecules	1.28981	0.00320203	0.0051671	0.453153	-1.14193
529	PC(20:3(8Z,11Z,14Z)/14:0)	Lipids and lipid-like molecules	1.28541	0.00135044	0.00317816	0.777532	-0.363026
534	PC(20:2(11Z,14Z)/20:4(5Z,8Z,11Z,14Z))	Lipids and lipid-like molecules	1.31044	0.00022221	0.00141327	0.687532	-0.5405
536	PC(18:1(11Z)/P-16:0)	Lipids and lipid-like molecules	1.31785	0.00207062	0.004016	0.697691	-0.51934
537	PC(22:1(13Z)/18:3(6Z,9Z,12Z))	Lipids and lipid-like molecules	1.2653	0.00496865	0.00677921	0.616779	-0.697175
541	PC(P-18:1(11Z)/22:6(4Z,7Z,10Z,13Z,16Z,19Z))	Lipids and lipid-like molecules	1.29286	0.000561277	0.00224427	0.585364	-0.772595
542	PC(22:5(7Z,10Z,13Z,16Z,19Z)/16:1(9Z))	Lipids and lipid-like molecules	1.24695	0.00726067	0.00859733	0.710578	-0.492936
528	PC(16:1(9Z)/P-18:1(11Z))		1.29885	0.000994217	0.0028358	0.700297	-0.51396
548	PC(18:3(6Z,9Z,12Z)/18:0)		1.31111	0.000212004	0.00137931	0.646621	-0.629008
550	PC(24:1(15Z)/18:2(9Z,12Z))	Lipids and lipid-like molecules	1.23794	0.0144072	0.0131389	0.566995	-0.818593
552	PC(22:5(7Z,10Z,13Z,16Z,19Z)/14:0)		1.27254	0.00200728	0.00395063	0.611622	-0.709289
554	PC(18:4(6Z,9Z,12Z,15Z)/P-18:1(11Z))	Lipids and lipid-like molecules	1.30097	0.00120508	0.00301614	0.560792	-0.834461
558	PC(22:4(7Z,10Z,13Z,16Z)/P-18:0)	Lipids and lipid-like molecules	1.32558	3.1221e-06	0.000270217	0.517913	-0.949218
559	Elaidic carnitine	Lipids and lipid-like molecules	1.29058	1.28112e-05	0.000414066	0.0428368	-4.54501
561	PC(22:6(4Z,7Z,10Z,13Z,16Z,19Z)/18:1(11Z))	Lipids and lipid-like molecules	1.21247	0.0131429	0.0123848	0.752287	-0.410645
562	PC(18:0/P-16:0)	Lipids and lipid-like molecules	1.28391	0.00281538	0.00476383	0.616183	-0.69857
565	PC(16:1(9Z)/16:1(9Z))	Lipids and lipid-like molecules	1.18359	0.0201244	0.0163454	0.767578	-0.381614
566	PC(16:1(9Z)/P-16:0)	Lipids and lipid-like molecules	1.28774	0.0017092	0.00361519	0.703919	-0.506518
573	PC(22:5(7Z,10Z,13Z,16Z,19Z)/20:1(11Z))	Lipids and lipid-like molecules	1.17894	0.0183187	0.0153601	0.722282	-0.469366
576	SM(d18:1/24:1(15Z))	Lipids and lipid-like molecules	1.23806	0.00284175	0.00478955	0.534311	-0.90425
578	3-Hydroxyisovalerylcarnitine	Lipids and lipid-like molecules	1.32406	0.00424197	0.00614032	0.226241	-2.14407
582	PC(P-16:0/15:0)	Lipids and lipid-like molecules	1.22143	0.0137941	0.0127787	0.443712	-1.1723
584	PC(24:0/20:5(5Z,8Z,11Z,14Z,17Z))	Lipids and lipid-like molecules	1.32208	9.03896e-05	0.000912692	0.467775	-1.09611
588	Montecristin	Lipids and lipid-like molecules	1.18542	0.0161736	0.014128	0.70764	-0.498911
589	PC(20:1(11Z)/15:0)	Lipids and lipid-like molecules	1.16628	0.0378913	0.0245939	0.414334	-1.27113
590	PC(24:1(15Z)/18:3(6Z,9Z,12Z))	Lipids and lipid-like molecules	1.29108	0.00289025	0.00483884	0.524544	-0.930864
593	PC(P-18:1(11Z)/16:0)		1.16593	0.0311937	0.0216996	0.663207	-0.592468
594	PC(18:0/P-18:0)	Lipids and lipid-like molecules	1.32236	9.95641e-06	0.000381933	0.44375	-1.17218
597	SM(d18:1/22:0)	Lipids and lipid-like molecules	1.30185	0.000805555	0.00262568	0.537867	-0.894678
604	DG(16:0/16:0/0:0)	Lipids and lipid-like molecules	1.26325	0.00454848	0.00641122	1.80432	0.851458
605	PC(18:2(9Z,12Z)/P-18:1(11Z))	Lipids and lipid-like molecules	1.08397	0.0419911	0.0263987	0.609393	-0.714554
610	PC(24:1(15Z)/18:1(11Z))		1.21634	0.00284843	0.00479602	0.426462	-1.22951
613	PC(24:1(15Z)/22:4(7Z,10Z,13Z,16Z))	Lipids and lipid-like molecules	1.3039	0.000658924	0.00241576	0.424318	-1.23678
616	PC(20:5(5Z,8Z,11Z,14Z,17Z)/P-18:1(11Z))	Lipids and lipid-like molecules	1.30456	0.000154374	0.00117197	0.579698	-0.786628
617	PC(16:1(9Z)/P-18:0)		1.31505	7.90866e-05	0.000860414	0.634769	-0.655697
619	PC(24:1(15Z)/22:6(4Z,7Z,10Z,13Z,16Z,19Z))	Lipids and lipid-like molecules	1.3076	0.00041759	0.00193691	0.499153	-1.00245
622	O-propanoyl-carnitine	Lipids and lipid-like molecules	1.31565	0.000192831	0.00131724	0.279479	-1.83919
630	PC(22:6(4Z,7Z,10Z,13Z,16Z,19Z)/22:1(13Z))	Lipids and lipid-like molecules	1.3098	9.95068e-05	0.000949684	0.592419	-0.755311
631	PC(18:2(9Z,12Z)/15:0)	Lipids and lipid-like molecules	1.168	0.0194778	0.0159998	0.60514	-0.724659
632	PC(24:1(15Z)/20:5(5Z,8Z,11Z,14Z,17Z))	Lipids and lipid-like molecules	1.31522	3.57811e-05	0.000598324	0.539643	-0.889923
633	SM(d18:1/18:1(9Z))	Lipids and lipid-like molecules	1.25276	0.00784984	0.00901546	0.595765	-0.747184
634	PC(20:4(5Z,8Z,11Z,14Z)/14:0)		1.00841	0.0479173	0.0289062	0.593991	-0.751488
644	PC(18:1(9Z)/18:0)	Lipids and lipid-like molecules	1.31285	0.000515547	0.0021528	0.529778	-0.916541
646	SM(d18:1/20:0)	Lipids and lipid-like molecules	1.29081	0.00158786	0.00347133	0.523528	-0.933661
651	6-Deoxohomodolichosterone	Lipids and lipid-like molecules	1.20734	0.0106392	0.0108428	0.570007	-0.810947
654	PC(18:3(6Z,9Z,12Z)/P-16:0)	Lipids and lipid-like molecules	1.13823	0.0273488	0.0199576	0.64584	-0.630751
657	PC(14:0/P-16:0)	Lipids and lipid-like molecules	1.28839	0.00102349	0.0028638	0.704267	-0.505807
660	L-Hexanoylcarnitine	Lipids and lipid-like molecules	1.28879	5.05951e-06	0.000307215	0.0992626	-3.33261
661	PC(14:0/14:0)	Lipids and lipid-like molecules	1.13174	0.0368668	0.0241432	0.806818	-0.309684
668	PC(14:1(9Z)/P-16:0)	Lipids and lipid-like molecules	1.24271	0.00885972	0.00971729	0.679875	-0.556658
676	PC(18:4(6Z,9Z,12Z,15Z)/15:0)	Lipids and lipid-like molecules	1.24253	0.00195773	0.00389814	0.465107	-1.10437
677	(2S,2'S)-Pyrosaccharopine		1.14996	0.0341221	0.0229569	0.598293	-0.741076
679	PC(20:4(8Z,11Z,14Z,17Z)/15:0)	Lipids and lipid-like molecules	1.2429	0.00253676	0.00447912	0.583145	-0.778075
682	PC(20:5(5Z,8Z,11Z,14Z,17Z)/15:0)	Lipids and lipid-like molecules	1.30131	0.000923453	0.00276344	0.603618	-0.728293
686	Cer(d18:1/24:1(15Z))	Lipids and lipid-like molecules	1.25787	0.00651388	0.00804665	0.520804	-0.941186
697	Dimethyl fumarate	Lipids and lipid-like molecules	1.32397	2.36642e-05	0.000514889	0.457347	-1.12864
698	DG(22:4(7Z,10Z,13Z,16Z)/18:2(9Z,12Z)/0:0)	Lipids and lipid-like molecules	1.22312	0.00593333	0.00759866	0.80429	-0.314212
707	Persicaxanthin	Lipids and lipid-like molecules	1.133	0.0266145	0.0196145	0.545603	-0.874077
725	PC(20:4(5Z,8Z,11Z,14Z)/16:0)	Lipids and lipid-like molecules	1.30118	0.000845225	0.0026747	0.626659	-0.674248
733	8-Acetyl-T2 tetrol	Lipids and lipid-like molecules	1.30271	0.00119607	0.00300935	0.626046	-0.675659
736	Cer(d18:0/22:1(13Z))	Lipids and lipid-like molecules	1.20644	0.026653	0.0196326	0.502772	-0.992024
745	Nephritogenoside	Lipids and lipid-like molecules	1.227	0.00359968	0.00555385	0.494927	-1.01471
765	PI(20:3(5Z,8Z,11Z)/20:3(5Z,8Z,11Z))	Lipids and lipid-like molecules	1.24063	0.0137464	0.0127502	0.421934	-1.24491
766	PC(P-16:0/18:4(6Z,9Z,12Z,15Z))		1.30471	0.0126098	0.0120557	0.593035	-0.753811
772	PE(P-18:1(11Z)/14:0)	Lipids and lipid-like molecules	1.30594	0.000233233	0.00145084	0.595092	-0.748814
773	PS(18:0/20:4(5Z,8Z,11Z,14Z))	Lipids and lipid-like molecules	1.29607	0.000774719	0.00258549	0.559882	-0.836805
774	PI(18:1(11Z)/18:3(6Z,9Z,12Z))	Lipids and lipid-like molecules	1.12497	0.0322251	0.0221521	0.660784	-0.597749
776	PS(18:1(9Z)/16:0)	Lipids and lipid-like molecules	1.31509	0.000188949	0.00130391	0.587082	-0.768367
786	N-[(4E,8E)-1,3-dihydroxyoctadeca-4,8-dien-2-yl]hexadecanamide	Lipids and lipid-like molecules	1.21138	0.00933268	0.0100247	0.764365	-0.387665
790	PE(P-16:0/18:3(6Z,9Z,12Z))	Lipids and lipid-like molecules	1.29561	0.000582471	0.00228408	0.605603	-0.723556
798	PE(P-18:1(9Z)/16:1(9Z))	Lipids and lipid-like molecules	1.25691	0.0444906	0.0274759	0.589079	-0.763467
802	PE(P-18:1(11Z)/18:3(6Z,9Z,12Z))	Lipids and lipid-like molecules	1.31052	0.000698691	0.0024777	0.522437	-0.93667
815	PE(20:4(8Z,11Z,14Z,17Z)/P-18:1(11Z))	Lipids and lipid-like molecules	1.28039	0.00174013	0.0036523	0.530409	-0.914822
816	PE(P-18:1(9Z)/20:4(5Z,8Z,11Z,14Z))	Lipids and lipid-like molecules	1.29922	0.00174419	0.00365714	0.445591	-1.16621
817	PE(P-18:1(9Z)/20:2(11Z,14Z))	Lipids and lipid-like molecules	1.22006	0.0139623	0.0128787	0.461281	-1.11628
820	PE(20:5(5Z,8Z,11Z,14Z,17Z)/P-16:0)	Lipids and lipid-like molecules	1.31676	0.000239613	0.00147184	0.550986	-0.859912
821	PS(20:5(5Z,8Z,11Z,14Z,17Z)/18:0)	Lipids and lipid-like molecules	1.10654	0.0159277	0.0139949	0.537574	-0.895464
822	PE(P-18:1(9Z)/18:1(9Z))	Lipids and lipid-like molecules	1.31669	0.000209874	0.00137271	0.560045	-0.836386
828	PI(20:3(5Z,8Z,11Z)/18:2(9Z,12Z))	Lipids and lipid-like molecules	1.2747	0.0261679	0.0194024	0.705741	-0.50279
830	PE(P-18:1(11Z)/18:2(9Z,12Z))	Lipids and lipid-like molecules	1.30693	0.000374556	0.00184079	0.552203	-0.856729
831	PE(P-16:0/18:4(6Z,9Z,12Z,15Z))	Lipids and lipid-like molecules	1.30269	0.000226723	0.00142885	0.575935	-0.796022
833	PE(O-16:1(1Z)/22:6(4Z,7Z,10Z,13Z,16Z,19Z))	Lipids and lipid-like molecules	1.31352	0.00040224	0.00190389	0.561124	-0.833608
834	PE(P-18:0/22:4(7Z,10Z,13Z,16Z))	Lipids and lipid-like molecules	1.31568	0.000267125	0.00155669	0.527149	-0.923717
835	PE(20:5(5Z,8Z,11Z,14Z,17Z)/P-18:0)	Lipids and lipid-like molecules	1.30825	0.011344	0.0112556	0.563809	-0.826723
836	PE(P-16:0/18:2(9Z,12Z))	Lipids and lipid-like molecules	1.32425	0.00181713	0.00374228	0.612291	-0.70771
839	PE(P-18:1(11Z)/18:4(6Z,9Z,12Z,15Z))	Lipids and lipid-like molecules	1.25567	0.0056125	0.00733699	0.579386	-0.787404
840	PE(P-18:1(11Z)/22:6(4Z,7Z,10Z,13Z,16Z,19Z))	Lipids and lipid-like molecules	1.30785	0.000148826	0.00114918	0.575253	-0.797732
263	Myricetin	Phenylpropanoids and polyketides	1.30447	0.000554496	0.0022312	0.517594	-0.950106
300	8-Hydroxyluteolin 4'-methyl ether 8-glucoside-3'-sulfate	Phenylpropanoids and polyketides	1.2059	0.00753657	0.00879433	0.498602	-1.00404
357	(-)-cis-Rotenolone	Phenylpropanoids and polyketides	1.22422	0.0140226	0.0129143	0.449287	-1.15429
366	Quercetin	Phenylpropanoids and polyketides	1.29991	0.00161193	0.0034993	0.449396	-1.15394
385	Betavulgarin xyloside	Phenylpropanoids and polyketides	1.3136	0.000165176	0.00121595	7.1281	2.83352
409	Epicatechin 3-O-(4-methylgallate)	Phenylpropanoids and polyketides	1.27021	0.00218197	0.00412641	0.449024	-1.15513
519	Gossypetin 8-glucuronide 3-glucoside	Phenylpropanoids and polyketides	1.09757	0.036691	0.0240667	0.666026	-0.58635
669	7,11,12-Triacetoxycoumestan	Phenylpropanoids and polyketides	1.29273	0.00137004	0.00320262	0.395662	-1.33766
732	2,8-Di-O-methylellagic acid	Phenylpropanoids and polyketides	1.27161	0.00185744	0.00378805	0.701218	-0.512065
740	Coumestrin	Phenylpropanoids and polyketides	1.31897	6.95473e-05	0.00080955	3.70442	1.88925
748	3,4-Dihydro-2H-1-benzopyran-2-one	Phenylpropanoids and polyketides	1.23139	0.0104269	0.0107149	0.560628	-0.834885
752	4',5,6,7,8-Pentahydroxy-3'-methoxyflavone	Phenylpropanoids and polyketides	1.31357	0.000383228	0.00186107	0.491461	-1.02485
760	Oxytetracycline	Phenylpropanoids and polyketides	1.21125	0.0251708	0.0189197	0.518909	-0.946447
814	Resveratrol 4'-(2-galloylglucoside)	Phenylpropanoids and polyketides	1.30271	0.00119607	0.00300935	0.626046	-0.675659
826	Hexadecyl ferulate	Phenylpropanoids and polyketides	1.27116	0.00593076	0.0075966	0.567576	-0.817115
435	alpha-Ionol O-[arabinosyl-(1->6)-glucoside]		1.3064	9.8493e-05	0.000945773	0.215601	-2.21356
441	Tromethamine	Organic compounds	1.29881	0.00115545	0.00297779	0.625747	-0.676348
553	Camelinin	Organosulfur compounds	1.29983	0.000687205	0.00246023	1.76826	0.822328
690	3-Mercapto-3-methyl-1-butanol	Organosulfur compounds	1.31193	0.000540958	0.00220461	0.410518	-1.28448
800	Dihydro-2,4,6-tris(2-methylpropyl)-4h-1,3,5-dithiazine	Organosulfur compounds	1.23969	0.000191174	0.00131159	0.0748613	-3.73964
747	8-Hydroxypinoresinol 4-glucoside	Lignans, neolignans and related compounds	1.29716	0.000150097	0.00115379	0.0903026	-3.46909
842	Santene	Hydrocarbons	1.13792	0.0232626	0.0179604	0.684595	-0.546678
59	Terephthalic acid	Benzenoids	1.41579	0.00707155	0.0280363	1.19459	0.256512
64	2,6-Di-tert-butyl-4-methylphenol	Benzenoids	1.30991	0.0351644	0.0659044	1.37862	0.463226
84	Hydroxyphenyllactic acid	Phenylpropanoids and polyketides	1.36269	0.0270539	0.0560083	0.575005	-0.798354
135	Naringenin 4'-O-glucuronide	Phenylpropanoids and polyketides	1.52001	0.00186241	0.014387	7.59489	2.92503
251	Daidzin	Phenylpropanoids and polyketides	1.37277	0.0202309	0.048562	17.8564	4.15837
33	Indoleacetaldehyde	Organoheterocyclic compounds	1.49096	0.000843897	0.0096615	0.864898	-0.209398
65	Imidazoleacetic acid	Organoheterocyclic compounds	1.51503	0.0109225	0.0353561	4.41638	2.14286
81	Xanthine	Organoheterocyclic compounds	1.44545	0.0143811	0.0409731	2.33325	1.22234
115	Pyridoxine	Organoheterocyclic compounds	1.32194	0.0178351	0.0456606	0.717061	-0.479832
133	Indolelactic acid	Organoheterocyclic compounds	1.27066	0.0309335	0.0609113	1.3156	0.395721
221	L-Gulonolactone	Organoheterocyclic compounds	1.38876	0.00918817	0.0320964	1.2458	0.317078
247	Allantoin	Organoheterocyclic compounds	1.51113	0.000403217	0.00711419	0.289141	-1.79016
36	Orotidine	Nucleosides, nucleotides, and analogues	1.49496	0.000648302	0.00862968	0.407411	-1.29544
54	Cytidine monophosphate	Nucleosides, nucleotides, and analogues	1.37974	0.0135867	0.0398054	1.51664	0.600874
62	5'-Methylthioadenosine	Nucleosides, nucleotides, and analogues	1.32977	0.0263309	0.055049	1.23733	0.307232
95	UDP-N-acetyl-alpha-D-galactosamine	Nucleosides, nucleotides, and analogues	1.22779	0.0495905	0.0804993	1.1782	0.236587
98	Uridine diphosphategalactose	Nucleosides, nucleotides, and analogues	1.39881	0.0117912	0.036906	0.715017	-0.483951
99	Xanthosine	Nucleosides, nucleotides, and analogues	1.49975	0.023466	0.05195	4.29433	2.10243
100	Pseudouridine	Nucleosides, nucleotides, and analogues	1.50229	0.0144673	0.041096	2.35333	1.23471
104	Cyclic AMP	Nucleosides, nucleotides, and analogues	1.3498	0.0210534	0.0494764	1.61914	0.69523
109	Deoxyguanosine	Nucleosides, nucleotides, and analogues	1.48507	0.000342656	0.00672394	3.92247	1.97176
123	AICAR	Nucleosides, nucleotides, and analogues	1.49525	0.000723825	0.00901419	2.21531	1.14751
128	S-Adenosylhomocysteine	Nucleosides, nucleotides, and analogues	1.34044	0.0158905	0.0430235	1.24627	0.317612
138	Deoxyadenosine monophosphate	Nucleosides, nucleotides, and analogues	1.49743	0.000667954	0.00873436	3.30811	1.72601
141	Deoxyuridine	Nucleosides, nucleotides, and analogues	1.52174	0.0323709	0.0626635	10386.5	13.3424
161	5-Thymidylic acid	Nucleosides, nucleotides, and analogues	1.50138	4.24731e-05	0.00370679	2.58786	1.37176
171	Cytidine monophosphate N-acetylneuraminic acid	Nucleosides, nucleotides, and analogues	1.39283	0.0110415	0.0355747	1.4444	0.530468
192	Cyclic GMP	Nucleosides, nucleotides, and analogues	1.35645	0.0193531	0.047542	1.34712	0.429874
199	Flavin Mononucleotide	Nucleosides, nucleotides, and analogues	1.28928	0.0317438	0.0619064	1.26341	0.337328
217	dUMP	Nucleosides, nucleotides, and analogues	1.4858	0.000744117	0.00910934	2.29298	1.19722
226	2'-O-Methyladenosine	Nucleosides, nucleotides, and analogues	1.47702	0.00254287	0.0169907	2.2924	1.19686
235	NAD	Nucleosides, nucleotides, and analogues	1.46347	0.00458849	0.0223058	2.13605	1.09495
238	FAD	Nucleosides, nucleotides, and analogues	1.37813	0.00837033	0.0305925	1.36142	0.445114
263	5-Methylcytidine	Nucleosides, nucleotides, and analogues	1.3572	0.000180708	0.0053945	24.9625	4.64169
45	2-Phospho-D-glyceric acid	Organic oxygen compounds	1.38422	0.010068	0.0337309	1.61919	0.695273
56	D-Glucose	Organic oxygen compounds	1.51798	8.36255e-06	0.00201873	2.45428	1.2953
66	L-Iditol	Organic oxygen compounds	1.44609	0.00408576	0.0212068	0.708104	-0.497967
67	D-Fructose 2,6-bisphosphate	Organic oxygen compounds	1.38754	0.00671955	0.0273005	0.712975	-0.488077
77	Galactose 1-phosphate	Organic oxygen compounds	1.45111	0.00226004	0.0159948	2.17164	1.11878
93	D-Mannose	Organic oxygen compounds	1.19278	0.0261242	0.0548117	3.11691	1.64012
114	Threonic acid	Organic oxygen compounds	1.49892	0.000190483	0.00547933	0.31778	-1.6539
122	D-Maltose	Organic oxygen compounds	1.43463	0.00594168	0.0255742	1.54774	0.630165
124	myo-Inositol	Organic oxygen compounds	1.5024	0.0122297	0.0376501	0.445751	-1.16569
125	D-Sedoheptulose 7-phosphate	Organic oxygen compounds	1.41499	0.0141895	0.0406974	1.98197	0.986935
210	Aldehydo-D-xylose	Organic oxygen compounds	1.46282	0.00277593	0.017742	0.603287	-0.729084
213	Trehalose	Organic oxygen compounds	1.3012	0.0126809	0.0383906	0.503199	-0.990798
244	Quinic acid	Organic oxygen compounds	1.27606	0.0342488	0.0648651	1.12948	0.175658
250	beta-D-Glucosamine	Organooxygen compounds	1.51159	0.000133111	0.00493083	0.410452	-1.28471
259	Ethyl glucuronide	Organic oxygen compounds	1.27256	0.0283685	0.0577179	1.26327	0.337157
17	L-Proline	Organic acids and derivatives	1.40984	0.00634721	0.026499	1.15908	0.21298
21	Succinic acid	Organic acids and derivatives	1.51497	5.95462e-05	0.00401918	1.81273	0.858167
25	4-Hydroxyproline	Organic acids and derivatives	1.52228	0.00100425	0.0105908	0.000294181	-11.731
26	Pyroglutamic acid	Organic acids and derivatives	1.48063	0.00131491	0.0121376	1.51728	0.601489
53	Glycyl-glycine	Organic acids and derivatives	1.34626	0.0341652	0.0647692	1.73701	0.796607
55	L-Glutamic acid	Organic acids and derivatives	1.41771	0.00512002	0.0235131	0.817365	-0.290948
63	Oxoadipic acid	Organic acids and derivatives	1.47187	0.00096692	0.010385	0.560033	-0.836417
68	Aminoadipic acid	Organic acids and derivatives	1.49757	0.000640746	0.0085913	0.471646	-1.08423
119	Phosphocreatine	Organic acids and derivatives	1.479	0.00080463	0.00944476	0.22253	-2.16793
152	3-Hydroxysebacic acid	Organic acids and derivatives	1.38309	0.0123589	0.0378647	0.555529	-0.848067
154	L-Threonine	Organic acids and derivatives	1.49954	0.000617658	0.00847047	0.594504	-0.750241
170	N-Acetyl-L-aspartic acid	Organic acids and derivatives	1.37451	0.0145968	0.0412791	0.784736	-0.34972
175	1-deoxy-1-(N6-lysino)-D-fructose	Organic acids and derivatives	1.41374	0.00737731	0.0286543	0.568852	-0.813875
189	N-Acetylglutamine	Organic acids and derivatives	1.46286	0.00311774	0.018739	2.12541	1.08774
194	Acetylcysteine	Organic acids and derivatives	1.52014	1.01304e-05	0.00212499	2.96938	1.57016
201	L-Dihydroorotic acid	Organic acids and derivatives	1.50987	6.3938e-05	0.00409152	0.211711	-2.23983
202	2-Keto-3-deoxy-D-gluconic acid	Organic acids and derivatives	1.29641	0.00778654	0.029462	0.516965	-0.951861
216	Aspartame	Organic acids and derivatives	1.38676	0.0399064	0.0710199	2.97519	1.57298
219	Phenylacetylglycine	Organic acids and derivatives	1.50183	0.0260952	0.0547783	0.193782	-2.36749
223	Acetylglycine	Organic acids and derivatives	1.44659	0.0034085	0.0195096	1.35205	0.435152
253	alpha-Ketoisovaleric acid	Organic acids and derivatives	1.49891	0.000641061	0.00859291	0.568418	-0.814975
23	Nervonic acid	Lipids and lipid-like molecules	1.24651	0.0468194	0.0779156	1.32851	0.409805
28	2-Hydroxystearic acid	Lipids and lipid-like molecules	1.51212	8.85499e-05	0.00450133	2.19948	1.13716
30	9,10-epoxyoctadecanoic acid	Lipids and lipid-like molecules	1.50441	0.000169457	0.00528857	2.03122	1.02235
50	9,10-DHOME	Lipids and lipid-like molecules	1.51999	7.63771e-06	0.00196529	4.34607	2.11971
102	4-Acetylbutyrate	Lipids and lipid-like molecules	1.46657	0.0029158	0.0181633	1.20493	0.268944
147	Tetradecanedioic acid	Lipids and lipid-like molecules	1.47017	0.0030457	0.0185376	1.67226	0.7418
153	Methylsuccinic acid	Lipids and lipid-like molecules	1.43784	0.00435452	0.0218111	1.7713	0.824807
156	19-Hydroxy-PGE2	Lipids and lipid-like molecules	1.41492	0.0098805	0.033372	1.54722	0.629679
166	Azelaic acid	Lipids and lipid-like molecules	1.46632	0.0236236	0.0521016	0.755597	-0.404312
179	Palmitoleic acid	Lipids and lipid-like molecules	1.35931	0.00949312	0.032632	1.59591	0.674382
181	Citramalic acid	Lipids and lipid-like molecules	1.40735	0.0134458	0.0395913	1.48802	0.57339
185	Isohyodeoxycholic acid	Lipids and lipid-like molecules	1.46475	0.0362514	0.0671105	3.76572	1.91293
200	LysoPE(18:1(9Z)/0:0)	Lipids and lipid-like molecules	1.45935	0.0359579	0.0667878	2.4242	1.27751
214	Methyl jasmonate	Lipids and lipid-like molecules	1.45496	0.00563942	0.0248468	1.87382	0.905983
218	Adipic acid	Lipids and lipid-like molecules	1.34892	0.0242171	0.0526625	1.3655	0.449432
231	Stearic acid	Lipids and lipid-like molecules	1.39993	0.0104602	0.0344873	1.18164	0.240792
256	Monomethyl glutaric acid	Lipids and lipid-like molecules	1.36289	0.015754	0.0428465	1.7695	0.823342
1010			1.10617	0.0437803	0.0271737	0.641446	-0.640601
1011			1.2384	0.00725238	0.00859133	0.546064	-0.872858
1012			1.30271	0.00119607	0.00300935	0.626046	-0.675659
1013			1.27425	0.00116322	0.00298395	0.402601	-1.31258
1021			1.20119	0.0222869	0.0174531	0.702123	-0.510204
1024			1.18074	0.0230982	0.017876	0.752556	-0.41013
1025			1.09208	0.0227402	0.0176906	0.324171	-1.62517
1026			1.3144	1.2564e-05	0.00041103	0.190487	-2.39223
1031			1.28731	6.55874e-05	0.000786284	0.22649	-2.14248
1033			1.3141	0.0108851	0.0109881	0.166451	-2.58683
1036			1.25721	0.00812458	0.00921283	0.492534	-1.0217
1039			1.23484	0.0113884	0.0112833	0.602062	-0.732015
1041			1.30917	8.609e-05	0.000893716	0.539312	-0.890808
1042			1.10243	0.0441826	0.0273452	0.731845	-0.450389
1043			1.31092	0.0129994	0.0122972	0.343083	-1.54337
1044			1.28347	0.0227458	0.0176935	0.0445193	-4.48942
1049			1.15937	0.0324115	0.0222327	0.457643	-1.1277
1050			1.22621	0.00621438	0.00781957	0.610008	-0.7131
1051			1.29832	0.00104391	0.00288269	0.526991	-0.924149
1062			1.11847	0.0172558	0.0147497	0.573194	-0.802905
1064			1.3247	2.31563e-06	0.000269356	0.112297	-3.15461
1071			1.26113	0.00265352	0.00460139	1.9368	0.953673
1077			1.10983	0.0380226	0.0246511	0.684606	-0.546655
1078			1.26573	0.00740384	0.00870028	0.453807	-1.13985
1079			1.31037	0.000378522	0.00185012	0.326625	-1.61429
1081			1.07857	0.048993	0.0293418	0.907981	-0.139266
1086			1.29326	0.00213889	0.00408436	0.463126	-1.11052
1088			1.2498	0.00273469	0.00468384	0.422233	-1.24389
1090			1.30862	0.0218602	0.0172362	0.213969	-2.22453
1092			1.31716	3.08905e-05	0.000569774	0.363166	-1.4613
1093			1.27089	0.00242313	0.00435576	0.424604	-1.23581
1094			1.24745	0.0106796	0.0108668	0.502056	-0.99408
1101			1.21219	0.00859866	0.00954198	0.752504	-0.410228
1104			1.32399	0.00271646	0.0046655	0.280032	-1.83633
1109			1.31584	5.42886e-05	0.000714632	0.572793	-0.803915
1112			1.18298	0.0386833	0.024937	0.16306	-2.61652
1116			1.10605	0.0195576	0.0160428	0.470378	-1.08811
1119			1.31655	6.77193e-05	0.00079898	0.603132	-0.729454
1123			1.27941	0.00325459	0.00522023	0.612905	-0.706266
1126			1.29641	0.00063581	0.00237779	0.526802	-0.924666
1128			1.30271	0.00119607	0.00300935	0.626046	-0.675659
1131			1.31062	0.000319655	0.00170179	0.507468	-0.978612
1135			1.24903	0.00657606	0.00809276	0.804217	-0.314344
1136			1.29658	0.0246128	0.0186437	0.289118	-1.79027
1138			1.30198	1.21639e-06	0.000266384	0.054855	-4.18823
1139			1.25487	0.00835889	0.00937728	0.583303	-0.777682
1143			1.31816	7.25373e-05	0.000826242	0.128509	-2.96006
1145			1.17204	0.00756883	0.00881699	0.139112	-2.84568
1148			1.20374	0.000659356	0.00241646	0.0227263	-5.45949
1149			1.27417	0.00221302	0.00415622	0.54897	-0.865201
1150			1.21538	0.0107022	0.0108803	0.282073	-1.82586
1151			1.32566	0.00261625	0.00456283	0.104757	-3.25489
1161			1.28804	0.000106239	0.000976472	0.169944	-2.55687
1162			1.11555	0.0436504	0.0271181	2.97525	1.57301
1164			1.23319	0.0091842	0.00992958	0.551738	-0.857944
1166			1.30061	0.0240686	0.0183703	0.381715	-1.38943
1170			1.26727	0.0090766	0.00985986	0.34109	-1.55178
1172			1.27203	0.00556866	0.0073005	0.321724	-1.63611
1174			1.0905	0.0310607	0.0216405	0.32745	-1.61065
1176			1.26779	0.00335506	0.00532006	0.574608	-0.799349
1182			1.20811	0.020034	0.0162976	0.28352	-1.81848
1185			1.13888	0.0415581	0.0262081	0.553809	-0.852539
1188			1.09433	0.0378631	0.0245816	0.711661	-0.490739
1190			1.31888	0.000128156	0.00106812	0.130488	-2.93801
1194			1.26344	0.0044704	0.00634357	0.348615	-1.52029
1197			1.13501	0.0366399	0.0240449	0.808372	-0.306909
1204			1.29244	0.00209925	0.00404493	0.539924	-0.889173
1205			1.18005	0.0270987	0.0198415	0.280124	-1.83586
1207			1.31147	0.000208045	0.00136698	0.557433	-0.843131
1208			1.30271	0.00119607	0.00300935	0.626046	-0.675659
1210			1.30159	0.000784839	0.00259889	0.443041	-1.17449
1213			1.19346	0.00357412	0.00553002	0.320715	-1.64063
1216			1.11076	0.0388006	0.0249874	0.553782	-0.852611
1219			1.26834	0.00154098	0.00341569	1.47139	0.557184
1221			1.09783	0.0249493	0.0188106	0.627108	-0.673213
1226			1.31276	0.000120701	0.00103573	2.68376	1.42426
1227			1.07238	0.0499441	0.0297217	0.674894	-0.567267
1230			1.1925	0.0128085	0.0121795	0.338684	-1.56199
1234			1.17087	0.0158162	0.013934	0.71057	-0.49295
1237			1.29689	0.000854067	0.00268523	0.576803	-0.793851
1238			1.30788	0.000205364	0.0013585	0.586689	-0.769333
1239			1.31499	0.000251675	0.00151014	0.443668	-1.17245
1240			1.29117	0.000252942	0.00151406	0.368454	-1.44044
1248			1.29069	0.00116721	0.00298708	0.537779	-0.894914
1250			1.30271	0.00119607	0.00300935	0.626046	-0.675659
1254			1.28358	0.00137057	0.00320327	0.4427	-1.1756
1256			1.29072	0.00283616	0.00478411	0.533281	-0.907032
1257			1.14311	0.00107853	0.00291363	0.244088	-2.03453
1259			1.2835	0.00181461	0.00373939	0.412592	-1.27721
1264			1.26452	0.00474666	0.00657893	0.32774	-1.60938
1267			1.28138	0.0035827	0.00553803	0.612947	-0.706166
1269			1.1491	0.0311744	0.0216911	0.621398	-0.686411
1270			1.14368	0.0332099	0.0225742	0.710851	-0.49238
1271			1.13125	0.0431557	0.0269054	0.712533	-0.488971
1272			1.29108	0.00262736	0.00457437	0.599447	-0.738295
1273			1.15681	0.0336789	0.0227719	0.591795	-0.756832
1276			1.27473	0.00356989	0.00552606	0.480588	-1.05713
1277			1.28389	0.00124201	0.00305078	0.57643	-0.794782
1278			1.24864	0.00925742	0.00997665	0.508615	-0.975355
1285			1.2869	0.00449764	0.00636727	0.344106	-1.53907
1287			1.28692	0.00191154	0.00384809	0.451831	-1.14615
1288			1.15178	0.015938	0.0140005	0.383373	-1.38318
1290			1.16737	0.0365407	0.0240025	1.62291	0.698579
1291			1.27088	0.00409872	0.00600866	0.636258	-0.652317
1293			1.30657	0.000645866	0.0023945	0.461907	-1.11433
1295			1.31584	7.84555e-05	0.000857255	0.0673867	-3.89139
1298			1.30475	0.0260893	0.0193648	0.131614	-2.92561
1299			1.15526	0.0209386	0.0167698	0.47337	-1.07896
1302			1.28743	0.00386501	0.00579547	0.36221	-1.4651
1303			1.28097	0.0012334	0.00304201	0.174966	-2.51485
1304			1.19253	0.0193101	0.0159088	0.572954	-0.803508
1308			1.21087	0.0216671	0.0171397	0.62332	-0.681955
1310			1.24147	0.0116871	0.0114671	0.528463	-0.920127
1313			1.18704	0.0199448	0.0162502	0.731645	-0.450785
1321			1.1544	0.0260172	0.0193303	0.678966	-0.558588
1322			1.18619	0.0394866	0.0252841	0.190272	-2.39387
1326			1.30271	0.00119607	0.00300935	0.626046	-0.675659
1338			1.14006	0.0262556	0.0194443	0.553139	-0.854285
1339			1.28717	0.00127441	0.00308316	0.592255	-0.75571
1346			1.30147	0.00137959	0.003215	0.316966	-1.6576
1348			1.295	0.00142488	0.003273	0.501801	-0.994813
1352			1.20251	0.0218	0.0172061	0.6138	-0.70416
1359			1.32044	0.00594156	0.00760524	0.233739	-2.09703
1363			1.26442	0.00239585	0.00433055	0.498129	-1.00541
1364			1.21483	0.00838356	0.0093944	0.737875	-0.438552
1366			1.29868	0.0173377	0.0147975	0.473879	-1.07741
1367			1.19001	0.0393212	0.02521	1.41718	0.503024
1368			1.26895	0.00451394	0.00638141	0.448137	-1.15799
1370			1.20331	0.00230847	0.00424792	0.293277	-1.76967
1374			1.18709	0.0252921	0.0189791	0.322513	-1.63257
1375			1.26804	0.00893363	0.00976619	0.409394	-1.28844
1376			1.30051	0.0127119	0.0121195	0.0340476	-4.8763
1382			1.23217	0.00551656	0.00725685	0.601149	-0.734206
1383			1.30271	0.00119607	0.00300935	0.626046	-0.675659
1385			1.31831	0.000337931	0.00174948	0.277325	-1.85035
1388			1.30271	0.00119607	0.00300935	0.626046	-0.675659
1391			1.23893	0.0044011	0.00628276	0.667405	-0.583366
1393			1.18034	0.00740435	0.00870064	2.19838	1.13644
1396			1.20965	0.0215831	0.0170975	0.605613	-0.723532
1397			1.29181	0.0374332	0.0243933	0.181668	-2.46062
1400			1.1364	0.0434925	0.0270503	1.47654	0.56222
1409			1.2764	0.005493	0.00723702	0.346934	-1.52727
1413			1.30271	0.00119607	0.00300935	0.626046	-0.675659
1421			1.09439	0.0428818	0.0267869	0.743072	-0.428427
1431			1.3272	0.00159098	0.00347497	0.00160486	-9.28334
1432			1.28561	0.00461045	0.00646427	0.273422	-1.8708
1436			1.25112	0.00388191	0.00581043	0.673948	-0.56929
1440			1.28132	0.00365234	0.00560254	0.635226	-0.654658
1442			1.30228	0.000409883	0.0019205	0.437737	-1.19186
1445			1.23882	0.00265812	0.00460611	0.542635	-0.881947
1448			1.30944	0.000601941	0.00231933	0.638742	-0.646694
1450			1.31832	0.0101822	0.010565	4.57345	2.19328
1451			1.22834	0.00229762	0.00423745	0.333402	-1.58467
1455			1.3027	0.00143719	0.00328848	0.459123	-1.12305
1456			1.21625	0.00797827	0.00910833	0.684222	-0.547464
1458			1.28771	0.00135842	0.00318816	0.682166	-0.551805
1460			1.11964	0.0426491	0.026686	0.739241	-0.435883
1463			1.23641	0.0101415	0.0105398	0.563103	-0.828528
1464			1.3189	0.000132651	0.00108682	0.61297	-0.706112
1468			1.29326	0.000621366	0.00235329	0.602723	-0.730434
1470			1.22597	0.00756261	0.00881263	0.490021	-1.02909
1471			1.13194	0.0139888	0.0128943	0.508594	-0.975414
1476			1.21518	0.0198102	0.0161784	0.445862	-1.16533
1479			1.21224	0.012277	0.0118453	0.674058	-0.569056
1481			1.24015	0.00226258	0.00420331	0.155528	-2.68475
1482			1.30271	0.00119607	0.00300935	0.626046	-0.675659
1488			1.12519	0.0207693	0.0166825	0.696762	-0.521263
1489			1.00436	0.00797193	0.00910376	4.21843	2.07671
1491			1.28649	0.000814054	0.00263642	0.550981	-0.859927
1496			1.17631	0.0232409	0.0179493	0.428477	-1.22271
1497			1.30308	0.000159613	0.00119364	0.441552	-1.17935
1498			1.28006	0.00427219	0.00616768	0.479039	-1.06179
1499			1.11167	0.0393177	0.0252085	0.59463	-0.749935
1502			1.32149	0.00403505	0.00594904	0.39943	-1.32398
1503			1.26859	0.00762178	0.00885402	0.386279	-1.37229
1504			1.23529	0.00976045	0.0102996	0.51549	-0.955983
1509			1.32551	0.00329	0.00525568	0.0776882	-3.68616
1510			1.30271	0.00119607	0.00300935	0.626046	-0.675659
1512			1.23873	0.00638854	0.00795263	0.0110438	-6.50061
1513			1.13669	0.00836919	0.00938444	0.484024	-1.04685
1515			1.2538	0.00392508	0.00584841	0.527641	-0.922372
1517			1.1185	0.0306649	0.0214634	0.599839	-0.737353
1518			1.29615	0.000559209	0.0022403	1.83706	0.877401
1521			1.31541	0.000384317	0.00186358	2.9454	1.55846
1525			1.22684	0.0150609	0.013513	0.7018	-0.510868
1527			1.03442	0.0455251	0.0279145	1.79745	0.845952
1530			1.26231	0.00365483	0.00560483	0.505209	-0.985048
1535			1.15987	0.0126946	0.0121087	0.666266	-0.58583
1536			1.31418	0.00771278	0.00891718	0.461187	-1.11658
1540			1.31197	4.86026e-05	0.000682008	0.108621	-3.20263
1544			1.30329	0.000346398	0.00177145	0.0925008	-3.43439
1546			1.28131	0.00129594	0.00310838	0.293815	-1.76702
1549			1.32098	0.00550837	0.00724997	0.383859	-1.38135
1550			1.3184	9.35078e-05	0.000925817	0.417681	-1.25953
1552			1.1597	0.0340324	0.0229196	0.572669	-0.804226
1556			1.27256	0.00253304	0.00447514	0.522743	-0.935826
1558			1.11094	0.0468268	0.0284581	0.613312	-0.705308
1560			1.25923	0.00266896	0.00461723	2.42613	1.27866
1564			1.3251	2.806e-06	0.000269938	0.583062	-0.778278
1566			1.04356	0.0286964	0.0205699	0.379398	-1.39822
1573			1.32421	1.87867e-06	0.000268584	0.297865	-1.74727
1574			1.32233	6.97627e-05	0.000810777	0.16541	-2.59588
1575			1.16715	0.0417312	0.0262844	0.431365	-1.21302
1576			1.32624	0.00150721	0.00337466	0.217572	-2.20044
1577			1.25503	0.00835185	0.0093724	0.53804	-0.894216
1579			1.29895	0.000485707	0.00208861	0.517955	-0.949102
1581			1.25687	0.0108492	0.0109671	0.470625	-1.08735
1584			1.29401	0.0026192	0.0045659	0.262015	-1.93228
1586			1.20999	0.0157422	0.0138934	0.501048	-0.996979
1589			1.30745	0.000275769	0.00158158	0.194656	-2.361
1641			1.29838	0.00134264	0.00316834	0.570897	-0.808698
1650			1.19608	0.00934398	0.0100319	0.657271	-0.605439
1662			1.10216	0.01101	0.011061	0.510602	-0.96973
1663			1.24714	0.00674357	0.00821525	0.665644	-0.587177
1664			1.24423	0.00754453	0.00879994	0.566327	-0.820293
1672			1.06823	0.0309265	0.0215807	0.507853	-0.977516
1681			1.2697	0.00258614	0.00453137	0.546838	-0.870815
1688			1.07553	0.0307327	0.0214939	0.541154	-0.885888
1696			1.20973	0.0193453	0.015928	0.458806	-1.12404
1722			1.18688	0.0216329	0.0171225	0.625119	-0.677797
1727			1.12152	0.00550758	0.0072493	0.155779	-2.68243
1729			1.29912	0.00113537	0.00296162	0.638043	-0.648274
1732			1.01307	0.0248103	0.0187418	0.503813	-0.98904
1738			1.2172	0.0134394	0.0125651	0.704437	-0.505457
1741			1.24307	0.00929447	0.0100004	0.699155	-0.516315
1754			1.2952	0.00135056	0.00317831	0.716543	-0.480874
1755			1.28598	0.0240322	0.0183519	0.613152	-0.705683
1770			1.26591	0.00270636	0.00465529	0.642438	-0.638372
1775			1.26943	0.0318246	0.0219776	0.634637	-0.655996
1776			1.29819	0.014225	0.013033	0.635375	-0.65432
1784			1.09671	0.0284198	0.020446	0.759139	-0.397563
1793			1.05893	0.0353125	0.023471	1.65268	0.724809
1801			1.08962	0.0432421	0.0269426	0.83047	-0.268
1834			1.30204	0.000245	0.00148917	3.94164	1.97879
1840			1.22968	0.00155841	0.00343656	0.2849	-1.81147
1847			1.27126	0.0304343	0.0213595	0.581944	-0.781048
1848			1.24129	0.00158243	0.00346496	0.247324	-2.01552
1849			1.22646	0.00853803	0.00950067	0.299363	-1.74003
1852			1.18598	0.00242163	0.00435438	0.354604	-1.49572
1856			1.07289	0.0256524	0.0191545	0.453436	-1.14103
1859			1.22657	0.0136588	0.0126977	0.443516	-1.17294
1860			1.24156	0.0148842	0.0134122	0.455957	-1.13303
1861			1.15308	0.0292615	0.0208222	0.410558	-1.28434
1863			1.1056	0.0376992	0.02451	0.416504	-1.2636
1868			1.21222	0.00824239	0.00929596	0.301775	-1.72845
1869			1.17306	0.0425282	0.0266334	0.560602	-0.834951
1871			1.0406	0.0475364	0.0287505	0.684824	-0.546195
1879			1.13189	0.02618	0.0194082	0.689343	-0.536707
1886			1.12292	0.0137882	0.0127752	0.485134	-1.04355
1887			1.22195	0.0242518	0.0184628	0.485242	-1.04322
1900			1.09886	0.0432653	0.0269526	0.664095	-0.590539
1902			1.1981	0.00822464	0.00928349	0.540381	-0.887952
1903			1.24332	0.00147708	0.00333783	0.389381	-1.36075
1920			1.19261	0.0123151	0.0118696	0.634764	-0.655708
1929			1.1644	0.0204084	0.0164948	0.651437	-0.618302
1930			1.14084	0.024103	0.0183877	0.666575	-0.585162
1937			1.19565	0.0115399	0.0113769	0.623748	-0.680965
1944			1.2161	0.00754938	0.00880334	0.637051	-0.650519
1946			1.16408	0.0269384	0.0197666	0.669697	-0.57842
1954			1.28253	0.00501761	0.00682333	2.16653	1.11539
1957			1.27639	0.0037713	0.00571152	0.533366	-0.906803
1958			1.2885	0.00178223	0.00370193	0.494262	-1.01665
1973			1.319	5.85626e-05	0.000741797	0.536239	-0.899051
1976			1.25979	0.00324367	0.00520924	0.645589	-0.631312
1979			1.22547	0.0040757	0.00598718	0.602484	-0.731006
1980			1.22083	0.00581849	0.00750612	0.620162	-0.689282
1981			1.28268	0.00188688	0.00382092	0.503167	-0.990891
1982			1.31541	0.000216039	0.00139163	0.675745	-0.565449
1985			1.25752	0.00186868	0.00380066	0.591354	-0.757906
1987			1.26681	0.00767999	0.0088945	0.438736	-1.18857
1989			1.29809	0.00152906	0.00340131	0.332166	-1.59002
1995			1.20577	0.0242379	0.0184558	0.518707	-0.947007
1998			1.31074	0.000431229	0.00196516	2.43766	1.2855
1999			1.31108	0.000502027	0.00212418	0.321278	-1.63811
2000			1.29252	0.0047548	0.0065857	0.349077	-1.51838
2001			1.2458	0.00604433	0.00768684	0.656963	-0.606116
2004			1.28581	0.0315263	0.0218467	0.46913	-1.09194
2005			1.28545	0.000735652	0.00253174	0.602796	-0.730259
2009			1.27958	0.0380179	0.0246491	0.452203	-1.14496
2011			1.30284	0.00142559	0.0032739	2.06761	1.04796
2015			1.12903	0.0311981	0.0217016	1.23618	0.30589
2016			1.29411	0.000642936	0.00238966	0.597549	-0.74287
2017			1.24199	0.00408482	0.0059957	0.710587	-0.492916
2020			1.2664	0.0426183	0.0266726	0.420395	-1.25018
2023			1.29775	0.00148668	0.00334953	0.519559	-0.94464
2028			1.25538	0.00389067	0.00581817	0.609377	-0.714594
2030			1.24512	0.00304917	0.0050088	0.701306	-0.511883
2031			1.29719	0.0208972	0.0167485	0.456986	-1.12978
2032			1.26852	0.00263753	0.0045849	0.577404	-0.792347
2038			1.13377	0.0323485	0.0222055	0.735043	-0.4441
2042			1.29816	0.0194517	0.0159857	1.97613	0.982676
2044			1.20473	0.0215621	0.0170869	0.484977	-1.04401
2045			1.28861	0.0030812	0.00504243	1.93036	0.948869
2046			1.24458	0.00780277	0.00898177	0.430144	-1.21711
2050			1.28309	0.00208983	0.00403545	0.495441	-1.01322
2053			1.08749	0.0401317	0.0255743	0.826368	-0.275143
2061			1.26949	0.045659	0.0279709	0.460553	-1.11856
2066			1.13631	0.013748	0.0127512	0.618758	-0.692553
2071			1.28537	0.00232559	0.00426434	0.534628	-0.903393
2082			1.16772	0.0205889	0.016589	1.25541	0.328161
2083			1.24705	0.0424669	0.0266067	1.64822	0.72091
2084			1.2932	0.00100588	0.00284708	1.40047	0.485911
2085			1.24961	0.00994575	0.0104173	0.528665	-0.919573
2086			1.22846	0.00666344	0.00815696	0.595486	-0.747862
2087			1.30121	0.00110649	0.00293766	0.515223	-0.956732
2091			1.28476	0.000643546	0.00239067	0.449411	-1.15389
2093			1.2689	0.00779679	0.00897748	0.507732	-0.977861
2094			1.28207	0.00342863	0.00539173	0.664007	-0.590731
2098			1.26164	0.00765424	0.00887662	0.563457	-0.827622
2104			1.151	0.023786	0.0182268	0.727628	-0.458726
2105			1.12553	0.0362422	0.0238744	0.729703	-0.454618
2106			1.21974	0.021308	0.0169585	0.595355	-0.748179
2107			1.2075	0.00616613	0.0077822	0.682288	-0.551547
2108			1.23676	0.00898536	0.00980022	0.65843	-0.602898
2112			1.27427	0.0082415	0.00929534	0.444077	-1.17112
2113			1.23978	0.0109404	0.0110205	0.483833	-1.04742
2116			1.26344	0.00689964	0.0083306	0.554456	-0.850855
2119			1.30673	0.00044027	0.00198335	0.565078	-0.823477
2122			1.08081	0.0461209	0.0281645	0.690291	-0.534724
2124			1.20799	0.00876828	0.00965635	0.690167	-0.534982
2125			1.24988	0.00729458	0.00862186	0.556357	-0.845916
2127			1.24369	0.0102136	0.0105844	0.576201	-0.795355
2131			1.27737	0.00171882	0.0036268	0.393227	-1.34657
2133			1.22092	0.0114162	0.0113006	0.574959	-0.79847
2134			1.13621	0.0420258	0.0264139	0.614041	-0.703593
2135			1.26708	0.00235653	0.00429374	0.520767	-0.941291
2141			1.24849	0.00799351	0.00911928	1.91416	0.936715
2142			1.21512	0.0174783	0.0148794	0.705693	-0.502888
2144			1.05993	0.0495372	0.0295598	1.38195	0.466701
2146			1.22536	0.0170097	0.0146052	0.529841	-0.916368
2147			1.23187	0.0164831	0.0142961	0.456365	-1.13174
2152			1.25417	0.00689039	0.00832363	0.49692	-1.00891
2153			1.17212	0.0231281	0.0178914	0.538492	-0.893004
2155			1.17683	0.0309932	0.0216104	0.495258	-1.01375
2157			1.22108	0.00728387	0.00861412	0.716979	-0.479998
2160			1.23694	0.00459087	0.00644757	0.391818	-1.35175
2177			1.2209	0.017369	0.0148158	0.522605	-0.936207
2178			1.23089	0.0121622	0.0117719	0.525754	-0.927539
2181			1.26178	0.0434219	0.02702	0.57423	-0.800298
2184			1.17033	0.0278572	0.0201912	0.564609	-0.824675
2186			1.21677	0.0107599	0.0109145	0.675352	-0.566288
2193			1.22935	0.0104556	0.0107324	0.649101	-0.623484
2199			1.12186	0.0316709	0.0219103	0.608139	-0.717527
2201			1.1688	0.026155	0.0193963	0.710349	-0.4934
2202			1.17597	0.0255938	0.0191261	0.715751	-0.48247
2207			1.2621	0.00385759	0.00578889	0.650053	-0.62137
2208			1.14682	0.0354897	0.0235484	0.661881	-0.595356
2211			1.18665	0.0156362	0.0138351	0.674182	-0.56879
2214			1.11687	0.0340002	0.0229062	0.81618	-0.293041
2217			1.26773	0.00516448	0.00695396	0.628353	-0.670353
2218			1.28921	0.00262683	0.00457383	0.615322	-0.700587
2221			1.15032	0.0276321	0.0200881	0.779797	-0.35883
2226			1.22788	0.0105778	0.010806	0.639903	-0.644074
2232			1.15586	0.0308795	0.0215596	0.757325	-0.401016
2237			1.10651	0.0444878	0.0274747	0.853517	-0.228509
2238			1.28572	0.000957208	0.00279883	0.479031	-1.06181
2246			1.23306	0.0129785	0.0122843	1.66731	0.737524
2248			1.09058	0.043266	0.0269529	0.864965	-0.209287
2254			1.17486	0.0149047	0.013424	0.734163	-0.445828
2257			1.29014	0.000432425	0.00196759	0.643936	-0.635011
2264			1.23837	0.00445748	0.00633229	0.768083	-0.380665
2266			1.21497	0.00976471	0.0103023	0.600194	-0.736499
2274			1.1471	0.0199619	0.0162593	0.67676	-0.563284
2280			1.21557	0.0132082	0.0124245	0.458123	-1.12619
2283			1.30348	0.0006026	0.0023205	0.423089	-1.24097
2302			1.26897	0.0466272	0.0283754	0.455347	-1.13496
2303			1.15387	0.0310088	0.0216174	0.576697	-0.794115
2304			1.20427	0.0111775	0.0111581	0.788625	-0.342589
2308			1.29907	0.00031537	0.00169064	0.655806	-0.608659
2311			1.30306	0.00016092	0.00119895	0.481938	-1.05308
2312			1.31628	0.000121299	0.0010383	0.505078	-0.985423
2316			1.30831	0.000311791	0.00168121	0.583881	-0.776254
2318			1.25712	0.0064543	0.00800214	0.536945	-0.897155
2320			1.22164	0.0138841	0.0128323	0.703358	-0.507669
2322			1.16525	0.012726	0.0121282	0.762104	-0.39194
2323			1.23465	0.00370346	0.00564969	0.467083	-1.09825
2327			1.29392	0.00258761	0.00453291	0.397734	-1.33012
2328			1.31672	0.000107581	0.000981999	0.544488	-0.877028
2330			1.13595	0.0346294	0.0231699	0.59413	-0.75115
2331			1.26839	0.00522853	0.00701011	0.587746	-0.766735
2333			1.30909	0.000425896	0.00195423	0.503477	-0.990004
2335			1.23418	0.00999299	0.010447	0.705377	-0.503534
2336			1.18941	0.0186651	0.015554	0.716695	-0.480568
2337			1.2567	0.0067657	0.00823125	0.635877	-0.653181
2338			1.29655	0.0163285	0.014211	0.55942	-0.837998
2339			1.30806	0.000822839	0.00264739	0.524998	-0.929615
2340			1.27834	0.00265553	0.00460345	0.657925	-0.604006
2341			1.28305	0.00202641	0.00397058	0.618681	-0.692732
2342			1.27941	0.0023386	0.00427675	0.614115	-0.70342
2343			1.22359	0.013956	0.0128749	0.642622	-0.637958
2344			1.28761	0.00205885	0.004004	0.599211	-0.738865
2345			1.31612	0.000174681	0.00125249	0.54112	-0.885979
2346			1.30235	0.000677091	0.00244457	0.551563	-0.858403
2347			1.28229	0.00194554	0.00388504	0.65653	-0.607068
2349			1.06545	0.0358054	0.0236858	0.57913	-0.78804
2350			1.29392	0.00148571	0.00334834	0.556123	-0.846525
2351			1.23561	0.00657065	0.00808876	0.524509	-0.930962
2352			1.28832	0.00239375	0.0043286	0.556851	-0.844637
2353			1.268	0.00514751	0.00693899	0.583658	-0.776806
2354			1.32088	9.61459e-05	0.000936529	0.566803	-0.81908
2355			1.32221	2.80086e-05	0.000550017	0.576744	-0.793998
2356			1.29875	0.00130097	0.00311494	0.646373	-0.629561
2360			1.31983	6.09724e-05	0.000757489	0.540564	-0.887464
2361			1.31923	0.000157129	0.00118345	0.532176	-0.910024
2362			1.30176	0.00119416	0.0030079	0.538183	-0.89383
2363			1.29249	0.00196825	0.00390939	0.561824	-0.831811
2365			1.11227	0.0454894	0.0278994	0.700866	-0.51279
2366			1.32206	3.73158e-05	0.000606215	0.664631	-0.589374
2367			1.29796	0.000565201	0.00225176	0.546017	-0.872982
2368			1.32175	5.55046e-05	0.000721091	0.645669	-0.631133
2369			1.31737	0.000101853	0.000958556	0.649898	-0.621716
2370			1.31448	0.000268918	0.00156192	0.675836	-0.565256
2373			1.06631	0.0439098	0.027229	0.65257	-0.615796
2374			1.29243	0.000953932	0.00279546	0.678379	-0.559837
2375			1.28902	0.0025539	0.00449734	0.554634	-0.850393
2376			1.2537	0.0034513	0.00541357	0.695906	-0.523035
2378			1.31381	0.000168474	0.00122885	0.765404	-0.385707
2379			1.31827	7.71327e-05	0.000850544	0.7564	-0.40278
2381			1.31061	0.000165203	0.00121605	0.721568	-0.470793
2382			1.19377	0.0291851	0.0207867	0.388384	-1.36445
2387			1.28972	0.0209588	0.0167802	0.584627	-0.774412
2389			1.17525	0.0258605	0.019255	0.652138	-0.61675
2390			1.24182	0.00688036	0.00831606	0.767785	-0.381226
2392			1.28812	0.00260515	0.00455127	0.61649	-0.697851
2393			1.1637	0.026937	0.019766	0.78838	-0.343037
2394			1.30447	0.0129152	0.0122454	0.594635	-0.749924
2395			1.29793	0.0154391	0.0137258	0.565606	-0.822131
2396			1.27281	0.00331967	0.00528516	0.713647	-0.486717
2397			1.15573	0.0286995	0.0205713	0.793529	-0.333645
2398			1.27716	0.029398	0.0208855	0.608336	-0.71706
2400			1.18715	0.0259897	0.0193171	0.673872	-0.569453
2401			1.19094	0.0248775	0.0187751	0.666221	-0.585927
2402			1.18035	0.0281005	0.0203018	0.665399	-0.587709
2403			1.16655	0.0343665	0.0230581	0.665478	-0.587537
2404			1.1584	0.03421	0.0229933	0.673115	-0.571075
2409			1.27174	0.00115325	0.00297603	0.584997	-0.773499
2419			1.10397	0.0438399	0.0271991	0.664466	-0.589732
2423			1.21997	0.0113982	0.0112894	0.613349	-0.70522
2432			1.06608	0.049749	0.0296442	1.78508	0.835991
2435			1.25215	0.0131275	0.0123754	2.26001	1.17633
2450			1.10637	0.0390659	0.0251011	0.542085	-0.883408
2453			1.21967	0.0119126	0.0116105	0.552024	-0.857198
2455			1.18286	0.0416153	0.0262333	0.525754	-0.927542
2456			1.25965	0.00336653	0.00533131	0.522888	-0.935425
2457			1.30644	0.0151867	0.0135842	0.491791	-1.02388
2458			1.2432	0.00277811	0.00472712	0.603168	-0.729368
2462			1.25596	0.00471487	0.0065524	0.650535	-0.620302
2463			1.26476	0.00294834	0.00490124	0.639416	-0.645172
2465			1.30271	0.00119607	0.00300935	0.626046	-0.675659
2474			1.1672	0.0322792	0.0221755	0.448935	-1.15542
2485			1.01565	0.0255377	0.0190989	0.419647	-1.25275
2486			1.16302	0.0310353	0.0216292	0.295001	-1.76121
2487			1.01531	0.011126	0.0111284	0.3498	-1.5154
2490			1.21658	0.00797809	0.0091082	0.578391	-0.789882
2491			1.28204	0.00394214	0.00586333	0.541462	-0.885069
2494			1.30273	0.00163119	0.0035214	0.466875	-1.09889
2535			1.2064	0.00698772	0.00839664	0.568659	-0.814365
2536			1.2854	0.00250509	0.00444517	0.576486	-0.794643
2548			1.13988	0.0329043	0.0224442	0.711459	-0.491147
2550			1.19549	0.027146	0.0198634	0.462651	-1.112
2558			1.03722	0.0481281	0.0289921	0.65551	-0.609311
2563			1.14759	0.0241092	0.0183909	0.483971	-1.04701
2564			1.02939	0.0465942	0.0283617	0.583611	-0.776922
2569			1.22225	0.0120308	0.0116872	0.662224	-0.594608
2570			1.1523	0.0406083	0.0257871	0.575353	-0.797481
2572			1.19427	0.0212404	0.0169242	0.661561	-0.596053
2573			1.28782	0.024381	0.0185277	0.483178	-1.04937
2577			1.19902	0.00927557	0.00998828	0.650789	-0.619737
2578			1.20682	0.0115271	0.0113691	0.508971	-0.974346
2579			1.13994	0.0269955	0.0197933	0.665818	-0.5868
2587			1.24371	0.0414999	0.0261824	1.64165	0.715148
2590			1.19608	0.0267848	0.0196946	0.524162	-0.931914
2598			1.08699	0.0358737	0.0237154	0.517801	-0.949529
2600			1.26574	0.0357253	0.023651	0.562777	-0.829365
2601			1.25125	0.005847	0.00752922	0.556937	-0.844414
2602			1.20857	0.0193692	0.0159409	0.588409	-0.76511
2607			1.14041	0.0446041	0.0275239	0.457036	-1.12962
2610			1.3133	0.000212412	0.00138057	0.461918	-1.11429
2612			1.23527	0.0166319	0.0143841	0.524068	-0.932173
2613			1.18108	0.00520602	0.00699043	0.401584	-1.31623
2616			1.17544	0.0123569	0.0118962	0.548787	-0.865681
2619			1.13331	0.0400266	0.0255273	0.713293	-0.487434
2624			1.17397	0.0314783	0.0218255	0.233764	-2.09687
2626			1.23174	0.00995605	0.0104238	0.497723	-1.00658
2627			1.2686	0.0033636	0.00532844	0.596148	-0.746258
2632			1.17725	0.0195121	0.0160183	0.458619	-1.12463
2637			1.30089	0.00125667	0.00306556	0.545216	-0.875101
2639			1.24112	0.0116983	0.0114739	0.609507	-0.714285
2645			1.287	0.00178111	0.00370061	2.2352	1.1604
2647			1.27616	0.00228522	0.00422543	2.09537	1.06721
2653			1.21538	0.0168474	0.0145106	0.58073	-0.78406
2657			1.29461	0.00059911	0.00231428	1.83854	0.878563
2666			1.19777	0.0228055	0.0177245	0.660733	-0.597861
2675			1.17338	0.0409799	0.0259519	2.96576	1.5684
2679			1.1971	0.0205907	0.0165899	0.597629	-0.742678
2681			1.1747	0.00604265	0.00768551	2.833	1.50233
2717			1.29078	0.0289063	0.0206634	0.366279	-1.44898
2719			1.14522	0.015157	0.0135675	0.635447	-0.654156
2720			1.07783	0.0393196	0.0252093	0.730443	-0.453157
2721			1.11623	0.0395568	0.0253158	0.62596	-0.675858
2724			1.28425	0.00376266	0.0057037	0.448193	-1.15781
2727			1.26696	0.00454617	0.00640924	0.663705	-0.591385
2728			1.16377	0.0102356	0.010598	0.509998	-0.971436
2733			1.24752	0.00305846	0.00501858	0.512812	-0.963499
2734			1.31523	0.00652457	0.0080546	0.534137	-0.904718
2744			1.1913	0.0307152	0.021486	0.374355	-1.41752
2757			1.21508	0.00881038	0.00968447	0.561757	-0.831982
2759			1.15283	0.0179489	0.0151503	0.642954	-0.637213
2764			1.09474	0.0494757	0.0295352	0.537749	-0.894994
2768			1.10289	0.0498497	0.0296842	0.690197	-0.534921
2778			1.28339	0.00361507	0.00556814	0.573747	-0.801514
2781			1.14319	0.0405646	0.0257676	0.373415	-1.42115
2787			1.20788	0.0182953	0.0153469	0.397224	-1.33197
2793			1.16155	0.0243456	0.01851	0.649165	-0.623343
2795			1.24162	0.00244655	0.00438155	0.501533	-0.995584
2804			1.28752	0.00231903	0.00425806	0.596726	-0.744858
2805			1.27327	0.00325501	0.00522066	0.795682	-0.329736
2808			1.29091	0.00151214	0.0033807	0.645148	-0.632299
2819			1.23433	0.00463929	0.00648877	0.489655	-1.03016
2821			1.16513	0.0266095	0.0196121	0.807248	-0.308916
2826			1.20168	0.0163427	0.0142186	0.785123	-0.34901
2835			1.15915	0.0154045	0.0137065	0.63096	-0.664379
2837			1.15698	0.033739	0.0227971	0.714642	-0.484708
2843			1.27259	0.00264689	0.00459456	0.647111	-0.627915
2847			1.25388	0.00221016	0.0041535	0.456861	-1.13017
2849			1.2891	0.00149692	0.003362	0.575777	-0.796417
2853			1.21687	0.0159581	0.0140114	0.65988	-0.599725
2860			1.32349	0.0170072	0.0146038	44.8182	5.48601
2861			1.20907	0.0154331	0.0137224	0.528553	-0.91988
2865			1.09599	0.000214427	0.00138674	9.95894	3.31599
2868			1.1478	0.0278802	0.0202017	1.44578	0.531847
2882			1.06045	0.0495798	0.0295768	0.682549	-0.550996
2887			1.20306	0.0207751	0.0166855	0.563532	-0.827431
2890			1.3081	0.0155679	0.0137973	0.377607	-1.40504
2895			1.26265	0.0040878	0.00599848	0.369379	-1.43683
2896			1.19176	0.013591	0.0126569	1.91005	0.933611
2897			1.30825	0.0158679	0.0139623	0.39116	-1.35417
2899			1.26863	0.00676456	0.00823043	0.580919	-0.783591
2903			1.11386	0.0461929	0.0281946	0.716335	-0.481293
2906			1.07259	0.020918	0.0167592	0.454787	-1.13674
2909			1.26364	0.00765169	0.00887485	0.450695	-1.14978
2912			1.19237	0.0160544	0.0140637	0.683419	-0.549157
2932			1.24666	0.00269981	0.00464866	0.506928	-0.980146
2935			1.24892	0.00535612	0.00712057	0.563163	-0.828377
2937			1.13806	0.0358105	0.023688	0.560014	-0.836466
2941			1.1211	0.0465817	0.0283565	0.609929	-0.713286
2942			1.26825	0.0364345	0.023957	0.601026	-0.734501
2948			1.06287	0.0384936	0.0248553	0.682477	-0.551148
2969			1.1452	0.0234465	0.0180545	0.685188	-0.545428
2972			1.15991	0.00883089	0.00969813	0.517061	-0.951594
2973			1.25921	0.00412713	0.00603503	0.575169	-0.797942
2974			1.21921	0.0129882	0.0122903	0.530672	-0.914108
2976			1.08908	0.0358786	0.0237175	0.655619	-0.609071
2977			1.06721	0.0345227	0.0231225	0.615383	-0.700442
2983			1.27965	0.00184046	0.00376888	0.656609	-0.606894
2984			1.13487	0.0367071	0.0240735	0.40206	-1.31452
2992			1.30029	0.00113707	0.002963	0.654832	-0.610804
2999			1.27064	0.00318687	0.00515165	0.760425	-0.395122
3003			1.14044	0.0348299	0.0232587	0.303013	-1.72255
3008			1.22253	0.0053131	0.00708354	0.669042	-0.579832
3011			1.04474	0.027321	0.0199447	0.360017	-1.47386
3013			1.25574	0.00657546	0.00809231	0.531653	-0.911442
3014			1.26481	0.00676403	0.00823004	0.576486	-0.794643
3019			1.14761	0.0179766	0.0151661	0.496588	-1.00988
3022			1.25452	0.00628196	0.00787154	0.609071	-0.715318
3023			1.18382	0.0159625	0.0140138	0.744999	-0.42469
3026			1.1197	0.0271749	0.0198769	0.64702	-0.628117
3028			1.2729	0.00325969	0.00522536	0.589872	-0.761526
3033			1.08678	0.0397007	0.0253807	0.656899	-0.606257
3043			1.2424	0.00729862	0.00862477	0.680348	-0.555655
3051			1.21692	0.0180792	0.0152245	0.600972	-0.734631
3052			1.24882	0.00928597	0.00999493	0.390518	-1.35654
3054			1.16539	0.00896326	0.00978569	0.55712	-0.843941
3061			1.21081	0.016685	0.0144154	0.443848	-1.17186
3062			1.09529	0.0277961	0.0201633	0.366817	-1.44687
3063			1.24357	0.00462103	0.00647327	0.365864	-1.45062
3066			1.23874	0.00527291	0.00704875	0.660891	-0.597516
3067			1.15864	0.0212964	0.0169526	0.576678	-0.794162
3079			1.31077	0.0110065	0.011059	0.471091	-1.08592
3080			1.17529	0.00568934	0.00740045	0.39574	-1.33738
3085			1.2858	0.00297523	0.00493018	0.614176	-0.703275
3089			1.27794	0.00213078	0.00407634	0.686515	-0.542637
3090			1.29388	0.00106843	0.00290474	0.609957	-0.713221
3095			1.05905	0.038221	0.0247373	0.579111	-0.788087
3107			1.27782	0.00293152	0.00488306	0.571266	-0.807765
3113			1.13983	0.0295459	0.0209539	0.760028	-0.395875
3115			1.3119	3.37497e-05	0.000587139	0.327662	-1.60972
3120			1.2279	0.0144206	0.0131466	0.679567	-0.557313
3121			1.24501	0.00107474	0.00291031	0.309536	-1.69182
3128			1.12117	0.0190976	0.0157928	0.439918	-1.18469
3130			1.21985	0.0162433	0.0141654	0.610752	-0.711341
3138			1.22728	0.00705457	0.00844634	0.769371	-0.378248
3143			1.21921	0.0114928	0.011348	0.680899	-0.554487
3146			1.1559	0.0365286	0.0239973	0.624257	-0.679788
3147			1.20225	0.023474	0.0180685	0.514797	-0.957925
3150			1.22604	0.0145699	0.0132326	0.621439	-0.686316
3155			1.23999	0.0118004	0.0115376	0.615071	-0.701174
3158			1.2881	0.00338321	0.00534763	0.551633	-0.85822
3159			1.00969	0.0396356	0.0253514	0.567498	-0.817312
3160			1.28945	0.00158394	0.00346673	0.620133	-0.68935
3164			1.21815	0.0117274	0.0114916	0.673388	-0.57049
3174			1.25414	0.00379304	0.00573115	0.755942	-0.403653
3175			1.07485	0.0474455	0.0287132	0.495116	-1.01416
3177			1.29836	0.00116756	0.00298735	0.564415	-0.825172
3178			1.03068	0.0366227	0.0240375	0.58228	-0.780215
3184			1.0824	0.040887	0.0259107	0.813141	-0.298422
3185			1.19846	0.0044223	0.00630144	0.491293	-1.02534
3186			1.16126	0.0102739	0.0106216	0.624682	-0.678807
3194			1.18531	0.031806	0.0219695	0.536885	-0.897315
3195			1.21919	0.0142671	0.0130576	0.626508	-0.674596
3196			1.19526	0.0142255	0.0130333	0.665523	-0.58744
3197			1.14962	0.0256246	0.019141	0.65059	-0.62018
3201			1.19533	0.0171753	0.0147025	0.62937	-0.668019
3202			1.1272	0.0489495	0.0293243	0.61986	-0.689985
3203			1.23945	0.00449487	0.00636487	0.601386	-0.733637
3204			1.24692	0.0123131	0.0118683	0.432347	-1.20974
3205			1.27048	0.00197018	0.00391145	0.706959	-0.500301
3207			1.28014	0.00286506	0.00481216	0.693725	-0.527565
3210			1.24152	0.00503866	0.00684221	0.619024	-0.691933
3214			1.11528	0.049393	0.0295022	0.649103	-0.62348
3217			1.09672	0.0484105	0.0291067	0.580661	-0.784233
3221			1.23869	0.0171431	0.0146835	0.555682	-0.84767
3224			1.23686	0.00802379	0.00914099	0.77696	-0.364087
3229			1.19266	0.0196529	0.0160942	0.591786	-0.756852
3233			1.25089	0.00838208	0.00939337	0.654781	-0.610916
3240			1.18118	0.0134074	0.0125456	0.670331	-0.577055
3245			1.21027	0.00568392	0.007396	0.484021	-1.04686
3254			1.2374	0.00916223	0.0099154	0.538809	-0.892154
3257			1.2314	0.0020014	0.00394448	2.80757	1.48932
3258			1.28891	0.000985573	0.00282733	0.612799	-0.706513
3259			1.13127	0.04986	0.0296883	9.57598	3.25942
3260			1.30271	0.00119607	0.00300935	0.626046	-0.675659
3261			1.17434	0.0367363	0.024086	2.56599	1.35952
3262			1.1935	0.0181927	0.0152889	0.69949	-0.515624
3263			1.1887	0.0117015	0.0114759	0.647301	-0.627491
3270			1.24173	0.00412174	0.00603004	0.685258	-0.545281
3281			1.22289	0.0150888	0.0135288	0.58352	-0.777145
3283			1.22722	0.0110083	0.01106	0.622852	-0.683038
3289			1.24778	0.00804524	0.00915634	0.696615	-0.521566
3290			1.08818	0.0424601	0.0266037	0.686856	-0.54192
3292			1.1902	0.0116566	0.0114485	0.624047	-0.680273
3296			1.22049	0.00626649	0.00785969	0.581022	-0.783336
3298			1.28182	0.00310571	0.00506801	0.651413	-0.618356
3308			1.12192	0.038025	0.0246522	0.570431	-0.809877
3311			1.26769	0.00340116	0.0053651	0.664625	-0.589388
3312			1.27247	0.00522283	0.00700514	0.633739	-0.65804
3321			1.16488	0.0326031	0.0223152	0.488452	-1.03371
3328			1.15931	0.0429366	0.0268107	0.617577	-0.69531
3329			1.10653	0.046551	0.0283438	0.66063	-0.598085
3331			1.11658	0.0483666	0.0290889	0.393601	-1.34519
3338			1.28567	0.0360166	0.0237772	0.259899	-1.94398
3342			1.20238	0.0132574	0.0124543	0.676108	-0.564674
3343			1.22985	0.0127512	0.012144	0.69424	-0.526493
3347			1.30271	0.00119607	0.00300935	0.626046	-0.675659
3351			1.24617	0.00219713	0.00414102	0.616752	-0.697238
3353			1.27395	0.0024169	0.00435003	0.655616	-0.609078
3355			1.13786	0.0354678	0.0235389	0.645095	-0.632416
3363			1.32032	0.00679128	0.00824969	0.269375	-1.89231
3364			1.24856	0.00558724	0.00731598	0.493153	-1.01989
3365			1.19871	0.00772016	0.00892228	0.478605	-1.06309
3367			1.1556	0.0243163	0.0184953	0.60905	-0.715367
3370			1.12873	0.047607	0.0287794	0.568903	-0.813747
3374			1.17687	0.0355712	0.023584	0.455016	-1.13601
3375			1.26011	0.00652813	0.00805724	0.348307	-1.52157
3376			1.16285	0.015206	0.0135951	0.722299	-0.469332
3377			1.19545	0.00664355	0.00814241	0.465962	-1.10171
3378			1.30395	0.000282449	0.00160028	0.532259	-0.9098
3380			1.26719	0.00128333	0.0030919	0.56469	-0.824468
3381			1.29431	0.00127959	0.00308824	0.470109	-1.08893
3382			1.18322	0.00993109	0.0104081	0.602196	-0.731695
3389			1.1586	0.02979	0.0210662	0.727706	-0.458573
3393			1.27314	0.00385873	0.0057899	0.626016	-0.675729
3394			1.24925	0.00444898	0.00632486	0.692855	-0.529375
3395			1.28973	0.0315329	0.0218496	0.419756	-1.25238
3396			1.32206	1.22179e-05	0.000406655	0.435553	-1.19908
3398			1.12431	0.0137937	0.0127785	0.283317	-1.81951
3399			1.29637	0.00169405	0.0035968	0.504325	-0.987573
3402			1.22319	0.0165588	0.0143409	0.599124	-0.739073
3406			1.23737	0.0102644	0.0106157	0.732322	-0.44945
3410			1.31924	1.74623e-05	0.000464597	0.552742	-0.855322
3411			1.32194	9.7732e-06	0.000379855	0.544748	-0.87634
3413			1.31282	0.000106222	0.0009764	0.605837	-0.722998
3414			1.32121	3.83166e-05	0.000611123	0.535607	-0.900754
3415			1.32051	3.80325e-05	0.000609748	0.591305	-0.758027
3416			1.31697	9.15836e-05	0.000917779	0.594504	-0.750242
3417			1.3266	2.48356e-07	0.000250176	0.565569	-0.822226
3418			1.31293	6.78766e-05	0.000799901	0.56257	-0.829895
3420			1.23611	0.00757312	0.00882	0.74609	-0.422578
3421			1.25717	0.00666248	0.00815626	0.603729	-0.728027
3422			1.22389	0.00801804	0.00913687	0.790713	-0.338774
3423			1.19919	0.0156718	0.0138547	0.452218	-1.14491
3424			1.31082	8.36698e-05	0.000882558	0.515157	-0.956917
3425			1.25884	0.00511957	0.00691429	0.550432	-0.861364
3427			1.31456	0.00015979	0.00119436	0.537503	-0.895655
3429			1.29253	0.00210635	0.00405205	0.580442	-0.784776
3430			1.3125	0.00049276	0.00210412	0.551529	-0.858491
3431			1.30924	0.000703206	0.00248448	0.560101	-0.83624
3432			1.18314	0.0112684	0.0112103	0.603	-0.729769
3437			1.30623	0.0130142	0.0123062	0.548489	-0.866466
3438			1.3094	0.000642426	0.00238882	0.542482	-0.882353
3440			1.29481	0.00069073	0.00246563	0.676312	-0.564239
3442			1.31215	0.000119722	0.00103149	0.686194	-0.543311
3443			1.2836	0.000721203	0.002511	0.496164	-1.01111
3444			1.30383	0.00115947	0.00298098	0.554783	-0.850004
3445			1.27887	0.00188128	0.0038147	0.5574	-0.843216
3447			1.32184	1.12396e-05	0.000395097	0.589157	-0.763276
3449			1.29522	0.00248713	0.00442578	0.504989	-0.985676
3451			1.30814	0.000539639	0.00220198	0.541663	-0.884533
3453			1.29369	0.0215633	0.0170875	0.549776	-0.863084
3454			1.31466	0.00024467	0.00148812	0.454062	-1.13904
3458			1.29967	0.000724685	0.00251604	0.571494	-0.807191
3459			1.31944	0.000116718	0.00101834	0.483283	-1.04906
3460			1.12475	0.015223	0.0136046	0.472646	-1.08117
3462			1.318	2.0654e-05	0.000490184	0.548969	-0.865204
3463			1.29944	0.00164125	0.00353285	0.45871	-1.12435
3464			1.3078	0.000409962	0.00192067	0.542591	-0.882063
3465			1.31312	0.000408173	0.00191681	0.568769	-0.814085
3466			1.19785	0.00327461	0.00524031	0.491208	-1.0256
3467			1.25354	0.00876697	0.00965547	0.587422	-0.767531
3468			1.32404	5.82106e-06	0.000316347	0.560342	-0.83562
3469			1.22646	0.0139941	0.0128975	0.609037	-0.715399
3470			1.30835	0.0032797	0.0052454	0.580705	-0.784123
3471			1.31919	0.0012803	0.00308893	0.578456	-0.78972
3472			1.32345	1.66006e-05	0.000456591	0.518979	-0.946253
3473			1.32022	3.96744e-05	0.000621089	0.506953	-0.980075
3474			1.3163	0.000231576	0.0014453	0.562258	-0.830697
3475			1.29971	0.0006632	0.00242262	0.730115	-0.453805
3476			1.27692	0.00318133	0.00514599	0.555001	-0.849438
3478			1.32416	1.58482e-05	0.000449145	0.507769	-0.977755
3479			1.31472	4.77591e-05	0.000676798	0.497863	-1.00618
3480			1.29415	0.000943132	0.00278427	0.737135	-0.439999
3481			1.29544	0.0216583	0.0171352	0.482073	-1.05268
3482			1.31898	2.20011e-05	0.000499397	0.610968	-0.71083
3483			1.28625	0.0017547	0.00366959	0.480028	-1.05881
3486			1.25136	0.00973859	0.0102856	0.596563	-0.745253
3487			1.27871	0.00173233	0.003643	0.551566	-0.858396
3488			1.28297	0.00349062	0.0054512	0.381053	-1.39194
3490			1.29531	0.0172249	0.0147316	0.566919	-0.818786
3491			1.27629	0.00236158	0.00429849	0.631221	-0.663783
3492			1.31893	3.62811e-05	0.000600945	0.61925	-0.691406
3494			1.30409	0.000771216	0.0025808	0.545117	-0.875363
3495			1.29404	0.00196059	0.00390121	0.557155	-0.843849
3498			1.30658	0.000266283	0.00155422	0.683445	-0.549103
3499			1.29353	0.0214435	0.0170271	0.49754	-1.00712
3500			1.31622	6.48464e-05	0.000781775	0.620207	-0.689179
3501			1.30685	0.000149164	0.00115041	0.64186	-0.639669
3502			1.11806	0.0237768	0.0182221	0.567813	-0.816513
3504			1.19687	0.00348639	0.00544717	0.379107	-1.39932
3505			1.31285	0.000259911	0.00153529	0.556838	-0.844671
3506			1.31663	4.92775e-05	0.000686104	0.619778	-0.690176
3507			1.31842	5.09373e-05	0.000695911	0.607099	-0.719996
3508			1.28933	0.0246872	0.0186807	0.5408	-0.886834
3509			1.30607	0.0167665	0.0144632	0.454361	-1.13809
3510			1.30285	0.00140025	0.00324166	0.524508	-0.930964
3513			1.29902	0.019106	0.0157974	0.421462	-1.24653
3514			1.2806	0.0021389	0.00408437	0.597226	-0.74365
3515			1.27889	0.0018706	0.0038028	0.57302	-0.803342
3516			1.31608	0.000259404	0.00153377	0.575375	-0.797427
3518			1.21407	0.0287082	0.0205752	0.440838	-1.18168
3520			1.31439	0.00012573	0.00105775	0.636822	-0.651039
3521			1.30982	0.000339241	0.00175292	0.637689	-0.649075
3523			1.18501	0.00962274	0.010211	0.503763	-0.989183
3524			1.16042	0.0197422	0.0161421	0.632702	-0.660402
3525			1.31786	7.79685e-05	0.000854799	0.572906	-0.803629
3526			1.28599	0.00206975	0.00401512	0.681962	-0.552237
3527			1.32152	3.84974e-05	0.00061199	0.562087	-0.831134
3529			1.30958	0.00053973	0.00220216	0.563604	-0.827247
3533			1.29753	0.0170374	0.0146213	0.614409	-0.702728
3534			1.29941	0.00118115	0.00299793	0.593649	-0.752317
3535			1.27963	0.001962	0.00390272	0.618972	-0.692055
3537			1.28903	0.0225363	0.0175841	0.583679	-0.776754
3538			1.2359	0.0139483	0.0128704	0.527825	-0.921868
3540			1.26869	0.00292592	0.00487708	0.677773	-0.561126
3544			1.29292	0.0013273	0.00314885	0.573022	-0.803337
3545			1.30586	0.000269711	0.00156422	0.514565	-0.958574
3546			1.30825	0.000288651	0.00161747	0.645946	-0.630514
3549			1.28179	0.000996097	0.00283763	0.588288	-0.765406
3553			1.31058	0.000132107	0.00108459	0.620948	-0.687456
3554			1.31687	9.94224e-05	0.000949361	0.672303	-0.572815
3555			1.31372	0.000208882	0.00136961	0.675695	-0.565555
3557			1.31969	3.32866e-05	0.000584462	0.643921	-0.635044
3558			1.30279	0.000454352	0.00201691	0.66595	-0.586515
3560			1.17688	0.0218302	0.0172212	0.622482	-0.683897
3561			1.23276	0.00711762	0.00849289	0.612976	-0.706096
3562			1.29958	0.000944216	0.0027854	0.723109	-0.467715
3563			1.22889	0.0112914	0.0112234	0.694512	-0.525929
3564			1.30119	0.000932086	0.00277265	0.407617	-1.29472
3565			1.30629	0.00100299	0.0028443	0.511303	-0.967748
3566			1.30269	0.000655745	0.00241063	0.472963	-1.0802
3567			1.27553	0.0063832	0.0079486	0.502465	-0.992906
3568			1.19322	0.0263084	0.0194694	0.581639	-0.781805
3570			1.26482	0.00453063	0.00639583	0.726992	-0.459989
3571			1.25652	0.00562571	0.00734794	0.729978	-0.454075
3572			1.31011	0.000504307	0.00212906	0.488915	-1.03234
3578			1.32314	2.35289e-05	0.000513673	0.50243	-0.993005
3580			1.31625	0.000255473	0.00152184	0.568483	-0.814811
3581			1.3102	0.00060788	0.00232983	0.590521	-0.759939
3583			1.31372	0.000112525	0.00100173	0.665667	-0.587127
3584			1.1942	0.0290647	0.0207336	0.634341	-0.65667
3586			1.17502	0.0245343	0.0186045	0.752919	-0.409433
3587			1.19319	0.0168209	0.0144951	0.693302	-0.528445
3588			1.32215	2.77887e-05	0.000548404	0.621761	-0.685568
3589			1.32258	1.87094e-05	0.000475298	0.612338	-0.707601
3590			1.32173	2.83114e-05	0.000552212	0.616466	-0.697906
3591			1.31963	2.88255e-05	0.000555872	0.607098	-0.719999
3593			1.20768	0.0150632	0.0135143	0.714665	-0.484661
3594			1.23714	0.00828041	0.0093226	0.710933	-0.492215
3597			1.32109	2.15573e-05	0.000496452	0.630767	-0.664821
3598			1.31457	0.000112906	0.00100321	0.634558	-0.656175
3600			1.28576	0.00274798	0.00469715	0.557032	-0.844168
3601			1.29247	0.00126806	0.00307689	0.703815	-0.506732
3602			1.23205	0.0108859	0.0109886	0.731239	-0.451585
3603			1.29322	0.00126493	0.00307378	0.703749	-0.506867
3604			1.2522	0.00549904	0.00724211	0.566957	-0.818688
3605			1.2009	0.00624046	0.00783968	0.630543	-0.665332
3606			1.25773	0.00661494	0.00812141	0.620054	-0.689535
3607			1.21924	0.0165297	0.0143237	0.541013	-0.886264
3608			1.24555	0.00429295	0.00618639	0.719419	-0.475096
3610			1.23541	0.0142364	0.0130397	0.584122	-0.775658
3615			1.16861	0.0188344	0.0156479	0.760901	-0.394219
3616			1.13251	0.0289645	0.0206892	0.769329	-0.378327
3620			1.14374	0.0480475	0.0289593	0.613201	-0.705568
3621			1.22697	0.0126605	0.0120874	0.615071	-0.701175
3622			1.21855	0.0144093	0.0131401	0.611964	-0.708482
3623			1.16968	0.0378273	0.024566	0.593031	-0.753821
3624			1.3225	0.0487041	0.0292255	111.259	6.79778
3625			1.22803	0.0115394	0.0113767	0.661534	-0.596113
3626			1.22933	0.0100124	0.0104592	0.653076	-0.614678
3628			1.18218	0.0251456	0.0189073	0.58298	-0.778482
3629			1.16546	0.0331505	0.022549	0.657853	-0.604164
3632			1.15265	0.0391507	0.0251374	0.702626	-0.509171
3635			1.21093	0.00828871	0.0093284	0.725758	-0.462439
3636			1.31099	0.000192454	0.00131596	0.676753	-0.563299
3642			1.20927	0.0162656	0.0141774	0.729083	-0.455845
3654			1.17513	0.020594	0.0165917	2.56758	1.36041
3672			1.19077	0.0224604	0.0175444	0.599184	-0.738928
3674			1.17486	0.0108665	0.0109773	0.422304	-1.24364
3677			1.10939	0.0496766	0.0296154	0.503591	-0.989676
3688			1.14496	0.0494761	0.0295354	0.586654	-0.769418
3691			1.25066	0.00583231	0.00751733	0.69014	-0.535039
3709			1.25612	0.00289193	0.00484065	0.547273	-0.869667
3714			1.04076	0.0475603	0.0287603	0.460424	-1.11897
3715			1.19638	0.0221252	0.0173676	0.631671	-0.662755
3717			1.17728	0.00968764	0.0102529	0.397244	-1.3319
3726			1.16191	0.0259092	0.0192784	0.634912	-0.655371
3736			1.2757	0.000360292	0.00180635	0.365876	-1.45057
3737			1.27601	0.00186336	0.0037947	0.642377	-0.638508
3740			1.10573	0.020001	0.0162801	0.523633	-0.933371
3742			1.23578	0.00693437	0.00835671	0.60029	-0.736268
3748			1.17016	0.0366943	0.0240681	0.562995	-0.828806
3751			1.29638	0.00133803	0.00316251	0.583151	-0.778058
3752			1.11107	0.00371964	0.00566453	0.347288	-1.5258
3761			1.20634	0.0149327	0.01344	0.602336	-0.73136
3763			1.12581	0.0140428	0.0129262	0.503074	-0.991157
3764			1.11011	0.0316156	0.021886	0.657808	-0.604261
3766			1.12824	0.0168346	0.0145031	0.463699	-1.10874
3768			1.24143	0.0087006	0.00961092	0.705748	-0.502775
3771			1.13107	0.0289094	0.0206648	0.645456	-0.631609
3772			1.16088	0.0216839	0.017148	0.655591	-0.609132
3774			1.22123	0.00390681	0.00583238	0.30151	-1.72972
3776			1.16232	0.0155996	0.0138149	0.580026	-0.78581
3778			1.16502	0.0193329	0.0159212	0.60476	-0.725566
3779			1.25706	0.00529497	0.00706787	0.750212	-0.414631
3782			1.1972	0.0197763	0.0161603	0.685304	-0.545183
3784			1.30138	0.000505916	0.00213249	0.599891	-0.737228
3785			1.23546	0.0467001	0.0284057	0.708548	-0.497062
3786			1.27367	0.00210394	0.00404963	0.677257	-0.562224
3787			1.24914	0.00532287	0.00709197	0.658992	-0.601667
3788			1.23723	0.00653015	0.00805875	0.529697	-0.916761
3791			1.20402	0.0319056	0.0220131	0.526546	-0.925369
3792			1.29983	0.00134972	0.00317726	0.593383	-0.752966
3793			1.18104	0.0108029	0.0109399	0.632067	-0.66185
3797			1.29591	0.00140656	0.00324975	0.442957	-1.17476
3798			1.19248	0.0136597	0.0126982	0.714521	-0.484952
3800			1.18421	0.0200623	0.0163126	0.756215	-0.403132
3801			1.28019	0.00213663	0.00408212	0.688799	-0.537845
3804			1.27008	0.0313341	0.0217619	0.710535	-0.493022
3807			1.31747	0.000188008	0.00130064	0.233391	-2.09918
3809			1.28099	0.00189385	0.00382863	1.22583	0.293758
3810			1.11177	0.0488132	0.0292694	0.571093	-0.808202
3812			1.3193	2.46079e-05	0.000523148	0.698345	-0.517988
3815			1.18049	0.0312891	0.0217419	2.93175	1.55176
3823			1.17825	0.0144315	0.0131529	0.768475	-0.37993
3824			1.24086	0.00924911	0.00997133	0.649131	-0.623418
3825			1.19464	0.0276042	0.0200753	0.653702	-0.613294
3828			1.11257	0.0259215	0.0192843	0.393087	-1.34708
3830			1.22361	0.0179121	0.0151293	0.651961	-0.617141
3831			1.16994	0.024833	0.0187531	0.605108	-0.724736
3836			1.29767	0.000564583	0.00225059	0.661502	-0.596182
3837			1.30678	0.000404441	0.00190871	0.694217	-0.526542
3838			1.20805	0.0107018	0.01088	0.669335	-0.579199
3840			1.18651	0.0198462	0.0161977	0.603257	-0.729155
3841			1.28291	0.0031598	0.00512392	0.583642	-0.776844
3843			1.24187	0.0090614	0.00984996	0.535102	-0.902113
3845			1.18927	0.0240796	0.0183759	0.562832	-0.829224
3847			1.20319	0.0176864	0.0149998	0.462629	-1.11207
3849			1.23801	0.00638291	0.00794838	0.486105	-1.04066
3851			1.19685	0.0214575	0.0170342	0.528212	-0.920811
3856			1.24109	0.0105305	0.0107776	0.652423	-0.616121
3857			1.16223	0.0405284	0.0257515	0.644092	-0.634662
3863			1.10661	0.0382465	0.0247484	0.825167	-0.277243
3868			1.24132	0.00268468	0.00463328	0.492331	-1.0223
3874			1.13419	0.0147813	0.0133532	0.555681	-0.847671
3878			1.15198	0.0348227	0.0232555	0.540042	-0.888855
3881			1.20087	0.0213236	0.0169664	0.720504	-0.472922
3885			1.25434	0.00645993	0.00800636	0.768377	-0.380115
3886			1.28912	0.00148915	0.00335252	0.385581	-1.37489
3887			1.23209	0.00326141	0.00522709	0.54591	-0.873266
3898			1.19635	0.0229128	0.0177802	0.525014	-0.929571
3899			1.27391	0.00490453	0.00672098	0.639791	-0.644328
3900			1.22198	0.0196472	0.0160911	0.48685	-1.03845
3906			1.25721	0.00525776	0.00703558	0.542125	-0.883303
3912			1.29749	0.000201646	0.00134653	0.0478637	-4.38492
3916			1.14605	0.0258269	0.0192388	0.805434	-0.312162
3918			1.25727	0.00355739	0.00551435	0.865629	-0.208179
3919			1.22542	0.000572209	0.002265	0.0361068	-4.79159
3930			1.14481	0.0179849	0.0151709	0.604792	-0.725488
3932			1.26864	0.00443429	0.00631198	0.470916	-1.08646
3937			1.06736	0.0423788	0.0265683	0.61583	-0.699395
3938			1.2923	0.000365735	0.00181966	0.269387	-1.89225
3944			1.16497	0.0337317	0.0227941	0.566407	-0.820089
3948			1.08848	0.00725187	0.00859095	0.195077	-2.35788
3951			1.20383	0.0186767	0.0155605	1.71359	0.777019
3953			1.14978	0.0417983	0.0263139	0.416509	-1.26358
3954			1.16209	0.0236525	0.0181592	0.843867	-0.244913
3955			1.23591	0.0019747	0.00391626	0.525235	-0.928964
3956			1.26471	0.018414	0.0154137	0.827228	-0.273642
3959			1.25125	0.0117171	0.0114854	0.584221	-0.775415
3961			1.30271	0.00119607	0.00300935	0.626046	-0.675659
3966			1.29504	0.000732241	0.00252688	1.40464	0.490197
3971			1.15267	0.0432001	0.0269245	0.669374	-0.579115
3978			1.31814	0.000241342	0.00147744	0.310273	-1.68839
3979			1.0448	0.0388639	0.0250146	0.343372	-1.54215
3984			1.30271	0.00119607	0.00300935	0.626046	-0.675659
3985			1.16047	0.0369	0.0241578	0.627812	-0.671595
3987			1.27746	0.0257698	0.0192113	0.614275	-0.703043
3988			1.30271	0.00119607	0.00300935	0.626046	-0.675659
3992			1.31059	0.000355703	0.00179498	0.424961	-1.2346
3995			1.22549	0.00744176	0.00872729	0.572425	-0.804843
3998			1.2721	0.0012066	0.00301728	0.579771	-0.786445
3999			1.23919	0.0158158	0.0139338	0.362823	-1.46266
4002			1.22383	0.00681959	0.00827003	0.69293	-0.529218
4004			1.18693	0.0135406	0.0126265	0.356655	-1.4874
4005			1.2702	0.00152558	0.00339708	0.663084	-0.592737
4007			1.25223	0.0151033	0.013537	0.0230249	-5.44066
4011			1.26312	0.00455262	0.00641478	0.60477	-0.725542
4013			1.16873	0.0327197	0.0223653	0.639351	-0.645321
4014			1.2146	0.013513	0.0126098	0.617764	-0.694871
4015			1.16248	0.0352531	0.023445	0.639612	-0.644731
4018			1.08836	0.023336	0.0179981	0.479664	-1.05991
4020			1.28246	2.09937e-05	0.000492585	0.0381705	-4.7114
4024			1.15813	4.50166e-06	0.000299039	0.0273274	-5.19351
4026			1.28869	0.00121531	0.00302377	0.641236	-0.641073
4028			1.21587	0.0108584	0.0109725	0.582465	-0.779757
4031			1.28021	0.0270342	0.0198114	0.625986	-0.675797
4032			1.16832	0.0127472	0.0121414	0.423282	-1.24031
4035			1.32727	9.17641e-05	0.000918541	0.00210031	-8.89518
4039			1.30348	0.00105373	0.00289161	0.56677	-0.819164
4043			1.27392	0.00397094	0.00588839	0.556236	-0.846231
4046			1.12993	0.0476824	0.0288103	0.548903	-0.865377
4047			1.27693	0.00477589	0.00660319	0.51358	-0.96134
4049			1.2737	0.00525261	0.0070311	0.536407	-0.8986
4050			1.28401	5.3866e-05	0.000712346	0.123813	-3.01377
4052			1.222	0.0168652	0.014521	0.422888	-1.24165
4053			1.29149	2.00772e-05	0.000485976	0.0582409	-4.10182
4054			1.31002	1.68804e-05	0.000459249	0.0679497	-3.87939
4057			1.21311	0.0034067	0.00537049	0.513952	-0.960295
4058			1.32435	0.00513945	0.00693187	0.0532764	-4.23036
4059			1.32441	0.00402428	0.00593889	0.0399708	-4.64491
4060			1.17967	0.0322817	0.0221766	0.575631	-0.796784
4064			1.30603	1.9768e-06	0.000268787	0.0368088	-4.76381
4065			1.08783	0.0444233	0.0274474	0.54588	-0.873344
4066			1.17906	0.0183538	0.0153799	0.701709	-0.511055
4072			1.25775	0.00127495	0.00308368	0.293438	-1.76887
4075			1.20182	0.00848555	0.00946473	0.0198723	-5.6531
4077			1.19628	0.000493743	0.00210627	0.0198621	-5.65384
4078			1.32394	1.10362e-05	0.000393159	0.585512	-0.77223
4081			1.27218	0.000778642	0.00259071	0.294182	-1.76522
4083			1.26025	0.00606333	0.00770181	0.0154893	-6.01258
4090			1.11618	0.0440032	0.0272688	0.465125	-1.10431
4094			1.2343	0.0062621	0.00785632	0.538646	-0.89259
4095			1.22641	0.00806046	0.0091672	0.499195	-1.00232
4096			1.16139	0.0148274	0.0133797	0.575439	-0.797266
4097			1.30548	0.000901608	0.00273965	0.52096	-0.940755
4099			1.28282	0.00233169	0.00427017	0.510859	-0.969003
4100			1.32143	5.08756e-06	0.00030759	0.0918514	-3.44455
4101			1.32077	8.74395e-06	0.000367079	0.0848293	-3.55929
4102			1.2464	0.0107891	0.0109317	0.50994	-0.9716
4104			1.17715	0.0300919	0.0212042	0.555757	-0.847473
4105			1.16919	0.0335979	0.0227379	0.50859	-0.975424
4106			1.17701	0.0173076	0.01478	0.598508	-0.740557
4111			1.29437	8.88903e-06	0.000369002	0.040647	-4.62071
4120			1.30349	0.00126549	0.00307434	0.478718	-1.06275
4124			1.29056	0.00344491	0.00540743	0.480568	-1.05719
4125			1.10487	0.000105284	0.00097249	0.0355821	-4.81271
4126			1.20388	0.0162729	0.0141813	0.529514	-0.91726
4130			1.32304	1.2034e-07	0.000250176	0.0547352	-4.19139
4131			1.26746	0.00600946	0.00765927	0.263463	-1.92433
4135			1.26372	0.00693774	0.00835924	0.494093	-1.01715
4138			1.25347	0.00929223	0.00999893	0.491026	-1.02613
4139			1.20197	0.0216512	0.0171317	0.535253	-0.901706
4140			1.29191	0.00079934	0.00261773	0.00182277	-9.09966
4141			1.26295	0.00222743	0.00416992	0.564678	-0.824501
4145			1.29452	0.00143145	0.00328128	0.570971	-0.808511
4147			1.30182	0.0362049	0.0238584	0.0307923	-5.02129
4152			1.18119	0.0276247	0.0200847	0.479397	-1.06071
4153			1.29877	0.000240806	0.00147571	0.616602	-0.697588
4156			1.26023	0.00472398	0.00656002	0.475318	-1.07303
4165			1.29251	0.00124265	0.00305143	0.490987	-1.02624
4167			1.32724	0.000619013	0.00234923	0.00103831	-9.91155
4170			1.05747	0.0252071	0.0189375	0.570535	-0.809613
4177			1.24288	0.0108307	0.0109562	0.638084	-0.648183
4179			1.14442	0.000269351	0.00156317	0.0349395	-4.839
4181			1.29538	0.0187581	0.0156057	0.515231	-0.956709
4187			1.319	3.21171e-07	0.000250176	0.0322246	-4.95569
4188			1.1951	0.0184967	0.01546	0.722591	-0.468748
4189			1.30491	3.84935e-06	0.000287287	0.0502427	-4.31494
4197			1.27565	0.00664168	0.00814104	0.515235	-0.956698
4198			1.25351	0.0130572	0.0123325	0.516871	-0.952123
4202			1.16056	0.0359677	0.0237561	0.517856	-0.949378
4206			1.18352	0.00983001	0.010344	0.659392	-0.600792
4208			1.15725	0.047077	0.0285615	0.500173	-0.999502
4216			1.28152	2.61122e-06	0.000269733	0.0349226	-4.83969
4221			1.24158	0.0105712	0.0108021	0.662677	-0.593622
4223			1.25461	0.00686916	0.0083076	0.584486	-0.77476
4225			1.19708	0.0101622	0.0105526	0.595068	-0.748874
4237			1.23734	0.0101512	0.0105458	0.648067	-0.625786
4240			1.07849	0.0399158	0.0254775	0.596617	-0.745123
4244			1.13933	0.0357531	0.0236631	0.636619	-0.651499
4246			1.26062	0.00607457	0.00771065	0.640495	-0.642742
4250			1.23815	0.00728697	0.00861636	0.657647	-0.604614
4251			1.20956	0.016849	0.0145115	0.520027	-0.943342
4255			1.22706	0.0142697	0.0130591	0.656546	-0.607032
4256			1.24926	0.00659337	0.00810553	0.750899	-0.413309
4259			1.01256	0.04488	0.0276414	0.63215	-0.661661
4263			1.24982	0.00594517	0.00760812	0.666661	-0.584974
4267			1.32506	0.0218473	0.0172297	0.00338943	-8.20474
4270			1.2217	0.0100045	0.0104543	0.716801	-0.480355
4271			1.27116	0.00370086	0.00564731	0.670344	-0.577027
4275			1.30633	0.000527691	0.00217787	0.526625	-0.925153
4278			1.22639	0.0172737	0.0147601	0.637836	-0.648743
4280			1.18187	0.0308864	0.0215627	0.68462	-0.546625
4283			1.13149	0.0453805	0.0278535	0.54911	-0.864832
4284			1.14598	0.0297381	0.0210424	0.637067	-0.650484
4288			1.06993	0.0414469	0.026159	0.543663	-0.879216
4290			1.22134	0.0123126	0.011868	0.767899	-0.381012
4291			1.13639	0.0182432	0.0153175	0.603446	-0.728704
4292			1.17042	0.0280499	0.0202789	0.35727	-1.48492
4295			1.22043	0.0177573	0.0150406	0.660772	-0.597775
4297			1.26162	0.0352839	0.0234584	0.621042	-0.687238
4298			1.07484	0.0274289	0.0199945	0.576374	-0.794922
4301			1.22629	0.00959196	0.010191	0.696467	-0.521874
4302			1.12326	0.0426347	0.0266797	0.650981	-0.619313
4303			1.24389	0.00622317	0.00782636	0.623932	-0.68054
4307			1.26986	0.0017289	0.00363889	0.605099	-0.724757
4317			1.10473	0.033066	0.0225131	0.402809	-1.31183
4319			1.23937	0.00667495	0.00816537	0.699657	-0.515279
4324			1.30036	0.000642669	0.00238922	0.526957	-0.924243
4325			1.20387	0.0110529	0.0110859	0.714294	-0.48541
4326			1.2407	0.00993702	0.0104118	0.588743	-0.76429
4327			1.31873	9.91729e-05	0.000948401	0.627287	-0.672803
4328			1.27184	0.00600086	0.00765245	0.577876	-0.791168
4329			1.2613	0.00732857	0.00864635	0.594102	-0.751218
4331			1.25727	0.0100968	0.010512	0.456222	-1.13219
4332			1.20595	0.00451326	0.00638082	0.45381	-1.13984
4334			1.28831	0.00207036	0.00401574	0.695477	-0.523925
4338			1.20002	0.0112087	0.0111761	0.727913	-0.458162
4344			1.21054	0.0104112	0.0107054	0.726035	-0.46189
4350			1.25385	0.048291	0.0290583	0.448233	-1.15768
4352			1.2916	0.000439463	0.00198174	0.583	-0.778431
4356			1.14315	0.0391604	0.0251415	0.677713	-0.561254
4364			1.31422	0.000276444	0.00158349	0.412779	-1.27656
4365			1.28529	1.34859e-05	0.000422516	0.0379626	-4.71928
4377			1.19696	0.028031	0.0202703	0.629645	-0.667388
4380			1.19189	0.0211611	0.0168837	0.34295	-1.54393
4382			1.1622	0.00812457	0.00921282	0.511097	-0.96833
4383			1.11639	0.0488748	0.0292943	0.479004	-1.06189
4389			1.21505	0.0206789	0.0166357	0.452124	-1.14521
4392			1.17132	0.0321067	0.0221007	0.341813	-1.54872
4396			1.24841	0.00239661	0.00433126	0.449448	-1.15377
4420			1.11227	0.0480925	0.0289776	0.222767	-2.16639
4423			1.21948	0.0321717	0.0221289	0.218589	-2.19371
4425			1.29051	0.00241793	0.00435098	0.278443	-1.84455
4426			1.18905	0.0286311	0.0205408	0.317112	-1.65693
4427			1.23385	0.0179104	0.0151284	0.176676	-2.50083
4435			1.12363	0.0498784	0.0296956	0.548431	-0.866619
4448			1.19113	0.0378322	0.0245681	0.272404	-1.87618
4449			1.28333	0.000487456	0.00209248	0.334761	-1.5788
4450			1.1035	0.0430352	0.0268533	0.630341	-0.665794
4452			1.24037	0.00937059	0.0100488	0.419826	-1.25214
4456			1.23384	0.0160619	0.0140677	0.444192	-1.17075
4458			1.26496	0.00401983	0.00593469	0.46062	-1.11835
4473			1.14992	0.00262555	0.0045725	0.253624	-1.97924
4477			1.29455	0.000476522	0.00206807	0.44875	-1.15601
4479			1.27839	0.00414189	0.00604869	0.430211	-1.21688
4485			1.27744	0.000431009	0.00196471	0.301496	-1.72979
4486			1.15729	0.0433252	0.0269784	0.535119	-0.902068
4487			1.21341	0.00639086	0.00795439	0.609166	-0.715093
4488			1.20636	0.0155153	0.0137681	0.631792	-0.662477
4491			1.31405	0.00277995	0.00472894	0.0256589	-5.2844
4497			1.19412	0.00462313	0.00647506	0.465025	-1.10462
4505			1.15394	0.0161547	0.0141178	0.47468	-1.07497
4507			1.14176	0.0385631	0.0248853	0.487589	-1.03626
4508			1.31079	0.0104787	0.0107463	0.411116	-1.28238
4509			1.22895	0.00294909	0.00490205	0.517839	-0.949426
4511			1.26284	0.00285071	0.00479824	0.63285	-0.660065
4512			1.30428	0.000137959	0.00110811	0.523535	-0.933643
4513			1.30091	0.000179896	0.00127175	0.474358	-1.07595
4516			1.26076	0.0123833	0.0119129	0.317059	-1.65718
4517			1.30354	0.000135729	0.00109927	0.473365	-1.07898
4518			1.2271	0.00895574	0.00978075	0.663253	-0.592368
4519			1.18509	0.0406486	0.025805	0.379343	-1.39843
4521			1.31521	0.000203549	0.00135268	0.47202	-1.08308
4523			1.24354	0.00947058	0.010112	0.655107	-0.610197
4525			1.31119	5.67605e-05	0.000729655	0.480517	-1.05734
4526			1.31976	2.2e-05	0.00049939	0.473471	-1.07865
4527			1.2635	0.00430885	0.00620068	0.600835	-0.73496
4530			1.31132	0.00017358	0.00124836	0.490093	-1.02887
4533			1.26896	0.00271715	0.0046662	0.460139	-1.11986
4548			1.313	8.216e-05	0.000875414	0.484487	-1.04547
4550			1.27951	0.03363	0.0227514	0.427044	-1.22754
4552			1.3223	0.00463945	0.0064889	0.0607124	-4.04187
4554			1.30779	0.00104577	0.00288439	0.349089	-1.51834
4555			1.16558	1.42851e-05	0.000432132	0.0282326	-5.14649
4556			1.05576	0.0274959	0.0200255	2.28346	1.19122
4560			1.031	0.0389792	0.025064	0.429112	-1.22057
4562			1.23965	0.0128589	0.0122107	0.298606	-1.74368
4565			1.15029	0.0310398	0.0216312	0.805302	-0.312399
4567			1.30688	0.0106773	0.0108655	0.612952	-0.706154
4568			1.2902	0.00270313	0.00465202	0.369202	-1.43752
4571			1.2995	0.00169279	0.00359526	0.403482	-1.30942
4582			1.28945	0.00303683	0.00499578	0.567499	-0.817311
4598			1.07711	0.0475503	0.0287562	0.823579	-0.28002
4599			1.28431	0.000794882	0.00261198	0.409736	-1.28723
4600			1.29909	0.000182673	0.00128178	0.387551	-1.36754
4607			1.24582	0.00566613	0.00738135	0.378343	-1.40223
4608			1.2938	0.000952095	0.00279357	0.544517	-0.87695
4612			1.23095	0.0158205	0.0139364	0.4868	-1.0386
4614			1.16349	0.0177331	0.0150267	0.659922	-0.599632
4615			1.25132	0.00865249	0.00957846	0.68006	-0.556266
4617			1.31515	0.000428084	0.00195873	0.388535	-1.36389
4618			1.2188	0.0164929	0.014302	0.346908	-1.52737
4619			1.28504	0.000881831	0.00271746	0.39865	-1.3268
4620			1.28042	0.000865777	0.00269898	0.47718	-1.06739
4621			1.17215	0.0255511	0.0191053	0.311749	-1.68154
4622			1.20452	0.0112564	0.0112034	0.56132	-0.833106
4623			1.26266	0.004945	0.00675779	0.544904	-0.875926
4624			1.31354	0.000129007	0.00107171	0.540587	-0.8874
4625			1.30029	0.00127785	0.00308654	0.575582	-0.796907
4626			1.15067	0.0291005	0.0207494	0.482688	-1.05084
4627			1.26625	0.000877094	0.00271205	0.385564	-1.37496
4628			1.30946	0.000228247	0.00143405	0.555701	-0.847618
4629			1.17065	0.00299753	0.00495403	0.372825	-1.42343
4633			1.26432	0.00460258	0.00645756	0.590676	-0.759562
4634			1.28814	0.00228608	0.00422627	0.571097	-0.808193
4636			1.25684	0.00587883	0.00755491	0.589578	-0.762244
4638			1.30303	0.00122621	0.00303463	0.477154	-1.06747
4640			1.12776	0.0470222	0.0285389	0.446847	-1.16215
4641			1.30828	0.00046887	0.00205067	0.429408	-1.21958
4643			1.26732	0.00544022	0.00719237	0.362772	-1.46287
4644			1.2452	0.0100405	0.0104768	0.648423	-0.624994
4645			1.22898	0.00912032	0.00988827	0.652757	-0.615383
4646			1.17111	0.0114555	0.0113249	0.500548	-0.998419
4647			1.31851	9.59839e-05	0.000935882	0.551173	-0.859423
4648			1.27892	0.00319279	0.00515768	0.493836	-1.0179
4654			1.07026	0.0493136	0.0294704	1.68913	0.756282
4656			1.25782	0.0108722	0.0109806	0.37042	-1.43277
4662			1.21008	0.0225595	0.0175963	0.560022	-0.836444
4663			1.30568	0.00088638	0.00272262	0.556107	-0.846566
4665			1.32669	0.00841611	0.00941692	0.00159677	-9.29063
4666			1.12033	0.0403862	0.0256881	0.269193	-1.89328
4667			1.2895	0.00217442	0.0041191	0.536539	-0.898245
4670			1.28016	0.00282667	0.00477486	0.645258	-0.632051
4672			1.11887	0.0418724	0.0263465	2.15038	1.10459
4675			1.07066	0.0435171	0.0270609	0.530664	-0.914129
4677			1.30571	0.00120522	0.00301624	0.51149	-0.967223
4681			1.30857	0.00014541	0.00113662	0.382489	-1.38651
4682			1.31147	0.000606133	0.00232675	0.513251	-0.962264
4685			1.29801	0.00037408	0.00183966	0.378775	-1.40059
4688			1.30811	0.001338	0.00316247	0.233844	-2.09638
4694			1.29524	0.0198847	0.0162182	0.507616	-0.978189
4697			1.185	0.0249075	0.01879	0.703426	-0.50753
4702			1.30325	0.00125684	0.00306572	0.256604	-1.96238
4713			1.22371	0.0133804	0.0125292	0.501244	-0.996416
4716			1.17824	0.0270815	0.0198334	0.731389	-0.45129
4717			1.23547	0.011353	0.0112613	0.646381	-0.629544
4725			1.18216	0.0229029	0.017775	0.665336	-0.587846
4726			1.29792	0.00046615	0.00204442	0.652709	-0.615488
4753			1.28978	0.00158451	0.0034674	0.638832	-0.646491
4761			1.12503	0.000253341	0.0015153	0.0296291	-5.07684
4764			1.27193	0.00335823	0.00532317	0.5311	-0.912944
4767			1.27103	0.00315742	0.00512147	0.535394	-0.901327
4768			1.26098	0.00439403	0.00627652	0.550721	-0.860607
4771			1.30435	0.00119945	0.0030119	0.46817	-1.09489
4775			1.30655	0.0010124	0.00285331	0.484036	-1.04682
4788			1.23814	0.0127231	0.0121265	0.510077	-0.971214
4789			1.31414	4.50688e-05	0.00065947	0.429382	-1.21967
4793			1.21678	0.0264227	0.0195237	0.489069	-1.03189
4805			1.28683	0.00140531	0.00324814	0.617216	-0.696152
4807			1.18784	0.0235525	0.0181084	0.516926	-0.951971
4811			1.19542	0.000776857	0.00258834	0.102047	-3.29269
4813			1.32711	0.00209721	0.00404288	0.00220642	-8.82408
4819			1.31998	0.00410157	0.00601131	0.601361	-0.733697
4820			1.29	0.00282326	0.00477153	0.557111	-0.843963
4822			1.27712	0.000194006	0.00132122	0.107008	-3.22421
4824			1.16818	0.0279545	0.0202355	1.58544	0.664887
4828			1.16081	0.018141	0.0152597	0.59169	-0.757086
4834			1.2573	0.00139875	0.00323974	0.0975201	-3.35816
4835			1.12251	0.0380077	0.0246446	0.80542	-0.312187
4842			1.31658	5.21522e-05	0.000702859	0.0692978	-3.85105
4848			1.30083	2.13183e-05	0.000494829	0.0701087	-3.83426
4853			1.26452	0.00949782	0.0101297	0.267101	-1.90454
4854			1.13745	0.00935549	0.0100392	0.0440653	-4.50421
4857			1.2027	0.0127449	0.01214	1.39299	0.478184
4868			1.16752	0.015233	0.0136103	2.05532	1.03936
4881			1.18678	0.0162097	0.0141474	1.74063	0.799612
4885			1.19178	0.00916176	0.0099151	0.560447	-0.835349
4886			1.30287	0.000965063	0.00280683	0.520229	-0.942781
4895			1.13358	0.0276967	0.0201177	0.482064	-1.0527
4896			1.31232	0.0128528	0.0122069	0.260255	-1.942
4903			1.20193	0.00108942	0.00292309	14.8783	3.89514
4905			1.07979	0.0262004	0.019418	0.518019	-0.948922
4906			1.15671	0.0206807	0.0166367	1.29627	0.374362
4907			1.02928	0.0222771	0.0174479	2.10451	1.07349
4908			1.31084	1.05123e-05	0.00038792	0.0466917	-4.42069
4911			1.08329	0.0167625	0.0144609	6.8365	2.77326
4913			1.31113	5.04958e-05	0.000693338	0.0425048	-4.55623
4921			1.23397	0.00246282	0.00439935	2.21859	1.14964
4932			1.17398	0.0266126	0.0196136	3.72452	1.89706
4941			1.15398	0.0188677	0.0156663	0.694357	-0.52625
4950			1.30536	8.46063e-06	0.000363194	0.0399611	-4.64526
4951			1.00464	0.00715971	0.00852378	4.76007	2.25098
4952			1.32389	4.25982e-05	0.000642533	1.84699	0.885177
4953			1.00795	0.0344166	0.0230788	0.553121	-0.854333
4957			1.23061	1.30092e-05	0.000416445	0.0224376	-5.47794
4973			1.1474	0.0217672	0.0171897	0.54235	-0.882704
4979			1.30271	0.00119607	0.00300935	0.626046	-0.675659
4990			1.25656	0.00874758	0.00964249	0.432536	-1.20911
4997			1.28477	6.51005e-05	0.000783327	0.0416731	-4.58474
5002			1.30603	0.0178041	0.0150675	0.217954	-2.19791
5004			1.29869	0.0019014	0.00383695	0.382697	-1.38572
5005			1.29652	0.00108363	0.00291808	0.661121	-0.597015
5007			1.29169	0.000223074	0.00141627	0.430361	-1.21638
5018			1.21193	0.0184795	0.0154504	0.01873	-5.7385
5019			1.15972	0.0262462	0.0194398	0.504633	-0.986693
5027			1.07534	0.0354825	0.0235453	0.415037	-1.26869
5028			1.11384	0.0434868	0.0270479	0.388624	-1.36355
5034			1.17651	0.0184428	0.0154298	1.61757	0.693831
5043			1.03671	0.0289091	0.0206646	0.0516727	-4.27445
5044			1.18704	0.0254965	0.0190788	0.266205	-1.90939
5058			1.20358	0.0147446	0.0133324	3.37837	1.75633
5059			1.32462	0.0131721	0.0124026	50.8907	5.66933
5072			1.32158	0.0149915	0.0134736	16.4568	4.04061
5086			1.25255	0.00289612	0.00484516	0.517942	-0.949137
5088			1.29161	0.00536714	0.00713003	3.09116	1.62815
5089			1.06814	0.0188274	0.015644	2.68527	1.42507
5094			1.30785	0.000956572	0.00279817	2.66391	1.41354
5099			1.28195	0.00381116	0.00574744	2.38018	1.25107
5119			1.17472	0.0303872	0.0213382	0.635643	-0.653711
5120			1.07092	0.0369897	0.0241975	0.763766	-0.388798
5121			1.27564	0.00136795	0.00320002	2.89622	1.53417
5122			1.23369	0.000814447	0.00263692	0.045078	-4.47143
5126			1.15563	0.0262753	0.0194537	0.578927	-0.788547
5136			1.16857	0.0339843	0.0228996	0.585696	-0.771777
5142			1.11287	0.0235891	0.018127	0.694829	-0.525269
5143			1.01743	0.0483391	0.0290778	4.64203	2.21476
5147			1.01764	0.0413304	0.0261074	6.23352	2.64005
5150			1.1562	0.0289735	0.0206932	0.635763	-0.653438
5155			1.15958	0.0340708	0.0229356	0.475788	-1.07161
5160			1.1782	0.0140263	0.0129165	3.63311	1.86121
5166			1.26639	2.79798e-05	0.000549807	0.0502022	-4.31611
5167			1.3213	3.76728e-05	0.000607986	0.0972432	-3.36226
5175			1.22167	0.003376	0.00534058	0.314681	-1.66804
5185			1.29492	0.000392726	0.00188274	0.523596	-0.933473
5194			1.30992	0.0124574	0.0119598	0.439706	-1.18539
5198			1.15123	0.0407129	0.0258335	0.324686	-1.62288
5200			1.30413	0.000587841	0.00229393	4.04486	2.01609
5202			1.08468	0.0119541	0.0116375	0.475498	-1.07249
5203			1.246	0.0101539	0.0105474	0.493782	-1.01805
5205			1.2145	0.01248	0.0119741	0.492279	-1.02245
5212			1.01951	0.0493418	0.0294817	0.561001	-0.833925
5214			1.05597	0.0301056	0.0212104	0.603287	-0.729083
5223			1.22379	0.00582306	0.00750982	0.44444	-1.16994
5226			1.30647	5.87836e-05	0.000743262	0.144825	-2.78762
5228			1.12467	0.041615	0.0262332	0.77597	-0.365926
5230			1.13201	0.0163559	0.0142256	6.47225	2.69427
5234			1.25285	0.0485733	0.0291726	0.399301	-1.32445
5235			1.18688	0.0223392	0.0174806	0.439249	-1.18689
5237			1.304	0.00204495	0.00398975	0.32102	-1.63926
5240			1.31569	0.000194079	0.00132147	0.23587	-2.08394
5249			1.21599	0.00569115	0.00740194	0.437488	-1.19268
5250			1.31689	0.0074773	0.0087525	0.456554	-1.13114
5256			1.26746	0.00522845	0.00701004	0.356784	-1.48688
5263			1.12011	0.00026851	0.00156073	0.0353951	-4.82031
5264			1.21263	0.0209599	0.0167808	0.340938	-1.55242
5265			1.24524	0.011761	0.0115128	0.53428	-0.904331
5269			1.28486	0.000101812	0.000958405	0.0987	-3.34081
5294			1.24704	0.0097122	0.0102687	0.462786	-1.11158
5306			1.26348	0.000611355	0.00233593	3.2448	1.69813
5308			1.29119	0.00281212	0.00476062	0.450466	-1.15051
5309			1.10611	0.0473842	0.028688	0.502302	-0.993374
5318			1.13097	0.0400052	0.0255176	0.517459	-0.950484
5319			1.31443	0.000502082	0.0021243	0.396643	-1.33409
5324			1.04456	0.0458644	0.0280571	0.775783	-0.366276
5330			1.26792	0.00143135	0.00328115	0.479004	-1.06189
5335			1.25868	0.00974316	0.0102885	0.448863	-1.15565
5336			1.23176	0.00932945	0.0100227	2.33352	1.22251
5337			1.22488	0.0213853	0.0169977	2.03693	1.02639
5339			1.253	0.00161593	0.00350391	0.316952	-1.65766
5349			1.18397	0.0234043	0.018033	0.622684	-0.683429
5350			1.1731	0.046838	0.0284628	0.330211	-1.59854
5353			1.17006	0.0286158	0.0205339	0.605422	-0.723987
5364			1.15231	0.00421686	0.00611749	0.348489	-1.52081
5369			1.21854	0.020728	0.0166612	0.321715	-1.63614
5373			1.28029	0.00355712	0.00551409	0.586837	-0.768968
5376			1.15803	0.0222156	0.0174154	0.621089	-0.687129
5381			1.26041	0.0047152	0.00655268	0.716526	-0.48091
5382			1.12928	0.0445676	0.0275085	0.655636	-0.609034
5391			1.273	0.00304407	0.00500342	0.515498	-0.955961
5392			1.26517	0.0048461	0.00666747	0.569334	-0.812654
5394			1.32551	0.00322242	0.00518778	17.4922	4.12864
5400			1.09369	0.0459683	0.0281007	1.31276	0.392607
5403			1.30271	0.00119607	0.00300935	0.626046	-0.675659
5409			1.29041	0.0318883	0.0220055	0.39922	-1.32474
5420			1.22007	0.0178224	0.015078	0.381032	-1.39202
5423			1.14678	0.0207789	0.0166875	5.71073	2.51367
5424			1.30271	0.00119607	0.00300935	0.626046	-0.675659
5426			1.19561	0.0236603	0.0181632	0.581979	-0.78096
5429			1.25593	0.0016999	0.00360392	3.09051	1.62784
5431			1.30271	0.00119607	0.00300935	0.626046	-0.675659
5433			1.11312	0.0497935	0.0296619	0.699022	-0.516589
5437			1.19044	0.0178473	0.0150923	0.621518	-0.686131
5441			1.12415	0.0293031	0.0208416	0.616814	-0.697093
5442			1.31896	0.0148165	0.0133734	9.04949	3.17784
5446			1.23199	0.00542525	0.00717964	1.46908	0.554911
5449			1.19197	0.0222989	0.0174594	0.677511	-0.561684
5450			1.28985	0.00232881	0.00426742	0.517375	-0.950717
5451			1.19477	0.0190717	0.0157786	0.672843	-0.571658
5458			1.30271	0.00119607	0.00300935	0.626046	-0.675659
5460			1.19716	0.0168542	0.0145146	0.590054	-0.761081
5462			1.30271	0.00119607	0.00300935	0.626046	-0.675659
5468			1.31822	9.6621e-06	0.000378568	0.406284	-1.29944
5473			1.30271	0.00119607	0.00300935	0.626046	-0.675659
5474			1.32456	0.00559008	0.00731835	11.5334	3.52775
5476			1.13626	0.0339139	0.0228702	0.444871	-1.16854
5478			1.32459	0.00239192	0.0043269	0.0972848	-3.36164
5484			1.1469	0.0176575	0.0149831	0.436374	-1.19636
5489			1.2457	0.00883482	0.00970075	0.62519	-0.677634
5494			1.13696	0.0486012	0.0291839	5.52873	2.46695
5499			1.14246	0.0454131	0.0278673	0.718759	-0.47642
5505			1.29118	0.000851069	0.00268168	0.406391	-1.29906
5508			1.12064	0.0395304	0.0253039	0.686584	-0.542492
5513			1.20631	0.00546176	0.00721063	0.374606	-1.41655
5520			1.2432	0.0110048	0.011058	0.616215	-0.698494
5521			1.32104	4.00803e-06	0.000290405	0.222802	-2.16616
5522			1.26124	0.00482586	0.00664884	0.0115838	-6.43175
5531			1.25208	0.00680727	0.00826119	1.53269	0.616063
5533			1.2978	0.000606831	0.00232798	0.695567	-0.523738
5538			1.12191	0.0407463	0.0258483	0.669803	-0.578191
5542			1.32147	0.00432262	0.00621301	0.0958021	-3.3838
5544			1.29491	5.39849e-05	0.000712992	0.064117	-3.96315
5549			1.09773	0.0293641	0.0208698	0.640574	-0.642564
5553			1.32093	0.00766139	0.00888159	0.0783017	-3.67481
5560			1.17954	0.034687	0.0231954	3.02547	1.59716
5563			1.32196	0.00609836	0.00772932	0.200003	-2.32191
5565			1.17913	0.0072742	0.00860713	0.300022	-1.73686
5571			1.22319	0.0102351	0.0105977	0.670092	-0.577568
5573			1.19579	0.0147511	0.0133361	0.477913	-1.06518
5574			1.29736	0.00031008	0.00167666	0.501096	-0.996842
5575			1.21715	0.0157611	0.0139039	0.549881	-0.862808
5576			1.28483	0.00154686	0.00342276	0.441476	-1.17959
5577			1.22968	0.0107757	0.0109238	0.547213	-0.869825
5580			1.30343	0.00104814	0.00288654	0.609954	-0.713228
5589			1.15097	0.0104098	0.0107046	0.520945	-0.940796
5602			1.2293	0.00470666	0.00654553	0.605973	-0.722676
5607			1.11431	0.0264175	0.0195213	1.45919	0.545169
5611			1.24613	0.00880656	0.00968192	0.626765	-0.674003
5615			1.25585	0.00744369	0.00872866	0.588111	-0.765839
5617			1.30057	0.0163068	0.0141995	0.514267	-0.95941
5618			1.31052	0.000377063	0.0018467	0.597161	-0.743809
5620			1.24781	0.00696469	0.00837943	0.662546	-0.593907
5621			1.23299	0.00551817	0.00725821	0.63263	-0.660566
5624			1.28503	0.00148549	0.00334808	0.601227	-0.734018
5625			1.3203	5.19709e-05	0.000701834	0.299591	-1.73894
5630			1.31602	8.0416e-05	0.000866979	0.333408	-1.58464
5631			1.22667	0.00905022	0.00984267	0.4419	-1.17821
5636			1.26177	0.00738529	0.00868703	0.431598	-1.21224
5637			1.32188	0.00192305	0.00386067	0.0410985	-4.60477
5640			1.17188	0.0212031	0.0169052	0.54358	-0.879436
5642			1.18973	0.0202241	0.0163981	0.474208	-1.07641
5647			1.15407	0.0291721	0.020781	0.536621	-0.898025
5651			1.19063	0.0113027	0.0112299	0.522125	-0.937532
5653			1.2827	0.00164732	0.00353973	0.149564	-2.74116
5654			1.16435	0.0338101	0.0228269	0.732896	-0.44832
5657			1.24492	0.00506126	0.00686242	6.40216	2.67856
5658			1.26695	0.00564351	0.00736268	0.662301	-0.594441
5659			1.26779	0.00747219	0.00874888	0.47295	-1.08024
5663			1.17347	0.0248438	0.0187584	0.611487	-0.709606
5675			1.32111	1.52634e-05	0.000443038	0.456567	-1.1311
5679			1.16137	0.0381154	0.0246915	0.461397	-1.11592
5685			1.17711	0.0237263	0.0181966	0.467397	-1.09728
5691			1.27842	0.00610079	0.00773122	0.397626	-1.33052
5692			1.28634	0.00217628	0.0041209	0.449573	-1.15337
5693			1.30704	0.0126726	0.012095	0.498835	-1.00337
5696			1.25102	0.00996201	0.0104276	0.542083	-0.883414
5700			1.29268	0.00191531	0.00385222	0.53103	-0.913135
5701			1.24585	0.0124415	0.0119498	0.478354	-1.06385
5705			1.30125	0.00146389	0.00332165	0.473313	-1.07913
5708			1.12015	0.0483553	0.0290843	0.565259	-0.823017
5710			1.26312	0.00617823	0.00779159	0.554367	-0.851088
5711			1.2977	0.00149858	0.00336403	0.517327	-0.950852
5712			1.22614	0.00459679	0.00645262	0.569636	-0.811888
5713			1.16539	0.0179559	0.0151544	0.620706	-0.688018
5715			1.29732	0.000803711	0.00262333	0.36498	-1.45411
5716			1.29795	0.0155745	0.013801	0.549675	-0.863349
5717			1.31168	0.000318704	0.00169932	0.578049	-0.790736
5718			1.16729	0.0341507	0.0229688	0.437947	-1.19117
5720			1.27351	0.00137099	0.00320379	0.479644	-1.05997
5721			1.28514	0.000331213	0.00173167	0.360712	-1.47108
5722			1.06479	0.0326801	0.0223483	0.641975	-0.63941
5723			1.30975	0.000651507	0.00240374	0.550759	-0.860507
5726			1.28784	0.00127557	0.0030843	0.561395	-0.832912
5734			1.09699	0.0402887	0.0256446	0.572035	-0.805825
5735			1.14681	0.0383519	0.024794	0.564336	-0.825374
5739			1.20741	0.0121781	0.011782	0.592278	-0.755653
5742			1.10779	0.0476264	0.0287873	0.662412	-0.5942
5746			1.32576	0.00672557	0.00820221	25.5168	4.67338
5748			1.15696	0.0287189	0.02058	0.621186	-0.686903
5749			1.22274	0.0123068	0.0118643	0.558078	-0.84146
5750			1.20087	0.0163824	0.0142398	0.577207	-0.792839
5751			1.2229	0.0127017	0.0121132	0.569825	-0.811409
5753			1.24225	0.00721696	0.00856559	0.536968	-0.897093
5756			1.23168	0.0125954	0.0120467	0.556048	-0.846717
5759			1.27984	0.000799658	0.00261814	0.496558	-1.00997
5760			1.10178	0.0410105	0.0259654	0.606693	-0.720962
5766			1.31507	1.57284e-05	0.000447917	0.214148	-2.22332
5767			1.23961	3.51871e-05	0.000595144	0.122898	-3.02447
5768			1.28006	0.00030337	0.00165857	0.29353	-1.76842
5781			1.17883	0.00451065	0.00637856	0.435182	-1.20031
5785			1.27902	0.0281512	0.0203248	0.51734	-0.950815
5789			1.25727	0.0157555	0.0139007	0.0250552	-5.31875
5798			1.03655	0.0322708	0.0221719	0.463987	-1.10784
5802			1.25391	0.00354863	0.00550611	0.683482	-0.549026
5809			1.31376	7.94084e-05	0.000862014	0.373748	-1.41986
5811			1.2944	0.00202691	0.0039711	0.497576	-1.00701
5817			1.22732	0.01021	0.0105822	0.571796	-0.806429
5819			1.25893	0.00807761	0.00917943	0.537252	-0.89633
5822			1.21327	0.00675053	0.00822029	0.587241	-0.767977
5825			1.10087	0.0377492	0.0245318	0.566392	-0.820128
5832			1.11432	0.0248731	0.018773	0.605794	-0.723101
5839			1.1313	0.0157525	0.0138991	0.578014	-0.790824
5841			1.29339	0.00247595	0.00441365	0.477966	-1.06502
5842			1.24982	0.0094341	0.010089	0.628886	-0.669129
5847			1.12505	0.0400422	0.0255342	0.666903	-0.584451
5848			1.27624	0.0280492	0.0202786	0.618552	-0.693032
5852			1.21916	0.0161093	0.0140933	0.602822	-0.730196
5853			1.23562	0.00386748	0.00579766	0.159615	-2.64733
5855			1.21022	0.0159188	0.01399	0.64669	-0.628854
5858			1.19833	0.0256443	0.0191506	0.536528	-0.898275
5859			1.28377	0.00253645	0.00447879	0.605435	-0.723955
5868			1.25723	0.0378732	0.024586	0.615669	-0.699772
5870			1.20152	0.0184102	0.0154115	0.680906	-0.554473
5876			1.11182	0.0493657	0.0294913	0.650274	-0.62088
5878			1.16429	0.0299058	0.0211192	0.66874	-0.580482
5879			1.13377	0.0388253	0.0249981	0.709185	-0.495766
5886			1.1933	0.0100433	0.0104786	0.569066	-0.813333
5887			1.28216	0.0015434	0.0034186	0.544705	-0.876452
5895			1.32241	4.12991e-05	0.000633201	0.537082	-0.896787
5905			1.30764	0.000129319	0.00107302	0.512146	-0.965372
5907			1.29856	0.000463591	0.00203851	0.516256	-0.95384
5908			1.26535	0.00345615	0.00541824	0.517254	-0.951055
5911			1.19821	0.0128999	0.012236	0.480945	-1.05606
5913			1.09564	0.0410146	0.0259672	0.702734	-0.508949
5915			1.31238	0.0173679	0.0148152	0.227856	-2.13381
5921			1.29321	0.00146638	0.00332471	0.566707	-0.819324
5923			1.31799	0.0157649	0.0139059	0.151924	-2.71858
5924			1.26441	0.00519864	0.00698396	0.706965	-0.500289
5932			1.1964	0.00225537	0.00419623	0.0382789	-4.70731
5934			1.31665	0.0216632	0.0171377	0.0700017	-3.83647
5940			1.18003	0.0117182	0.011486	0.0119607	-6.38555
5941			1.25837	0.00286537	0.00481247	0.0661013	-3.91918
5943			1.32463	0.0035399	0.00549789	0.0902387	-3.47011
5947			1.31627	0.000110565	0.000994025	0.332349	-1.58923
5949			1.32272	6.21728e-05	0.000765082	0.107961	-3.21142
5951			1.18234	0.0264898	0.0195555	0.653934	-0.612782
5955			1.28506	0.0022877	0.00422784	0.536832	-0.897456
5957			1.23384	0.00397157	0.00588893	1.98737	0.99086
5958			1.31022	5.59656e-06	0.000313861	0.013426	-6.21882
5959			1.31441	0.000454277	0.00201673	3.33597	1.7381
5961			1.1465	0.0377037	0.0245119	0.728492	-0.457014
5963			1.30127	0.000631342	0.00237028	0.363149	-1.46137
5964			1.31672	0.000245794	0.00149169	0.411483	-1.2811
5965			1.30386	0.0163054	0.0141987	0.528715	-0.919438
5967			1.16596	0.0371614	0.0242735	0.415386	-1.26747
5970			1.32054	1.24168e-05	0.000409188	0.532098	-0.910236
5971			1.24825	0.0111686	0.0111529	0.484116	-1.04657
5973			1.24707	0.00211658	0.00406225	0.483713	-1.04778
5980			1.14663	0.032288	0.0221793	0.758376	-0.399014
5983			1.12507	0.0332358	0.0225852	0.51332	-0.96207
5985			1.24546	0.00550497	0.0072471	0.601812	-0.732616
5988			1.17753	0.0172332	0.0147364	0.649535	-0.62252
5989			1.17576	0.0207712	0.0166835	1.17864	0.237122
5991			1.25897	0.0066495	0.00814676	0.570272	-0.810278
5992			1.25754	0.00695525	0.00837236	0.647552	-0.626932
5999			1.32461	2.92395e-05	0.00055876	0.114263	-3.12957
6012			1.30552	0.000562028	0.00224571	0.27386	-1.86849
6014			1.24258	0.0018242	0.00375038	3.3207	1.73149
6016			1.22414	0.0135776	0.0126488	0.605053	-0.724867
6017			1.32279	8.55984e-06	0.000364574	0.288504	-1.79334
6021			1.27519	0.00308474	0.00504614	0.562314	-0.830552
6024			1.27255	0.00494774	0.00676027	0.582644	-0.779313
6035			1.2582	0.00707189	0.00845916	0.650009	-0.621468
6039			1.24292	0.0100442	0.0104792	0.696297	-0.522224
6040			1.07651	0.0266158	0.0196151	0.616636	-0.697509
6045			1.10249	0.0224096	0.0175176	0.485689	-1.0419
6046			1.08029	0.0409852	0.0259542	0.693234	-0.528586
6057			1.29474	0.0025391	0.0044816	0.415046	-1.26866
6064			1.05565	0.049795	0.0296625	0.52871	-0.919451
6072			1.12388	0.0276125	0.0200791	0.674633	-0.567824
6078			1.1436	0.0169439	0.014567	0.621826	-0.685418
6079			1.31065	0.000100701	0.000954232	0.0557122	-4.16586
6081			1.14627	0.021577	0.0170944	0.458918	-1.12369
6087			1.26562	0.00300442	0.00496138	0.619142	-0.691658
6088			1.26222	3.26564e-05	0.000580737	0.121617	-3.03958
6089			1.31339	0.0106533	0.0108512	0.373783	-1.41973
6090			1.16792	0.0297414	0.0210439	0.691032	-0.533175
6093			1.30459	0.000733384	0.00252851	0.516217	-0.953951
6103			1.19103	0.0103312	0.0106567	0.640967	-0.641679
6104			1.27272	0.00130577	0.00312116	0.511043	-0.968484
6108			1.08363	0.0471658	0.0285981	0.534025	-0.905021
6109			1.16915	0.0108246	0.0109527	0.385239	-1.37618
6113			1.23663	0.00880153	0.00967857	0.578838	-0.788768
6114			1.1117	0.0346962	0.0231995	0.556992	-0.844271
6116			1.26034	0.00183913	0.00376737	0.532098	-0.910235
6118			1.23614	0.00672371	0.00820085	0.595418	-0.748025
6120			1.17216	0.029232	0.0208085	0.551435	-0.858736
6121			1.19592	0.0214449	0.0170278	0.544184	-0.877834
6123			1.22889	0.00376037	0.00570162	0.337819	-1.56568
6127			1.08416	0.0490393	0.0293604	0.527903	-0.921656
6128			1.11945	0.0352713	0.0234529	0.511991	-0.965809
6134			1.25628	0.00422344	0.00612348	0.596959	-0.744296
6135			1.13926	0.0310396	0.0216311	0.745962	-0.422827
6136			1.11392	0.0208882	0.0167439	1.72543	0.786956
6137			1.20944	0.00777858	0.0089644	0.579974	-0.785939
6144			1.2787	0.00463584	0.00648584	0.312857	-1.67642
6145			1.16043	0.0337273	0.0227922	0.425563	-1.23256
6155			1.2416	0.0110673	0.0110943	2.45951	1.29837
6160			1.24315	0.00302673	0.00498509	2.25756	1.17476
6161			1.30704	0.0315522	0.0218581	0.127951	-2.96633
6164			1.2854	0.000204317	0.00135515	0.302781	-1.72365
6167			1.31821	0.00925052	0.00997224	0.130481	-2.93809
6168			1.32295	0.0291357	0.0207649	0.0148917	-6.06935
6173			1.32239	1.14382e-05	0.00039694	0.14205	-2.81553
6174			1.31255	0.0206597	0.0166258	0.159103	-2.65196
6177			1.31787	2.12366e-06	0.000269055	0.152333	-2.7147
6178			1.29467	0.000876343	0.00271119	0.00718028	-7.12174
6181			1.32726	5.55695e-05	0.000721431	0.00449358	-7.79792
6188			1.2855	0.000269236	0.00156284	0.356602	-1.48761
6194			1.1684	0.0334153	0.0226611	0.548042	-0.867643
6195			1.08172	0.0460857	0.0281498	0.354728	-1.49522
6197			1.25007	0.00736468	0.00867228	0.607427	-0.719218
6224			1.18751	0.0209059	0.016753	0.682151	-0.551837
6234			1.2921	0.0339107	0.0228689	0.30553	-1.71062
6239			1.30611	0.00165625	0.00355029	0.2245	-2.15521
6244			1.32258	2.41933e-05	0.000519566	0.0679066	-3.8803
6245			1.29243	0.0325852	0.0223075	0.122646	-3.02743
6246			1.28129	0.00235786	0.00429499	0.472161	-1.08265
6247			1.31197	0.000499697	0.00211917	0.360818	-1.47066
6251			1.30776	3.10273e-05	0.000570652	0.206393	-2.27653
[truncated: 1,197 more rows]

## Sheet: 12_G-MOCK
id	MS2 name	SuperClass	VIP	P-VALUE	Q-VALUE	FOLD CHANGE	LOG_FOLDCHANGE
6	Hypoxanthine	Organoheterocyclic compounds	1.34479	0.0245336	0.038129	2.25037	1.17016
8	N1-(2-Hydroxyethyl)flurazepam	Organoheterocyclic compounds	1.37597	0.00362386	0.0155193	4.67678	2.22551
35	Protoanemonin	Organoheterocyclic compounds	1.4318	0.0140821	0.0294041	3.72978	1.89909
51	Pyridoxamine 5'-phosphate	Organoheterocyclic compounds	1.1473	0.031608	0.0437125	0.616336	-0.698211
63	(E)-5-(3,4,5,6-Tetrahydro-3-pyridylidenemethyl)-2-furanmethanol	Organoheterocyclic compounds	1.43035	0.000294927	0.00507368	0.202782	-2.302
76	4-Hydroxy-2-butenoic acid gamma-lactone	Organoheterocyclic compounds	1.4272	0.020222	0.0348312	3.53902	1.82335
81	Riboflavin	Organoheterocyclic compounds	1.36767	0.0149732	0.0301697	2.39417	1.25952
84	1-Pyrroline-2-carboxylic acid	Organoheterocyclic compounds	1.27231	0.025462	0.0388493	0.54215	-0.883235
105	2,5-Dichloro-carboxymethylenebut-2-en-4-olide	Organoheterocyclic compounds	1.20923	0.0320056	0.0440262	0.768545	-0.379798
116	Pyridoxine	Organoheterocyclic compounds	1.39902	0.00564298	0.0190695	2.85067	1.5113
196	2-Piperidinone	Organoheterocyclic compounds	1.23286	0.0279712	0.0408696	0.432324	-1.20982
294	L-Cyclo(alanylglycyl)	Organoheterocyclic compounds	1.19762	0.0454229	0.0531695	0.743944	-0.426735
331	2,5-Dimethyloxazole	Organoheterocyclic compounds	1.20607	0.0299864	0.0424258	0.591966	-0.756413
346	Artomunoxanthentrione	Organoheterocyclic compounds	1.33686	0.00572694	0.019185	0.477366	-1.06683
367	3-Amino-1,4-dimethyl-5H-pyrido[4,3-b]indole	Organoheterocyclic compounds	1.09253	0.00793677	0.0224376	5.24052	2.38971
381	Dihydro-5-methyl-2(3H)-furanone	Organoheterocyclic compounds	1.35093	0.00922535	0.0241779	0.315264	-1.66537
415	Indole	Organoheterocyclic compounds	1.15814	0.0434119	0.0518982	0.886894	-0.173167
587	N-Methylhydantoin	Organoheterocyclic compounds	1.1849	0.0391023	0.049123	0.688961	-0.537507
603	N-Methylnicotinium	Organoheterocyclic compounds	1.04482	0.0495682	0.0557859	0.617432	-0.695648
609	N-Nitroso-pyrrolidine	Organoheterocyclic compounds	1.20067	0.0384106	0.0486651	0.765138	-0.386208
640	5-Hydroxy-7-methoxy-2-tritriacontyl-4H-1-benzopyran-4-one	Organoheterocyclic compounds	1.15694	0.0348144	0.0461532	0.483489	-1.04845
7	Cellobiose	Organic oxygen compounds	1.42976	0.00180588	0.0113332	3.24289	1.69728
16	L-Gulose	Organic oxygen compounds	1.45002	0.00122928	0.00943011	0.354028	-1.49807
61	N-Acetylmuramoyl-Ala	Organic oxygen compounds	1.14992	0.0285597	0.0413331	0.671918	-0.573642
67	Inosine 2'-phosphate	Organic oxygen compounds	1.42875	0.017479	0.0325517	3.11524	1.63934
72	2-O-(6-Phospho-alpha-mannosyl)-D-glycerate	Organic oxygen compounds	1.44516	0.00511651	0.0182965	9.63707	3.26859
75	2-Furancarboxaldehyde	Organooxygen compounds	1.21748	0.0266801	0.0398271	0.763073	-0.390108
85	Leonoside A	Organic oxygen compounds	1.42023	0.00063104	0.00693451	2.22699	1.15509
91	Chondroitin	Organic oxygen compounds	1.42706	0.00145988	0.0102588	3.09136	1.62824
180	Galactose 1-phosphate	Organic oxygen compounds	1.44304	3.77948e-05	0.00235631	3.97293	1.9902
219	Quinone	Organic oxygen compounds	1.43632	0.0127778	0.0281782	4.14142	2.05013
273	5-Methylthioribulose 1-phosphate	Organic oxygen compounds	1.39669	0.00526501	0.0185235	2.63426	1.3974
281	Acetone cyanohydrin	Organic oxygen compounds	1.4246	0.0190112	0.0338686	0.347033	-1.52685
313	3-Dehydrosphinganine	Organic oxygen compounds	1.26578	0.0349952	0.046285	1.55294	0.634998
314	beta-Lactose	Organooxygen compounds	1.43004	0.0187772	0.0336749	4.01807	2.0065
343	2,3-Dihydro-3,5-dihydroxy-2-oxo-3-indoleacetic acid 5-[glucosyl-(1->4)-b-D-glucoside]	Organic oxygen compounds	1.40543	0.0043169	0.0169338	2.31383	1.21028
351	D-Galactose	Organic oxygen compounds	1.42848	0.0207985	0.0352752	4.04562	2.01636
362	Mangiferdesmethylursanone	Organic oxygen compounds	1.40883	0.000808944	0.00775684	0.586969	-0.768643
396	2-Dodecanone	Organic oxygen compounds	1.20253	0.0401083	0.0497752	0.512388	-0.964692
446	Phlorisobutyrophenone 2-glucoside	Organic oxygen compounds	1.31818	0.018056	0.0330614	1.73777	0.797235
527	4-O-alpha-L-Rhamnopyranosylglucosinalbin	Organic oxygen compounds	1.3488	0.0188741	0.0337555	2.38583	1.25449
620	3,5,6-Trihydroxy-5-(hydroxymethyl)-2-methoxy-2-cyclohexen-1-one	Organic oxygen compounds	1.25034	0.0307558	0.0430285	0.627553	-0.672192
658	D-Glycero-D-galacto-heptitol	Organic oxygen compounds	1.03997	0.0452609	0.053069	0.439825	-1.185
680	a-Amino-2,5-dihydro-5-oxo-4-isoxazolepropanoic acid N2-glucoside	Organic oxygen compounds	1.41065	0.00462606	0.0174909	3.79324	1.92343
777	5-Aminoimidazole ribonucleotide	Organic oxygen compounds	1.36207	0.00143504	0.0101727	0.365537	-1.45191
782	N-Glycolylneuraminic acid	Organic oxygen compounds	1.25181	0.000835089	0.00786692	11.004	3.45995
799	Gomphrenin II	Organic oxygen compounds	1.29864	0.0286077	0.0413705	2.52725	1.33757
17	Choline	Organic nitrogen compounds	1.34408	0.00488741	0.0179313	0.624867	-0.678379
19	L-Carnitine	Organic nitrogen compounds	1.27273	0.0174656	0.0325396	0.628345	-0.670372
152	Betaine aldehyde	Organic nitrogen compounds	1.42067	0.000367455	0.00555777	0.518848	-0.946616
189	Histamine	Organic nitrogen compounds	1.22466	0.0241828	0.0378815	0.733681	-0.446776
191	N,N-Dimethylsphingosine	Organic nitrogen compounds	1.33606	0.00435951	0.017013	4.86003	2.28096
522	SM(d17:1/24:1(15Z))	Organic nitrogen compounds	1.41153	0.0018382	0.0114232	0.447445	-1.16022
21	(R)-mandelic Acid	Benzenoids	1.3558	0.0169023	0.0320244	0.437341	-1.19317
33	2-Propenyl 2-aminobenzoate	Benzenoids	1.44268	2.52872e-05	0.00209933	0.105115	-3.24996
55	Methyl 2-aminobenzoate	Benzenoids	1.43411	0.000331077	0.0053296	0.35132	-1.50914
78	Anigorufone	Benzenoids	1.446	0.010627	0.0258589	18.2061	4.18635
117	1-nitronaphthalene	Benzenoids	1.32744	0.00486585	0.017896	0.536722	-0.897753
131	Acetaminophen	Benzenoids	1.35938	0.0151632	0.0303265	1.96963	0.977928
194	Cinnamyl benzoate	Benzenoids	1.44732	0.0142666	0.0295671	206.36	7.68902
288	2-(4-Methoxyphenoxy)propanoic acid	Benzenoids	1.40086	0.00209987	0.0120919	0.519338	-0.945254
503	Methyl 2-(10-heptadecenyl)-6-hydroxybenzoate	Benzenoids	1.31589	0.0147641	0.0299947	0.529579	-0.917083
546	1-nitrosonaphthalene	Benzenoids	1.23147	0.0087484	0.0235584	0.383273	-1.38356
789	1-Methoxypyrene	Benzenoids	1.40922	0.00476624	0.0177304	2.29148	1.19628
801	Naphthalene epoxide	Benzenoids	1.44072	5.22053e-05	0.00256622	0.388497	-1.36403
811	1,3,5-Trihydroxybenzene	Benzenoids	1.42112	0.001203	0.00933257	11.0951	3.47185
129	trans-3,3',4',5,5',7-Hexahydroxyflavanone	Phenylpropanoids and polyketides	1.41136	0.000157269	0.00399532	5.1732	2.37106
263	Myricetin	Phenylpropanoids and polyketides	1.21869	0.0257714	0.0391018	0.694527	-0.525897
366	Quercetin	Phenylpropanoids and polyketides	1.28138	0.0162286	0.0313849	0.624903	-0.678297
385	Betavulgarin xyloside	Phenylpropanoids and polyketides	1.4168	0.049633	0.0558252	11.1432	3.47809
669	7,11,12-Triacetoxycoumestan	Phenylpropanoids and polyketides	1.32095	0.00807507	0.0226364	0.55092	-0.860084
740	Coumestrin	Phenylpropanoids and polyketides	1.43482	0.0205772	0.0351016	7.62001	2.92979
814	Resveratrol 4'-(2-galloylglucoside)	Phenylpropanoids and polyketides	1.44926	0.016878	0.0320018	88.6141	6.46946
826	Hexadecyl ferulate	Phenylpropanoids and polyketides	1.26764	0.0292274	0.0418505	0.688748	-0.537953
29	2-Propylpiperidine	Alkaloids and derivatives	1.23341	0.039472	0.0493645	0.804088	-0.314576
135	Ecgonine	Alkaloids and derivatives	1.41809	0.000374182	0.00559698	0.30065	-1.73384
159	Homoarecoline	Alkaloids and derivatives	1.44078	0.000102527	0.00334504	0.220373	-2.18198
164	1,2,3,4-Tetrahydro-b-carboline-1,3-dicarboxylic acid	Alkaloids and derivatives	1.44858	0.0107014	0.0259445	139.329	7.12235
336	3beta,6beta-Dihydroxynortropane	Alkaloids and derivatives	1.22912	0.00286558	0.0136908	0.307873	-1.69959
747	8-Hydroxypinoresinol 4-glucoside	Lignans, neolignans and related compounds	1.325	0.00121321	0.00937071	0.242966	-2.04117
553	Camelinin	Organosulfur compounds	1.31138	0.0212819	0.0356736	1.69119	0.758036
800	Dihydro-2,4,6-tris(2-methylpropyl)-4h-1,3,5-dithiazine	Organosulfur compounds	1.43143	0.000191581	0.00433947	0.14106	-2.82562
441	Tromethamine	Organic compounds	1.27909	0.0158377	0.0310015	0.700678	-0.513177
422	(E)-Monocrotophos	Organophosphorus compounds	1.3744	0.00321847	0.0145662	0.628477	-0.670068
44	Deoxyguanosine	Nucleosides, nucleotides, and analogues	1.39278	0.00168765	0.0109882	1.63606	0.710229
46	Uridine 5'-monophosphate	Nucleosides, nucleotides, and analogues	1.20272	0.0301905	0.0425782	0.758154	-0.399438
65	5-Thymidylic acid	Nucleosides, nucleotides, and analogues	1.4279	0.0223747	0.0365407	6.76714	2.75855
80	Cytidine	Nucleosides, nucleotides, and analogues	1.31146	0.0207039	0.0351968	1.78837	0.838645
90	CDP	Nucleosides, nucleotides, and analogues	1.16906	0.0413019	0.0505288	0.476797	-1.06855
120	Arabinosylhypoxanthine	Nucleosides, nucleotides, and analogues	1.16621	0.0320502	0.0440612	7.3034	2.86857
121	NAD	Nucleosides, nucleotides, and analogues	1.36828	0.0104361	0.0256361	2.14956	1.10404
124	Adenosine 3',5'-diphosphate	Nucleosides, nucleotides, and analogues	1.14834	0.0416773	0.0507615	0.565084	-0.823462
132	5'-Deoxyadenosine	Nucleosides, nucleotides, and analogues	1.38217	0.00501877	0.018143	3.25857	1.70424
136	Adenosine	Nucleosides, nucleotides, and analogues	1.44037	0.0202065	0.0348193	11.5362	3.5281
278	Deoxyuridine	Nucleosides, nucleotides, and analogues	1.16917	0.0387088	0.0488634	0.614962	-0.701432
458	Phosphoribosyl-AMP	Nucleosides, nucleotides, and analogues	1.32143	0.00789134	0.0223716	1.76278	0.817853
482	CDP-Ethanolamine	Nucleosides, nucleotides, and analogues	1.37665	0.00231383	0.0125706	0.61549	-0.700192
704	3'-AMP	Nucleosides, nucleotides, and analogues	1.38182	0.00366749	0.0156159	2.44207	1.28811
726	7-Methylinosine	Nucleosides, nucleotides, and analogues	1.41096	0.000341147	0.00539564	5.32862	2.41376
761	dTDP	Nucleosides, nucleotides, and analogues	1.12782	0.0403383	0.0499221	3.65797	1.87104
794	GDP-4-Dehydro-6-deoxy-D-mannose	Nucleosides, nucleotides, and analogues	1.30207	0.0228311	0.0368898	0.529092	-0.918409
823	Se-Adenosylselenohomocysteine	Nucleosides, nucleotides, and analogues	1.31222	0.00273811	0.013397	12.1636	3.6045
15	Betaine	Organic acids and derivatives	1.43579	8.75742e-05	0.00316471	0.163633	-2.61146
43	Creatine	Organic acids and derivatives	1.27778	0.0196328	0.0343709	0.67975	-0.556923
49	gamma-Aminobutyric acid	Organic acids and derivatives	1.39703	0.000838181	0.00787968	0.232444	-2.10505
59	Phenylacetylglycine	Organic acids and derivatives	1.40715	0.000630797	0.00693342	0.328073	-1.60791
83	4-Guanidinobutanoic acid	Organic acids and derivatives	1.36925	0.00338171	0.0149618	0.252169	-1.98754
119	3-Aminobutanoic acid	Organic acids and derivatives	1.38548	0.0012777	0.00960426	0.593548	-0.752564
137	L-2-Amino-3-methylenehexanoic acid	Organic acids and derivatives	1.19448	4.42185e-05	0.00246231	0.0402665	-4.63428
148	Taurine	Organic acids and derivatives	1.4184	0.000289548	0.00503356	0.428867	-1.2214
154	Phenylalanyl-Methionine	Organic acids and derivatives	1.336	0.0312394	0.0434186	5.21625	2.38301
158	Creatinine	Organic acids and derivatives	1.28409	0.01317	0.0285611	0.608725	-0.716137
161	Proline betaine	Organic acids and derivatives	1.44376	2.96388e-05	0.00219226	0.0567301	-4.13974
167	N-Ornithyl-L-taurine	Organic acids and derivatives	1.43792	0.00012671	0.00363273	0.334324	-1.58068
169	Leucyl-Tyrosine	Organic acids and derivatives	1.36241	0.0178954	0.0329213	3.38736	1.76016
181	Citrulline	Organic acids and derivatives	1.43085	0.000200542	0.0044174	0.164783	-2.60136
184	Tyrosyl-Tyrosine	Organic acids and derivatives	1.35081	0.0196477	0.0343827	4.58801	2.19787
190	Threoninyl-Arginine	Organic acids and derivatives	1.32971	0.0251709	0.0386105	2.44159	1.28782
206	Kyotorphin	Organic acids and derivatives	1.4344	0.0219006	0.0361701	5.06374	2.3402
208	Phenylalanyl-Arginine	Organic acids and derivatives	1.34224	0.0172595	0.0323531	3.52582	1.81796
213	Serylisoleucine	Organic acids and derivatives	1.17143	0.028177	0.0410326	4.9068	2.29478
221	Prolyl-Arginine	Organic acids and derivatives	1.24964	0.038226	0.0485416	1.43555	0.521605
231	Arginyl-Methionine	Organic acids and derivatives	1.40051	0.0467628	0.0540354	5.52201	2.46519
238	Valyl-Serine	Organic acids and derivatives	1.2874	0.0367886	0.0475603	3.02515	1.59701
266	D-alpha-Aminobutyric acid	Organic acids and derivatives	1.18415	0.0401071	0.0497744	0.678343	-0.559913
276	gamma-Glutamylleucine	Organic acids and derivatives	1.35074	0.0188211	0.0337115	4.08144	2.02908
283	Phenylalanyl-Asparagine	Organic acids and derivatives	1.27633	0.0416317	0.0507333	3.04878	1.60823
289	Phenylalanyl-Valine	Organic acids and derivatives	1.2251	0.0450771	0.0529546	3.32708	1.73426
290	Lysyl-Isoleucine	Organic acids and derivatives	1.4375	0.0165675	0.0317099	4.60886	2.20441
292	Alanyl-Arginine	Organic acids and derivatives	1.31177	0.0358847	0.0469248	2.49936	1.32156
319	1-Methylhistidine	Organic acids and derivatives	1.36125	0.00176443	0.0112151	0.238874	-2.06568
327	Allysine	Organic acids and derivatives	1.1966	0.0371046	0.0477791	0.662936	-0.593058
338	Phosphocreatine	Organic acids and derivatives	1.3284	0.00170597	0.0110433	0.211807	-2.23918
347	Phenylalanyl-Alanine	Organic acids and derivatives	1.31405	0.0295071	0.0420641	3.65849	1.87125
349	Oxidized glutathione	Organic acids and derivatives	1.26606	0.0368712	0.0476176	1.93776	0.954389
365	Prolyl-Serine	Organic acids and derivatives	1.29728	0.0197035	0.034427	0.485753	-1.04171
369	Hydroxyprolyl-Isoleucine	Organic acids and derivatives	1.34481	0.000637304	0.00696237	0.211021	-2.24454
370	Leucyl-Threonine	Organic acids and derivatives	1.09207	0.0325212	0.0444281	2.46888	1.30386
382	N-Alpha-acetyllysine	Organic acids and derivatives	1.13619	0.0477523	0.0546634	0.584457	-0.774832
419	Tryptophyl-Tyrosine	Organic acids and derivatives	1.41775	0.00579414	0.019276	5.40503	2.4343
431	Arginyl-Leucine	Organic acids and derivatives	1.39863	0.00231068	0.0125639	4.03747	2.01345
436	Acetyl tributyl citrate	Organic acids and derivatives	1.26033	0.0414766	0.0506373	2.01696	1.01219
438	Phenylalanyl-Tryptophan	Organic acids and derivatives	1.2552	0.0258889	0.0391969	7.03411	2.81437
460	Isoleucyl-Alanine	Organic acids and derivatives	1.31933	0.0241593	0.0378648	0.442849	-1.17511
461	Phenylalanyl-Lysine	Organic acids and derivatives	1.32933	0.0249505	0.038436	2.30523	1.20491
491	Hydroxyprolyl-Cysteine	Organic acids and derivatives	1.40723	0.0140796	0.0294019	15.1412	3.92041
520	Tyrosyl-Gamma-glutamate	Organic acids and derivatives	1.35246	0.013759	0.0291128	2.34256	1.22809
581	Arginyl-Serine	Organic acids and derivatives	1.34937	0.00589126	0.0194053	2.47171	1.30551
599	Hypotaurine	Organic acids and derivatives	1.26231	0.0109648	0.0262431	0.570904	-0.80868
659	Leucyl-Lysine	Organic acids and derivatives	1.38609	0.0144663	0.0297408	2.87681	1.52447
662	Tryptophyl-Isoleucine	Organic acids and derivatives	1.34293	0.0167477	0.03188	4.94908	2.30716
667	Allantoic acid	Organic acids and derivatives	1.17243	0.048858	0.0553514	0.683788	-0.54838
672	2-Keto-glutaramic acid	Organic acids and derivatives	1.41628	0.00102216	0.00860187	0.308182	-1.69814
689	L-cis-3-Amino-2-pyrrolidinecarboxylic acid	Organic acids and derivatives	1.3526	0.00534672	0.0186453	0.461555	-1.11543
701	Threoninyl-Serine	Organic acids and derivatives	1.30844	0.0329541	0.0447613	3.25102	1.70089
702	DL-Glutamate	Organic acids and derivatives	1.36757	0.00541875	0.0187509	0.315511	-1.66424
703	Iminoerythrose 4-phosphate	Organic acids and derivatives	1.39929	0.00121007	0.009359	0.312334	-1.67884
708	Thiomorpholine 3-carboxylate	Organic acids and derivatives	1.25692	0.0251562	0.0385984	0.383633	-1.3822
719	Prolyl-Asparagine	Organic acids and derivatives	1.30826	0.0300889	0.0425025	2.44508	1.28988
720	Glycerylphosphorylethanolamine	Organic acids and derivatives	1.36722	0.00161021	0.0107499	0.475945	-1.07113
730	Isoleucyl-Valine	Organic acids and derivatives	1.40025	0.00100091	0.00852274	0.680011	-0.556369
738	Alanyl-Isoleucine	Organic acids and derivatives	1.20568	0.029748	0.0422466	0.609457	-0.714403
762	5-phosphonooxy-L-lysine	Organic acids and derivatives	1.42782	0.00010979	0.00342056	0.480231	-1.0582
780	N-Acetylasparagine	Organic acids and derivatives	1.31492	0.00846045	0.0231732	0.577605	-0.791845
797	Acetylcysteine	Organic acids and derivatives	1.4472	0.00857133	0.0233231	41.5248	5.3759
819	DL-O-Phosphoserine	Organic acids and derivatives	1.41136	0.00110061	0.0089305	0.602101	-0.731923
10	Vanillin 3-(L-menthoxy)propane-1,2-diol acetal	Lipids and lipid-like molecules	1.44665	5.32035e-05	0.00257752	3.54437	1.82553
68	L-Palmitoylcarnitine	Lipids and lipid-like molecules	1.44397	3.80919e-06	0.00110768	0.183001	-2.45007
100	Propionylcarnitine	Lipids and lipid-like molecules	1.40763	0.000103198	0.00335231	0.0877217	-3.51092
102	3-Dehydroxycarnitine	Lipids and lipid-like molecules	1.43132	2.74673e-05	0.00214856	0.272836	-1.87389
127	3-O-Methylniveusin A	Lipids and lipid-like molecules	1.39476	0.00235402	0.0126554	0.421142	-1.24762
139	Palmitic amide	Lipids and lipid-like molecules	1.28798	0.0117144	0.027072	1.4438	0.529866
145	LysoPE(18:1(9Z)/0:0)	Lipids and lipid-like molecules	1.37997	0.00211299	0.0121229	1.66464	0.735209
175	L-Acetylcarnitine	Lipids and lipid-like molecules	1.29883	0.00114629	0.00911433	0.217565	-2.20048
234	Cohibin A	Lipids and lipid-like molecules	1.31163	0.0167271	0.0318606	0.730625	-0.452797
235	TG(20:4(5Z,8Z,11Z,14Z)/18:0/18:3(9Z,12Z,15Z))	Lipids and lipid-like molecules	1.21512	0.020527	0.0350637	0.463604	-1.10904
244	Dodecanoylcarnitine	Lipids and lipid-like molecules	1.38977	0.000153603	0.00395353	0.108329	-3.20651
246	Butyrylcarnitine	Lipids and lipid-like molecules	1.37357	0.000366929	0.00555467	0.214915	-2.21816
247	3-Methylglutarylcarnitine	Lipids and lipid-like molecules	1.43488	9.16317e-05	0.00321737	0.337408	-1.56743
267	Glycerophosphocholine	Lipids and lipid-like molecules	1.18304	0.0260112	0.0392954	0.484721	-1.04477
275	SM(d18:1/16:0)	Lipids and lipid-like molecules	1.23297	0.0460123	0.0535512	0.505125	-0.985287
287	2-Methylbutyroylcarnitine	Lipids and lipid-like molecules	1.44522	4.45375e-06	0.00113573	0.18966	-2.39851
296	N-Cyclopropyl-trans-2-cis-6-nonadienamide	Lipids and lipid-like molecules	1.14287	0.0493347	0.0556437	0.78326	-0.352437
311	Polyoxyethylene dioleate	Lipids and lipid-like molecules	1.27086	0.0362349	0.0471728	0.415631	-1.26663
333	3b,9b-Dihydroxy-6b-angeloyloxy-7(11)-eremophilen-12,8b-olide	Lipids and lipid-like molecules	1.45008	0.00137584	0.00996111	1040.51	10.0231
335	LysoPE(16:1(9Z)/0:0)	Lipids and lipid-like molecules	1.24758	0.0425659	0.051347	1.75399	0.810637
376	L-Octanoylcarnitine	Lipids and lipid-like molecules	1.15989	3.79271e-05	0.00235875	0.0443011	-4.49651
378	d-Tocotrienol	Lipids and lipid-like molecules	1.37051	0.0079563	0.0224659	2.21439	1.14691
398	Tetradecanoylcarnitine	Lipids and lipid-like molecules	1.4303	0.000208331	0.00448174	0.146563	-2.77041
400	Ceramide (d18:1/20:0)	Lipids and lipid-like molecules	1.33494	0.0183063	0.0332772	0.604897	-0.72524
410	Dieporeticenin	Lipids and lipid-like molecules	1.30603	0.0179808	0.0329959	1.83924	0.879107
414	PC(22:2(13Z,16Z)/15:0)	Lipids and lipid-like molecules	1.35254	0.00792296	0.0224176	0.656738	-0.606609
417	PC(20:3(8Z,11Z,14Z)/P-18:0)	Lipids and lipid-like molecules	1.25966	0.0198515	0.0345435	0.633502	-0.658578
428	PC(20:4(8Z,11Z,14Z,17Z)/P-18:0)	Lipids and lipid-like molecules	1.24848	0.0193167	0.0341177	0.63778	-0.648869
439	PC(20:1(11Z)/P-18:1(9Z))	Lipids and lipid-like molecules	1.3592	0.00328538	0.0147297	0.519806	-0.943955
440	PC(20:5(5Z,8Z,11Z,14Z,17Z)/P-18:0)	Lipids and lipid-like molecules	1.37433	0.00154032	0.0105278	0.595686	-0.747375
450	PC(20:0/P-18:1(11Z))	Lipids and lipid-like molecules	1.30476	0.0275325	0.0405181	0.575123	-0.798058
457	6,10,14-Trimethyl-5,9,13-pentadecatrien-2-one	Lipids and lipid-like molecules	1.21053	0.0402944	0.0498941	1.58181	0.661576
464	trans-Hexadec-2-enoyl carnitine	Lipids and lipid-like molecules	1.39712	6.35664e-05	0.00277701	0.157214	-2.66919
467	PC(18:0/P-18:1(11Z))	Lipids and lipid-like molecules	1.30175	0.0267427	0.0398762	0.704069	-0.506211
470	Heptadecanoyl carnitine	Lipids and lipid-like molecules	1.43026	2.18737e-05	0.00200882	0.134226	-2.89726
471	Linoleyl carnitine	Lipids and lipid-like molecules	1.38251	0.000197177	0.00438864	0.157021	-2.67097
480	2-O-(5,8,11,14,17-Eicosapentaenoyl)-1-O-hexadecylglycero-3-phosphocholine	Lipids and lipid-like molecules	1.38232	0.00187862	0.0115333	0.659744	-0.600021
505	2-acetyl-1-alkyl-sn-glycero-3-phosphocholine	Lipids and lipid-like molecules	1.25071	0.0180413	0.0330486	0.59334	-0.753068
511	PC(22:2(13Z,16Z)/16:1(9Z))	Lipids and lipid-like molecules	1.3928	0.00266719	0.0132602	0.687576	-0.540409
512	PC(20:3(5Z,8Z,11Z)/20:0)	Lipids and lipid-like molecules	1.41613	0.000746403	0.00747684	0.583262	-0.777785
513	PC(22:5(4Z,7Z,10Z,13Z,16Z)/P-18:0)	Lipids and lipid-like molecules	1.1792	0.0238119	0.0376154	0.564735	-0.824354
517	1-Arachidonoylglycerophosphoinositol	Lipids and lipid-like molecules	1.43128	0.000237808	0.0047002	5.71265	2.51416
526	PC(P-18:1(11Z)/22:2(13Z,16Z))	Lipids and lipid-like molecules	1.37328	0.00624084	0.0198503	0.508154	-0.976663
529	PC(20:3(8Z,11Z,14Z)/14:0)	Lipids and lipid-like molecules	1.25627	0.0328748	0.0447006	1.38555	0.470463
534	PC(20:2(11Z,14Z)/20:4(5Z,8Z,11Z,14Z))	Lipids and lipid-like molecules	1.30366	0.00833529	0.0230016	0.721297	-0.471335
537	PC(22:1(13Z)/18:3(6Z,9Z,12Z))	Lipids and lipid-like molecules	1.19906	0.0365288	0.0473791	0.70437	-0.505595
541	PC(P-18:1(11Z)/22:6(4Z,7Z,10Z,13Z,16Z,19Z))	Lipids and lipid-like molecules	1.38088	0.00137131	0.00994454	0.562573	-0.829888
550	PC(24:1(15Z)/18:2(9Z,12Z))	Lipids and lipid-like molecules	1.39269	0.00885057	0.023692	0.504137	-0.988111
554	PC(18:4(6Z,9Z,12Z,15Z)/P-18:1(11Z))	Lipids and lipid-like molecules	1.39429	0.00240953	0.0127697	0.574098	-0.800631
558	PC(22:4(7Z,10Z,13Z,16Z)/P-18:0)	Lipids and lipid-like molecules	1.42139	0.000200974	0.00442105	0.541557	-0.884814
559	Elaidic carnitine	Lipids and lipid-like molecules	1.4209	9.37372e-05	0.00324353	0.215289	-2.21566
562	PC(18:0/P-16:0)	Lipids and lipid-like molecules	1.36761	0.00650971	0.0201953	0.640351	-0.643065
566	PC(16:1(9Z)/P-16:0)	Lipids and lipid-like molecules	1.25379	0.02245	0.0365988	0.760545	-0.394894
567	PC(22:5(4Z,7Z,10Z,13Z,16Z)/22:6(4Z,7Z,10Z,13Z,16Z,19Z))	Lipids and lipid-like molecules	1.19673	0.0446529	0.052689	0.63093	-0.664449
575	Kojibiose	Lipids and lipid-like molecules	1.42995	0.0189657	0.0338312	4.04817	2.01727
576	SM(d18:1/24:1(15Z))	Lipids and lipid-like molecules	1.36074	0.00158144	0.0106597	0.482073	-1.05268
578	3-Hydroxyisovalerylcarnitine	Lipids and lipid-like molecules	1.43181	0.000256531	0.00482143	0.330487	-1.59733
582	PC(P-16:0/15:0)	Lipids and lipid-like molecules	1.24217	0.00432615	0.0169511	0.171358	-2.54491
584	PC(24:0/20:5(5Z,8Z,11Z,14Z,17Z))	Lipids and lipid-like molecules	1.4265	0.000363115	0.00553201	0.50279	-0.991972
585	LysoPE(18:3(6Z,9Z,12Z)/0:0)	Lipids and lipid-like molecules	1.18048	0.0325972	0.0444869	1.67155	0.741186
588	Montecristin	Lipids and lipid-like molecules	1.19385	0.0480068	0.054823	0.83451	-0.260998
589	PC(20:1(11Z)/15:0)	Lipids and lipid-like molecules	1.29218	0.0415405	0.0506769	0.456565	-1.13111
590	PC(24:1(15Z)/18:3(6Z,9Z,12Z))	Lipids and lipid-like molecules	1.38136	0.00444023	0.0171609	0.524133	-0.931995
597	SM(d18:1/22:0)	Lipids and lipid-like molecules	1.36759	0.0032451	0.0146317	0.595538	-0.747734
604	DG(16:0/16:0/0:0)	Lipids and lipid-like molecules	1.36665	0.0114522	0.0267827	2.37477	1.24779
605	PC(18:2(9Z,12Z)/P-18:1(11Z))	Lipids and lipid-like molecules	1.27177	0.019342	0.0341381	0.557631	-0.842618
610	PC(24:1(15Z)/18:1(11Z))		1.44058	0.000173762	0.00417061	0.308981	-1.69441
613	PC(24:1(15Z)/22:4(7Z,10Z,13Z,16Z))	Lipids and lipid-like molecules	1.4091	0.000401475	0.00574754	0.281497	-1.82881
616	PC(20:5(5Z,8Z,11Z,14Z,17Z)/P-18:1(11Z))	Lipids and lipid-like molecules	1.36391	0.00180119	0.0113199	0.600004	-0.736957
617	PC(16:1(9Z)/P-18:0)		1.37582	0.00269846	0.0133157	0.743451	-0.42769
619	PC(24:1(15Z)/22:6(4Z,7Z,10Z,13Z,16Z,19Z))	Lipids and lipid-like molecules	1.43036	0.0002757	0.00493381	0.406711	-1.29793
622	O-propanoyl-carnitine	Lipids and lipid-like molecules	1.39162	0.000954819	0.00834457	0.393852	-1.34427
630	PC(22:6(4Z,7Z,10Z,13Z,16Z,19Z)/22:1(13Z))	Lipids and lipid-like molecules	1.37163	0.0161625	0.0313207	0.626469	-0.674686
631	PC(18:2(9Z,12Z)/15:0)	Lipids and lipid-like molecules	1.27136	0.0235383	0.0374163	0.639366	-0.645287
632	PC(24:1(15Z)/20:5(5Z,8Z,11Z,14Z,17Z))	Lipids and lipid-like molecules	1.39477	0.000931269	0.00824992	0.563284	-0.828065
633	SM(d18:1/18:1(9Z))	Lipids and lipid-like molecules	1.29571	0.0199987	0.0346585	0.666998	-0.584245
644	PC(18:1(9Z)/18:0)	Lipids and lipid-like molecules	1.42888	0.000811953	0.00776971	0.550144	-0.862118
646	SM(d18:1/20:0)	Lipids and lipid-like molecules	1.40318	0.00213052	0.0121639	0.575477	-0.797169
647	PC(22:6(4Z,7Z,10Z,13Z,16Z,19Z)/22:6(4Z,7Z,10Z,13Z,16Z,19Z))	Lipids and lipid-like molecules	1.28738	0.0212939	0.0356834	0.504274	-0.98772
651	6-Deoxohomodolichosterone	Lipids and lipid-like molecules	1.34	0.0110197	0.0263043	0.642116	-0.639095
660	L-Hexanoylcarnitine	Lipids and lipid-like molecules	1.42112	3.99262e-05	0.00239418	0.210526	-2.24793
665	DG(20:3(8Z,11Z,14Z)/14:1(9Z)/0:0)	Lipids and lipid-like molecules	1.1496	0.0445887	0.0526486	2.24245	1.16507
668	PC(14:1(9Z)/P-16:0)	Lipids and lipid-like molecules	1.17904	0.046208	0.0536781	0.767018	-0.382667
676	PC(18:4(6Z,9Z,12Z,15Z)/15:0)	Lipids and lipid-like molecules	1.18115	0.0163187	0.031472	0.341427	-1.55035
679	PC(20:4(8Z,11Z,14Z,17Z)/15:0)	Lipids and lipid-like molecules	1.44445	4.97039e-05	0.0025364	0.525508	-0.928215
682	PC(20:5(5Z,8Z,11Z,14Z,17Z)/15:0)	Lipids and lipid-like molecules	1.42827	0.0111581	0.0264572	0.617436	-0.695638
686	Cer(d18:1/24:1(15Z))	Lipids and lipid-like molecules	1.33733	0.0133528	0.0287352	0.611875	-0.708692
697	Dimethyl fumarate	Lipids and lipid-like molecules	1.38574	0.00148252	0.010336	0.596449	-0.745529
707	Persicaxanthin	Lipids and lipid-like molecules	1.2586	0.0293055	0.0419103	0.588613	-0.764608
733	8-Acetyl-T2 tetrol	Lipids and lipid-like molecules	1.45019	0.00837271	0.0230532	628.14	9.29494
736	Cer(d18:0/22:1(13Z))	Lipids and lipid-like molecules	1.2409	0.0325576	0.0444563	0.485146	-1.04351
749	LysoPC(16:1(9Z)/0:0)	Lipids and lipid-like molecules	1.34081	0.00905392	0.023957	1.57209	0.652686
759	1-Oleoylglycerophosphoinositol	Lipids and lipid-like molecules	1.40059	0.00368587	0.0156563	4.65854	2.21988
765	PI(20:3(5Z,8Z,11Z)/20:3(5Z,8Z,11Z))	Lipids and lipid-like molecules	1.09887	0.0416208	0.0507266	0.45561	-1.13413
766	PC(P-16:0/18:4(6Z,9Z,12Z,15Z))		1.38418	0.00214935	0.0122075	0.511177	-0.968105
772	PE(P-18:1(11Z)/14:0)	Lipids and lipid-like molecules	1.44533	2.44406e-05	0.00207854	0.586891	-0.768835
773	PS(18:0/20:4(5Z,8Z,11Z,14Z))	Lipids and lipid-like molecules	1.38362	0.00161128	0.0107532	0.565028	-0.823606
776	PS(18:1(9Z)/16:0)	Lipids and lipid-like molecules	1.37052	0.00255232	0.0130492	0.658903	-0.601861
787	PC(20:3(8Z,11Z,14Z)/14:1(9Z))	Lipids and lipid-like molecules	1.3809	0.00199492	0.0118359	6.17677	2.62685
790	PE(P-16:0/18:3(6Z,9Z,12Z))	Lipids and lipid-like molecules	1.03424	0.0407564	0.0501871	0.537706	-0.89511
796	Ginkgolide A	Lipids and lipid-like molecules	1.19096	0.0425318	0.0513246	1.65516	0.726971
798	PE(P-18:1(9Z)/16:1(9Z))	Lipids and lipid-like molecules	1.35821	0.0108362	0.0260983	0.572652	-0.80427
802	PE(P-18:1(11Z)/18:3(6Z,9Z,12Z))	Lipids and lipid-like molecules	1.43528	0.000725415	0.00737734	0.519802	-0.943967
815	PE(20:4(8Z,11Z,14Z,17Z)/P-18:1(11Z))	Lipids and lipid-like molecules	1.38007	0.00300164	0.0140144	0.573159	-0.802994
816	PE(P-18:1(9Z)/20:4(5Z,8Z,11Z,14Z))	Lipids and lipid-like molecules	1.38662	0.00328929	0.0147392	0.49215	-1.02283
817	PE(P-18:1(9Z)/20:2(11Z,14Z))	Lipids and lipid-like molecules	1.38415	0.00906848	0.0239759	0.41985	-1.25206
820	PE(20:5(5Z,8Z,11Z,14Z,17Z)/P-16:0)	Lipids and lipid-like molecules	1.44033	0.000343742	0.00541229	0.575965	-0.795948
821	PS(20:5(5Z,8Z,11Z,14Z,17Z)/18:0)	Lipids and lipid-like molecules	1.33125	0.00832838	0.022992	0.61352	-0.704817
822	PE(P-18:1(9Z)/18:1(9Z))	Lipids and lipid-like molecules	1.43445	0.000227154	0.00462546	0.538531	-0.892899
828	PI(20:3(5Z,8Z,11Z)/18:2(9Z,12Z))	Lipids and lipid-like molecules	1.29718	0.0102337	0.025397	0.60107	-0.734395
830	PE(P-18:1(11Z)/18:2(9Z,12Z))	Lipids and lipid-like molecules	1.41834	0.000568319	0.00663638	0.557277	-0.843533
831	PE(P-16:0/18:4(6Z,9Z,12Z,15Z))	Lipids and lipid-like molecules	1.4435	3.13445e-05	0.00222338	0.61143	-0.70974
833	PE(O-16:1(1Z)/22:6(4Z,7Z,10Z,13Z,16Z,19Z))	Lipids and lipid-like molecules	1.4319	0.000726521	0.00738252	0.597323	-0.743417
834	PE(P-18:0/22:4(7Z,10Z,13Z,16Z))	Lipids and lipid-like molecules	1.42482	0.000778756	0.00762474	0.585129	-0.773173
835	PE(20:5(5Z,8Z,11Z,14Z,17Z)/P-18:0)	Lipids and lipid-like molecules	1.43153	0.00102636	0.0086173	0.578424	-0.7898
836	PE(P-16:0/18:2(9Z,12Z))	Lipids and lipid-like molecules	1.44125	0.00010088	0.00332691	0.661625	-0.595915
837	PE(P-18:1(11Z)/16:0)	Lipids and lipid-like molecules	1.29605	0.0353947	0.0465742	0.539592	-0.89006
839	PE(P-18:1(11Z)/18:4(6Z,9Z,12Z,15Z))	Lipids and lipid-like molecules	1.38999	0.0032793	0.014715	0.505066	-0.985455
840	PE(P-18:1(11Z)/22:6(4Z,7Z,10Z,13Z,16Z,19Z))	Lipids and lipid-like molecules	1.42657	0.000329923	0.00532188	0.661269	-0.59669
841	Coenzyme Q10	Lipids and lipid-like molecules	1.37047	0.00472547	0.0176616	0.508442	-0.975844
51	Saccharin	Organoheterocyclic compounds	1.25381	0.0359996	0.0386578	3.95201	1.98259
65	Imidazoleacetic acid	Organoheterocyclic compounds	1.37679	0.0375673	0.0395704	11.3762	3.50795
81	Xanthine	Organoheterocyclic compounds	1.37545	0.00164912	0.00853324	3.58503	1.84199
82	Guanine	Organoheterocyclic compounds	1.35413	0.0377834	0.0396935	2.71113	1.4389
115	Pyridoxine	Organoheterocyclic compounds	1.37813	0.0163505	0.0248842	4.64293	2.21504
118	Pyrrole-2-carboxylic acid	Organoheterocyclic compounds	1.28663	0.00979726	0.0190826	1.22707	0.295221
133	Indolelactic acid	Organoheterocyclic compounds	1.22712	0.0301593	0.0349209	1.5797	0.659654
146	(Â±)-Tryptophan	Organoheterocyclic compounds	1.28953	0.0108422	0.0201349	1.54237	0.625153
178	Cis-zeatin	Organoheterocyclic compounds	1.22142	0.0274758	0.0331985	1.82965	0.871572
196	Cytosine	Organoheterocyclic compounds	1.15789	0.0352832	0.0382288	1.21282	0.278367
221	L-Gulonolactone	Organoheterocyclic compounds	1.35888	0.00263987	0.0108783	2.62839	1.39418
247	Allantoin	Organoheterocyclic compounds	1.3311	0.00326193	0.0119702	0.521026	-0.940574
248	Pyridoxal	Organoheterocyclic compounds	1.3523	0.0438921	0.0430601	8.7174	3.1239
135	Naringenin 4'-O-glucuronide	Phenylpropanoids and polyketides	1.39001	0.00456723	0.0138565	11.9808	3.58265
212	Theaflavin	Phenylpropanoids and polyketides	1.33544	0.0335118	0.0371342	1.95488	0.967082
232	Limocitrin	Phenylpropanoids and polyketides	1.35478	0.000877336	0.00669278	2.22363	1.15292
251	Daidzin	Phenylpropanoids and polyketides	1.30816	3.62011e-05	0.0026105	39.9922	5.32165
57	4-Dodecylbenzenesulfonic Acid	Benzenoids	1.31937	0.00758298	0.0169964	2.12066	1.08451
59	Terephthalic acid	Benzenoids	1.24447	0.0177366	0.0260823	1.19885	0.261656
64	2,6-Di-tert-butyl-4-methylphenol	Benzenoids	1.19296	0.0411097	0.0415095	1.61224	0.68907
169	4-Ethylbenzoic acid	Benzenoids	1.3374	0.00353003	0.0124194	1.8551	0.891495
197	Dibutyl phthalate	Benzenoids	1.16959	0.0401368	0.0409931	1.23756	0.307494
45	2-Phospho-D-glyceric acid	Organic oxygen compounds	1.33845	0.000835643	0.00655514	2.02402	1.01722
56	D-Glucose	Organic oxygen compounds	1.37395	0.0215921	0.0291404	3.72092	1.89566
66	L-Iditol	Organic oxygen compounds	1.30212	0.00768781	0.0170929	1.49723	0.582291
77	Galactose 1-phosphate	Organic oxygen compounds	1.36953	0.000488418	0.00515652	4.08882	2.03168
93	D-Mannose	Organic oxygen compounds	1.26616	0.00439322	0.0136437	9.25816	3.21073
105	Pantothenic acid	Organooxygen compounds	1.3171	0.00704585	0.0164764	1.72374	0.785543
108	D-Glucuronic acid	Organic oxygen compounds	1.3223	0.00223916	0.0100333	1.65903	0.730337
113	3-Phosphoglyceric acid	Organic oxygen compounds	1.25039	0.0245446	0.0312511	1.66637	0.736706
122	D-Maltose	Organic oxygen compounds	1.3817	0.0101366	0.0194287	5.09329	2.3486
124	myo-Inositol	Organic oxygen compounds	1.33864	0.0308389	0.0353851	0.641574	-0.640313
125	D-Sedoheptulose 7-phosphate	Organic oxygen compounds	1.35169	0.00695824	0.0163975	3.44951	1.78639
130	N-Acetyl-glucosamine 1-phosphate	Organic oxygen compounds	1.37969	0.000203846	0.00378857	1.89424	0.92162
131	D-Xylitol	Organic oxygen compounds	1.35346	0.00384801	0.0129065	2.12196	1.0854
148	Ribose 1-phosphate	Organic oxygen compounds	1.34537	0.0411453	0.0415282	3.3778	1.75609
210	Aldehydo-D-xylose	Organic oxygen compounds	1.33856	0.00300974	0.0115461	1.78636	0.837022
244	Quinic acid	Organic oxygen compounds	1.17554	0.0435476	0.0428637	1.39052	0.475625
250	beta-D-Glucosamine	Organooxygen compounds	1.19531	0.0200547	0.0279733	0.739111	-0.436137
259	Ethyl glucuronide	Organic oxygen compounds	1.34908	0.000472754	0.00508372	1.84339	0.882361
264	Diacetone alcohol	Organic oxygen compounds	1.3385	0.00160645	0.00843574	2.19088	1.13151
36	Orotidine	Nucleosides, nucleotides, and analogues	1.35077	0.00140062	0.00794904	0.492109	-1.02295
54	Cytidine monophosphate	Nucleosides, nucleotides, and analogues	1.29729	0.00863486	0.0180322	1.75022	0.807537
62	5'-Methylthioadenosine	Nucleosides, nucleotides, and analogues	1.32546	0.0080545	0.0174529	2.02045	1.01468
94	Cytidine	Nucleosides, nucleotides, and analogues	1.31337	0.00180532	0.00893456	1.6937	0.760182
95	UDP-N-acetyl-alpha-D-galactosamine	Nucleosides, nucleotides, and analogues	1.27612	0.0141948	0.0230861	1.47922	0.564832
99	Xanthosine	Nucleosides, nucleotides, and analogues	1.34518	0.038049	0.0398439	3.51193	1.81226
100	Pseudouridine	Nucleosides, nucleotides, and analogues	1.38095	0.0116766	0.0209403	3.15165	1.65611
104	Cyclic AMP	Nucleosides, nucleotides, and analogues	1.34659	0.00118359	0.00751531	1.99987	0.999909
109	Deoxyguanosine	Nucleosides, nucleotides, and analogues	1.3828	0.0213511	0.0289625	31.0104	4.95468
121	Inosinic acid	Nucleosides, nucleotides, and analogues	1.34952	0.0283355	0.0337325	2.1279	1.08943
123	AICAR	Nucleosides, nucleotides, and analogues	1.35962	0.00185109	0.00906112	2.29259	1.19698
128	S-Adenosylhomocysteine	Nucleosides, nucleotides, and analogues	1.34222	0.00283407	0.0112408	1.75249	0.809408
138	Deoxyadenosine monophosphate	Nucleosides, nucleotides, and analogues	1.38002	0.0169704	0.0254302	7.34965	2.87768
140	Citicoline	Nucleosides, nucleotides, and analogues	1.26729	0.0150603	0.0237837	1.35564	0.438973
141	Deoxyuridine	Nucleosides, nucleotides, and analogues	1.39139	0.0392038	0.0404866	104456	16.6725
161	5-Thymidylic acid	Nucleosides, nucleotides, and analogues	1.38354	0.0125065	0.0216945	9.95226	3.31502
171	Cytidine monophosphate N-acetylneuraminic acid	Nucleosides, nucleotides, and analogues	1.30746	0.00968749	0.0189895	1.93999	0.956049
192	Cyclic GMP	Nucleosides, nucleotides, and analogues	1.28617	0.0215918	0.0291402	1.96158	0.972016
199	Flavin Mononucleotide	Nucleosides, nucleotides, and analogues	1.20477	0.0482554	0.0454969	1.63645	0.710573
217	dUMP	Nucleosides, nucleotides, and analogues	1.35206	0.00482546	0.0141548	3.08747	1.62643
220	Guanosine monophosphate	Nucleosides, nucleotides, and analogues	1.36752	0.0013693	0.00789222	1.92732	0.946594
226	2'-O-Methyladenosine	Nucleosides, nucleotides, and analogues	1.37377	0.000677542	0.00595391	3.31325	1.72825
235	NAD	Nucleosides, nucleotides, and analogues	1.37745	0.0103862	0.0196836	3.76775	1.9137
238	FAD	Nucleosides, nucleotides, and analogues	1.31563	0.00478225	0.0141063	1.73843	0.797786
263	5-Methylcytidine	Nucleosides, nucleotides, and analogues	1.26228	4.71164e-06	0.001312	37.5711	5.23155
2	L-Norleucine	Organic acids and derivatives	1.33354	0.0057889	0.0152144	1.67498	0.744142
11	L-Valine	Organic acids and derivatives	1.33091	0.0333764	0.0370485	1.73012	0.790868
17	L-Proline	Organic acids and derivatives	1.3104	0.00933588	0.0186831	1.56287	0.6442
21	Succinic acid	Organic acids and derivatives	1.38249	0.00775409	0.0171531	2.55269	1.35202
24	L-Malic acid	Organic acids and derivatives	1.15579	0.0225154	0.0298056	2.47413	1.30692
25	4-Hydroxyproline	Organic acids and derivatives	1.39199	0.0010043	0.00707083	0.00032019	-11.6088
26	Pyroglutamic acid	Organic acids and derivatives	1.37679	0.000628891	0.00574213	2.71369	1.44025
39	N-methylvaline	Organic acids and derivatives	1.26471	0.0141985	0.0230889	1.53217	0.615572
40	L-Lysine	Organic acids and derivatives	1.32788	0.0376239	0.0396027	1.64189	0.715357
53	Glycyl-glycine	Organic acids and derivatives	1.34464	0.0044714	0.0137405	2.51196	1.32881
70	cis-Aconitic acid	Organic acids and derivatives	1.33399	0.0431286	0.042623	2.51028	1.32785
74	Glutathione	Organic acids and derivatives	1.32792	0.0057973	0.0152239	5.10659	2.35236
78	Pyrrolidonecarboxylic acid	Organic acids and derivatives	1.31198	0.00371499	0.0127084	1.23844	0.308521
79	N-Acetyl-L-methionine	Organic acids and derivatives	1.32182	0.0151689	0.0238708	2.39879	1.26231
85	L-Tyrosine	Organic acids and derivatives	1.3179	0.00799871	0.0173978	1.62271	0.69841
88	Alanylglycine	Organic acids and derivatives	1.10799	0.0232089	0.0302925	3.838	1.94036
89	DL-Glutamate	Organic acids and derivatives	1.31063	0.00388922	0.0129663	1.58928	0.66837
91	N-a-Acetyl-L-arginine	Organic acids and derivatives	1.25561	0.0100964	0.019387	1.77191	0.825307
92	Saccharopine	Organic acids and derivatives	1.30694	0.00875863	0.0181512	1.65638	0.728033
112	L-Phenylalanine	Organic acids and derivatives	1.27764	0.0186575	0.0268434	1.5033	0.58813
117	N-Acetylleucine	Organic acids and derivatives	1.13313	0.0384017	0.0400421	1.41071	0.496422
119	Phosphocreatine	Organic acids and derivatives	1.19052	0.0153338	0.0240018	0.367878	-1.4427
120	D-Glutamine	Organic acids and derivatives	1.2297	0.0428114	0.0424438	1.6746	0.743817
134	D-Proline	Organic acids and derivatives	1.21196	0.0273241	0.0331026	1.31756	0.397873
158	3-Chlorotyrosine	Organic acids and derivatives	1.33519	0.000609675	0.00566913	0.425015	-1.23441
177	L-Arginine	Organic acids and derivatives	1.34536	0.00295345	0.0114505	1.64371	0.716955
187	5-Aminopentanoic acid	Organic acids and derivatives	1.27163	0.00810437	0.0175017	1.23857	0.308677
188	Dimethylmalonic acid	Organic acids and derivatives	1.25493	0.0171753	0.025607	1.40459	0.490151
189	N-Acetylglutamine	Organic acids and derivatives	1.36583	0.000767475	0.0063125	2.627	1.39342
191	Oxidized glutathione	Organic acids and derivatives	1.32528	0.00702311	0.0164561	2.90512	1.5386
194	Acetylcysteine	Organic acids and derivatives	1.3728	0.0190591	0.0271754	4.1011	2.03601
201	L-Dihydroorotic acid	Organic acids and derivatives	1.34937	0.000854544	0.0066185	0.482156	-1.05243
202	2-Keto-3-deoxy-D-gluconic acid	Organic acids and derivatives	1.09665	0.0271978	0.0330224	0.575795	-0.796374
203	N-Acetylglutamic acid	Organic acids and derivatives	1.34639	0.00141184	0.00796897	1.64425	0.717427
219	Phenylacetylglycine	Organic acids and derivatives	1.29985	0.0151769	0.0238772	0.44827	-1.15756
223	Acetylglycine	Organic acids and derivatives	1.26922	0.0145097	0.0233332	1.43325	0.519293
224	Racemethionine	Organic acids and derivatives	1.27208	0.0193616	0.0274216	1.60607	0.683537
237	Glutamylglutamic acid	Organic acids and derivatives	1.35393	0.00300507	0.0115383	2.63636	1.39855
249	Prolylhydroxyproline	Organic acids and derivatives	1.23737	0.0262625	0.032417	1.57024	0.650984
253	alpha-Ketoisovaleric acid	Organic acids and derivatives	1.12665	0.0297145	0.0346228	0.681899	-0.55237
1	Oleic acid	Lipids and lipid-like molecules	1.30295	0.0106271	0.0199243	1.79115	0.840889
5	Linoelaidic acid	Lipids and lipid-like molecules	1.29691	0.0148501	0.0236135	1.80627	0.853017
8	5,8,11-Eicosatrienoic acid	Lipids and lipid-like molecules	1.33649	0.0390369	0.0403948	2.94251	1.55705
9	Hypogeic acid	Lipids and lipid-like molecules	1.3661	0.0294411	0.0344376	4.02461	2.00885
12	Capric acid	Lipids and lipid-like molecules	1.2748	0.00725337	0.0166825	1.28803	0.365168
13	11Z-Eicosenoic acid	Lipids and lipid-like molecules	1.36403	0.00111474	0.00735534	2.28001	1.18904
16	Ethyl dodecanoate	Lipids and lipid-like molecules	1.37072	0.000958152	0.00694031	2.08971	1.0633
19	Docosatrienoic acid	Lipids and lipid-like molecules	1.35978	0.0236652	0.0306254	2.2616	1.17735
20	Oleamide	Lipids and lipid-like molecules	1.29912	0.0160009	0.0245687	2.51588	1.33106
23	Nervonic acid	Lipids and lipid-like molecules	1.32681	0.00139305	0.00793547	1.67241	0.74193
28	2-Hydroxystearic acid	Lipids and lipid-like molecules	1.38169	0.0003085	0.00435327	2.85409	1.51303
30	9,10-epoxyoctadecanoic acid	Lipids and lipid-like molecules	1.37084	0.00132759	0.00781376	2.73216	1.45004
32	13S-hydroxyoctadecadienoic acid	Lipids and lipid-like molecules	1.30581	0.0107813	0.0200757	2.02428	1.01741
80	Alpha-Linolenic acid	Lipids and lipid-like molecules	1.30597	0.011348	0.0206274	2.01887	1.01355
83	Pantothenol	Lipids and lipid-like molecules	1.25316	0.02861	0.0338997	3.37931	1.75673
96	Pentadecanoic acid	Lipids and lipid-like molecules	1.31995	0.00596866	0.0154137	1.37784	0.462406
102	4-Acetylbutyrate	Lipids and lipid-like molecules	1.37443	0.000542075	0.00538949	1.53484	0.618087
132	Tridecanoic acid	Lipids and lipid-like molecules	1.19952	0.0101562	0.0194489	1.73749	0.797006
139	1,11-Undecanedicarboxylic acid	Lipids and lipid-like molecules	1.12078	0.0397276	0.0407724	2.37536	1.24815
145	20-Hydroxyeicosatetraenoic acid	Lipids and lipid-like molecules	1.2958	0.0144884	0.0233161	2.12059	1.08447
147	Tetradecanedioic acid	Lipids and lipid-like molecules	1.33595	0.0049823	0.0143265	1.61844	0.694603
153	Methylsuccinic acid	Lipids and lipid-like molecules	1.24638	0.0221373	0.0295363	1.73627	0.795988
156	19-Hydroxy-PGE2	Lipids and lipid-like molecules	1.3596	0.0011654	0.00747424	1.83308	0.874268
164	Mesaconic acid	Lipids and lipid-like molecules	1.28949	0.00360116	0.0125325	2.1913	1.13179
165	15-Keto-prostaglandin E2	Lipids and lipid-like molecules	1.35149	0.00398274	0.0130994	3.14301	1.65214
166	Azelaic acid	Lipids and lipid-like molecules	1.28954	0.0166131	0.0251176	1.62226	0.698005
179	Palmitoleic acid	Lipids and lipid-like molecules	1.30541	0.00588116	0.0153176	2.24221	1.16492
181	Citramalic acid	Lipids and lipid-like molecules	1.35734	0.0240665	0.0309134	2.3742	1.24744
185	Isohyodeoxycholic acid	Lipids and lipid-like molecules	1.37048	0.00162501	0.00847851	4.14869	2.05266
209	D-Malic acid	Lipids and lipid-like molecules	1.3296	0.00312326	0.011733	2.09471	1.06675
214	Methyl jasmonate	Lipids and lipid-like molecules	1.35235	0.00339439	0.0121969	1.92754	0.946764
230	Dihydrolipoate	Lipids and lipid-like molecules	1.30322	0.00959985	0.0189143	1.7803	0.832121
246	Pimelic acid	Lipids and lipid-like molecules	1.32447	0.00236659	0.0103176	0.713772	-0.486466
256	Monomethyl glutaric acid	Lipids and lipid-like molecules	1.25935	0.0197508	0.0277335	2.14411	1.10038
1033			1.41093	0.00149997	0.0103948	0.248961	-2.00601
1039			1.33745	0.0162434	0.0313993	0.650161	-0.621132
1044			1.41615	0.0246846	0.0382344	0.0915297	-3.44962
1049			1.19207	0.036553	0.047396	0.445025	-1.16804
1052			1.34337	0.00319806	0.0145157	1.71616	0.779182
1054			1.20355	0.0497593	0.0559018	0.443608	-1.17264
1062			1.35262	0.00555974	0.018953	0.528749	-0.919345
1064			1.44298	4.08106e-06	0.00112042	0.137226	-2.86537
1071			1.37243	0.012118	0.0275041	2.56506	1.35899
1079			1.34099	0.00186302	0.0114911	0.356754	-1.487
1081			1.31044	0.0210734	0.0355029	1.44021	0.526283
1082			1.29951	0.0387219	0.0488721	3.0222	1.5956
1085			1.31817	0.0243132	0.0379739	2.07225	1.0512
1088			1.1929	0.0386409	0.0488184	0.671564	-0.574404
1090			1.42327	0.0225293	0.0366598	0.229382	-2.12417
1092			1.21325	0.0191822	0.0340086	0.657358	-0.605249
1098			1.2808	0.047902	0.0547574	3.83413	1.9389
1104			1.31677	0.00615234	0.0197405	0.571831	-0.806339
1106			1.44125	0.00835391	0.0230273	6.2031	2.63299
1109			1.37643	0.00235863	0.012665	0.741033	-0.432391
1115			1.31992	0.00242816	0.0128073	3.35944	1.74822
1133			1.40481	0.00290319	0.0137748	2.38802	1.25581
1138			1.44623	5.85613e-07	0.000690904	0.0929226	-3.42783
1141			1.28921	0.0277138	0.040664	1.83096	0.872597
1143			1.38259	0.0017282	0.0111094	0.486794	-1.03862
1145			1.15268	0.0482321	0.0549637	1.44659	0.532652
1146			1.30814	0.0324826	0.0443982	1.85332	0.890116
1149			1.28677	0.0128964	0.0282953	0.67232	-0.57278
1151			1.4445	5.2695e-05	0.0025718	0.125454	-2.99477
1161			1.40971	0.000250166	0.00478158	0.267688	-1.90137
1168			1.24905	0.046985	0.0541775	0.635608	-0.65379
1187			1.21651	0.0357548	0.0468323	3.94698	1.98075
1190			1.37026	0.00284026	0.0136335	0.489135	-1.0317
1195			1.11781	0.0388491	0.0489563	2.06185	1.04394
1197			1.37372	0.00268229	0.0132871	0.501921	-0.994468
1204			1.3597	0.00526792	0.0185279	0.509683	-0.972329
1207			1.39646	0.0013595	0.0099011	0.583584	-0.776988
1209			1.23602	0.0400266	0.0497228	2.27141	1.18359
1213			1.35564	0.00222285	0.0123735	0.350567	-1.51224
1219			1.38933	0.0437807	0.0521353	3.30196	1.72332
1226			1.43919	0.000560887	0.00659857	4.84592	2.27677
1237			1.41644	0.00119381	0.0092979	0.571053	-0.808303
1250			1.44989	0.00892335	0.0237863	4433.36	12.1142
1254			1.34347	0.00221733	0.0123612	0.357101	-1.48559
1256			1.40569	0.00262486	0.0131838	0.521858	-0.938272
1259			1.24352	0.0239576	0.0377205	0.66266	-0.593658
1267			1.24379	0.01363	0.0289943	0.556669	-0.845107
1270			1.21194	0.0367243	0.0475156	0.692696	-0.529705
1274			1.18225	0.0315241	0.0436458	2.37887	1.25028
1276			1.18495	0.0301348	0.0425367	0.583803	-0.776447
1278			1.33426	0.0110891	0.0263813	0.520396	-0.942317
1280			1.31559	0.0110767	0.0263675	1.98174	0.98677
1286			1.2632	0.0182475	0.0332268	1.72407	0.785818
1287			1.31179	0.0116247	0.0269739	0.606648	-0.721067
1290			1.43979	0.013362	0.0287439	7.00768	2.80894
1292			1.21707	0.0301695	0.0425626	2.959	1.56511
1293			1.28575	0.0151842	0.0303436	0.660146	-0.599143
1295			1.4042	0.000196081	0.00437915	0.134365	-2.89577
1297			1.23765	0.03927	0.0492328	3.23607	1.69424
1298			1.16072	0.0466372	0.0539548	0.473742	-1.07783
1299			1.33685	0.0131025	0.0284961	0.456898	-1.13006
1302			1.3182	0.0110346	0.0263209	0.46609	-1.10132
1303			1.25425	0.0149563	0.0301556	0.475871	-1.07136
1307			1.4115	0.000425016	0.00589324	6.03812	2.5941
1324			1.2315	0.0267583	0.0398885	1.66639	0.736723
1326			1.44979	0.0120686	0.0274521	13966.4	13.7697
1333			1.36231	0.000291587	0.00504886	5.52756	2.46664
1337			1.37096	0.0017801	0.0112601	2.84426	1.50805
1339			1.39195	0.0013438	0.00984281	0.552232	-0.856654
1341			1.18525	0.0251753	0.0386142	1.65234	0.724515
1346			1.19202	0.0374062	0.0479862	0.639309	-0.645414
1352			1.33983	0.00786093	0.0223272	0.436961	-1.19442
1357			1.12589	0.0380219	0.0484044	2.53825	1.34384
1359			1.42093	0.00047235	0.00616208	0.267774	-1.90091
1364			1.23295	0.032541	0.0444434	0.899035	-0.153551
1366			1.35565	0.00553382	0.0189163	0.510059	-0.971265
1367			1.34089	0.0144073	0.0296898	2.11715	1.08213
1370			1.18057	0.00788926	0.0223686	0.391028	-1.35466
1376			1.38566	0.00185149	0.0114597	0.143647	-2.7994
1383			1.44932	0.0263419	0.0395599	38665.5	15.2388
1385			1.32692	0.00918242	0.024123	0.619477	-0.690877
1387			1.4108	0.000869922	0.0080077	8.44544	3.07817
1388			1.45046	0.00750645	0.0217969	493.033	8.94554
1393			1.36932	0.0010375	0.00866375	3.02949	1.59908
1397			1.26368	0.0156822	0.0308464	0.249031	-2.0056
1400			1.25491	0.0482178	0.0549548	1.64457	0.717707
1406			1.31381	0.0066089	0.0203445	0.693451	-0.528135
1414			1.22	0.0304063	0.042745	1.99002	0.992785
1418			1.40966	0.0065431	0.0202458	2.89066	1.5314
1420			1.31696	0.0474905	0.0544984	14.7994	3.88747
1423			1.40175	0.00410731	0.0165317	3.82103	1.93396
1425			1.35348	0.0039419	0.0161993	2.09891	1.06964
1427			1.34967	0.0057285	0.0191871	1.79959	0.847665
1431			1.42467	3.02012e-05	0.00220281	0.0800199	-3.6435
1439			1.43336	0.0162331	0.0313893	3.9506	1.98207
1440			1.39287	0.00155176	0.0105649	0.449581	-1.15335
1455			1.25501	0.0223899	0.0365524	0.679623	-0.557194
1457			1.25817	0.0167448	0.0318773	1.81812	0.862449
1463			1.29197	0.0171653	0.0322671	0.588588	-0.764671
1464			1.32575	0.00796484	0.0224783	0.75173	-0.411714
1468			1.22508	0.025924	0.0392252	0.771695	-0.373898
1470			1.41608	0.00127879	0.00960812	0.319502	-1.6461
1471			1.16056	0.041756	0.05081	0.548114	-0.867451
1477			1.21997	0.0146238	0.0298758	2.50546	1.32508
1481			1.42853	0.0188777	0.0337584	0.237153	-2.07611
1482			1.44899	0.00784601	0.0223053	445.506	8.7993
1493			1.21475	0.0304784	0.0428027	1.28267	0.359149
1497			1.42237	0.000118987	0.00354024	0.394849	-1.34063
1502			1.33421	0.00414	0.0165958	0.560823	-0.834383
1503			1.20252	0.031589	0.0436974	0.524387	-0.931297
1508			1.4043	0.000152745	0.0039436	4.14933	2.05288
1509			1.4326	0.000131735	0.00368938	0.167129	-2.58097
1510			1.26908	0.0204651	0.0350169	0.768215	-0.380418
1512			1.33203	0.00220144	0.0123258	0.219922	-2.18494
1513			1.36955	0.00242452	0.0128	0.514728	-0.958117
1515			1.39656	0.0014609	0.0102623	0.404174	-1.30695
1516			1.07653	0.0141733	0.029485	4.93979	2.30445
1518			1.3571	0.0190503	0.0339008	2.33182	1.22145
1520			1.43008	0.0327462	0.0446018	9.4008	3.23278
1521			1.44087	0.00852568	0.0232616	4.57523	2.19385
1525			1.30635	0.0154917	0.0306543	0.619332	-0.691216
1527			1.37597	0.00221691	0.0123603	3.91467	1.96889
1530			1.32447	0.00979121	0.0248784	0.590813	-0.759226
1536			1.358	0.00294995	0.0138777	0.507391	-0.978829
1540			1.43607	0.000108366	0.00340629	0.225377	-2.14959
1544			1.25341	0.0126214	0.0280219	0.349667	-1.51595
1546			1.43205	0.00037218	0.00558541	0.107819	-3.21331
1547			1.18518	0.0420246	0.0509891	11.4143	3.51277
1549			1.43293	0.00885424	0.0236968	0.524827	-0.930085
1560			1.41488	0.000928104	0.00823723	4.18665	2.0658
1561			1.29748	0.0193116	0.0341136	1.55255	0.634644
1563			1.25783	0.0366051	0.0474324	0.569781	-0.811519
1573			1.40786	0.000350239	0.00545333	0.512784	-0.963576
1574			1.43259	0.000164318	0.00407269	0.2693	-1.89271
1576			1.36797	0.00141464	0.0101008	0.492626	-1.02143
1581			1.37016	0.0085322	0.0232704	0.392581	-1.34894
1584			1.17243	0.028105	0.0409757	0.46544	-1.10333
1587			1.38759	0.0098148	0.0249066	2.69817	1.43198
1588			1.23416	0.00768463	0.0220663	2.25937	1.17592
1641			1.32485	0.0144107	0.0296927	0.767888	-0.381032
1662			1.33126	0.00777588	0.0222021	0.764273	-0.38784
1709			1.18948	0.0396565	0.0494843	0.36624	-1.44914
1729			1.17264	0.0419073	0.050911	0.780369	-0.357771
1761			1.39738	0.00631881	0.0199454	8.50623	3.08852
1762			1.37578	0.00907679	0.0239867	8.666	3.11537
1776			1.26575	0.0181486	0.0331416	0.745154	-0.42439
1785			1.39214	0.00362592	0.0155239	7.2799	2.86392
1786			1.32448	0.00492005	0.0179845	16.6407	4.05664
1788			1.34995	0.00318475	0.0144827	7.02414	2.81232
1834			1.42982	0.0191967	0.0340203	8.086	3.01543
1841			1.34405	0.00976046	0.0248414	1.93557	0.952756
1848			1.39497	0.000879207	0.00804415	0.195888	-2.3519
1849			1.26547	0.00463112	0.0174997	0.175657	-2.50917
1852			1.42703	0.000268085	0.00489048	0.311612	-1.68218
1856			1.36339	0.00477303	0.0177418	0.547687	-0.868577
1868			1.37316	0.00644225	0.020093	0.291795	-1.77697
1870			1.39267	0.00316478	0.0144328	0.476559	-1.06927
1871			1.40907	0.00203338	0.0119315	0.488078	-1.03482
1877			1.20514	0.04478	0.0527688	1.45559	0.541605
1879			1.39526	0.00141107	0.0100881	0.40626	-1.29952
1883			1.3908	0.00284413	0.0136423	0.470888	-1.08654
1900			1.32177	0.0136436	0.0290068	0.526612	-0.925187
1902			1.26352	0.0145062	0.0297752	0.646658	-0.628925
1903			1.37026	0.00264257	0.013216	0.442393	-1.1766
1943			1.42959	6.11679e-05	0.00272919	4.06239	2.02233
1946			1.34323	0.0100243	0.0251547	0.551559	-0.858413
1950			1.3904	0.00228801	0.0125152	4.67801	2.22589
1957			1.35507	0.00851707	0.02325	0.554708	-0.850201
1958			1.31312	0.0115773	0.0269216	0.55356	-0.853188
1960			1.24014	0.0102662	0.0254342	2.02964	1.02122
1972			1.41239	0.0251318	0.0385782	2.39022	1.25714
1973			1.31105	0.00576962	0.0192429	0.624807	-0.678518
1976			1.34697	0.00752844	0.0218304	0.698086	-0.518523
1981			1.37213	0.0046657	0.0175594	0.569173	-0.813061
1984			1.34931	0.0139455	0.0292819	1.40187	0.487354
1985			1.2913	0.00927443	0.0242404	0.632427	-0.661028
1987			1.32746	0.0203621	0.0349385	0.557517	-0.842912
1989			1.40869	0.00252479	0.0129969	0.404446	-1.30598
1998			1.44322	0.000206	0.0044628	4.32176	2.11162
1999			1.42339	0.000538207	0.00648724	0.307602	-1.70087
2000			1.39583	0.00501336	0.0181344	0.333733	-1.58323
2004			1.40907	0.00515832	0.0183612	0.445035	-1.16801
2006			1.22402	0.0360559	0.0470463	0.575587	-0.796894
2009			1.3927	0.00770326	0.0220942	0.431576	-1.21231
2011			1.39501	0.0364618	0.0473322	2.67944	1.42193
2016			1.1535	0.0389267	0.0490074	0.722021	-0.469888
2017			1.42699	0.000633737	0.00694654	0.733875	-0.446394
2020			1.27829	0.0299574	0.0424041	0.530414	-0.914811
2022			1.26542	0.0292258	0.0418492	0.636935	-0.650782
2023			1.16197	0.0433861	0.0518815	0.704664	-0.504993
2024			1.31407	0.00639625	0.0200384	0.624511	-0.679201
2028			1.39176	0.000648977	0.00701603	0.313462	-1.67364
2031			1.42355	0.00214563	0.0121989	0.397174	-1.33216
2038			1.15203	0.0499207	0.0559994	0.68784	-0.539854
2040			1.25778	0.00826442	0.0229033	2.25734	1.17462
2042			1.3958	0.0369899	0.0476998	2.40597	1.26662
2050			1.32386	0.00996595	0.0250861	0.62611	-0.675513
2079			1.31368	0.0219274	0.0361912	0.445429	-1.16673
2080			1.28363	0.0334315	0.0451244	0.605085	-0.72479
2081			1.29856	0.00294927	0.0138762	2.53029	1.3393
2083			1.36415	0.0455584	0.0532549	1.89342	0.920991
2087			1.41051	0.001534	0.0105072	0.525953	-0.926995
2088			1.21612	0.0476332	0.0545885	1.77261	0.825876
2093			1.21716	0.0495441	0.0557712	0.674041	-0.569091
2094			1.14527	0.0448753	0.0528285	0.692957	-0.529163
2104			1.17926	0.0488775	0.0553635	0.804739	-0.313407
2105			1.2526	0.0347477	0.0461044	0.726125	-0.461711
2109			1.31606	0.0292818	0.0418922	0.531233	-0.912584
2117			1.28141	0.0263328	0.0395527	0.576365	-0.794946
2126			1.22199	0.0332292	0.0449711	0.538365	-0.893343
2127			1.18566	0.046029	0.053562	0.669788	-0.578224
2141			1.44335	0.00751848	0.0218152	9.97448	3.31824
2144			1.43608	0.00080014	0.00771888	6.80379	2.76634
2145			1.33307	0.00704537	0.0210705	4.99528	2.32057
2146			1.38395	0.00887179	0.0237196	0.447733	-1.15929
2147			1.15368	0.0209819	0.0354275	0.352452	-1.5045
2149			1.37989	0.00709341	0.0211482	3.40457	1.76747
2152			1.30758	0.0146602	0.0299067	0.55513	-0.849102
2155			1.38201	0.0436265	0.0520364	0.299613	-1.73883
2159			1.41146	0.00260476	0.013147	3.49676	1.80602
2172			1.22564	0.0414922	0.050647	0.526162	-0.926422
2175			1.28195	0.0307297	0.0430072	1.86664	0.900444
2178			1.32515	0.0183182	0.0332874	0.582167	-0.780495
2184			1.22181	0.0435991	0.0520188	0.603252	-0.729168
2199			1.23765	0.0401199	0.0497826	0.663716	-0.591363
2207			1.36391	0.00387331	0.0160573	0.633386	-0.658844
2218			1.30688	0.0102467	0.0254119	0.627874	-0.671453
2240			1.27211	0.0226462	0.0367492	1.43382	0.519859
2245			1.23984	0.0199361	0.0346097	1.57624	0.656488
2246			1.40197	0.0367442	0.0475294	3.2102	1.68266
2248			1.31972	0.0195272	0.0342868	1.74138	0.80023
2255			1.35302	0.00604622	0.0196064	1.71948	0.781971
2259			1.20709	0.0248439	0.0383542	0.530285	-0.915159
2265			1.21791	0.0185633	0.0334956	2.27968	1.18883
2272			1.32307	0.00978508	0.024871	1.96939	0.977751
2275			1.27255	0.0138171	0.0291657	1.91007	0.933625
2280			1.32307	0.0206112	0.0351272	0.580746	-0.784021
2283			1.29097	0.01467	0.0299151	0.694765	-0.525403
2286			1.01803	0.0335485	0.0452127	2.91621	1.5441
2287			1.19109	0.0443807	0.0525173	1.6003	0.678339
2302			1.2875	0.02502	0.0384891	0.504669	-0.986592
2309			1.11114	0.0153863	0.0305471	0.349882	-1.51506
2311			1.34542	0.00194824	0.0117169	0.461109	-1.11682
2312			1.29489	0.00647324	0.0201399	0.552574	-0.85576
2318			1.22076	0.0270136	0.0400959	0.614895	-0.701588
2322			1.15277	0.0409076	0.0502823	0.73274	-0.448627
2323			1.35912	0.00533996	0.0186353	0.556513	-0.845514
2327			1.31449	0.0120362	0.0274178	0.519099	-0.945919
2328			1.26362	0.0107258	0.0259726	0.580803	-0.78388
2330			1.33229	0.0128423	0.0282421	0.460674	-1.11818
2331			1.23581	0.0195258	0.0342857	0.58485	-0.773862
2333			1.28721	0.0089237	0.0237867	0.574444	-0.799762
2337			1.22458	0.0261988	0.0394458	0.642884	-0.637369
2338			1.24179	0.0228903	0.0369346	0.663785	-0.591213
2339			1.27239	0.0148844	0.0300957	0.636125	-0.652618
2344			1.20583	0.0310144	0.0432377	0.714156	-0.485689
2345			1.25174	0.0151211	0.0302919	0.67859	-0.559388
2346			1.25415	0.0162607	0.0314159	0.673067	-0.571179
2349			1.28986	0.0116628	0.0270156	0.57462	-0.799319
2350			1.31588	0.0113985	0.0267232	0.664852	-0.588895
2351			1.37056	0.00610967	0.0196869	0.550538	-0.861085
2352			1.28327	0.019309	0.0341114	0.684905	-0.546025
2353			1.36202	0.00691857	0.0208631	0.581471	-0.782221
2354			1.34182	0.00530663	0.0185858	0.708003	-0.498173
2355			1.35065	0.00368875	0.0156626	0.712956	-0.488114
2360			1.42434	0.000202403	0.00443305	0.503635	-0.989549
2361			1.39792	0.00084003	0.00788729	0.48067	-1.05688
2362			1.42244	0.00122491	0.00941403	0.538607	-0.892695
2363			1.3177	0.00991026	0.0250203	0.617955	-0.694426
2367			1.41179	0.000699157	0.00725197	0.547981	-0.867802
2373			1.36621	0.00650984	0.0201955	0.55601	-0.846816
2375			1.32397	0.00880242	0.0236293	0.574162	-0.800471
2380			1.22964	0.0410854	0.0503937	0.470881	-1.08656
2381			1.22468	0.0266104	0.0397723	0.816068	-0.29324
2382			1.34867	0.0175953	0.0326557	0.280431	-1.83428
2387			1.37062	0.00658281	0.0203055	0.631513	-0.663115
2392			1.36194	0.00702703	0.0210407	0.634156	-0.65709
2394			1.39817	0.00245837	0.0128676	0.602318	-0.731403
2395			1.41274	0.00204557	0.0119614	0.549113	-0.864825
2396			1.23731	0.029049	0.0417133	0.770459	-0.37621
2398			1.3934	0.00584986	0.0193505	0.598118	-0.741498
2399			1.29863	0.00399899	0.0163156	3.31947	1.73095
2409			1.41795	0.000430617	0.0059268	0.626306	-0.675061
2411			1.34847	0.0138391	0.0291857	0.544772	-0.876276
2414			1.35249	0.00610425	0.0196801	7.47171	2.90144
2419			1.34471	0.0116915	0.027047	0.534507	-0.903719
2423			1.18511	0.036327	0.0472375	0.485253	-1.04319
2432			1.32119	0.0231222	0.0371086	3.20657	1.68103
2435			1.41708	0.00251568	0.0129794	2.7174	1.44223
2437			1.05284	0.0459586	0.0535163	0.410394	-1.28492
2441			1.27968	0.0230778	0.0370754	1.74824	0.805903
2456			1.21614	0.0279578	0.0408589	0.654469	-0.611603
2457			1.16057	0.037002	0.0477082	0.623483	-0.681578
2458			1.24086	0.023193	0.0371614	0.807999	-0.307575
2471			1.30499	0.0245678	0.038153	1.86711	0.900807
2475			1.21779	0.0400011	0.0497064	0.596687	-0.744953
2483			1.16955	0.0300179	0.0424494	1.98235	0.98721
2484			1.29742	0.0232193	0.0371809	0.479621	-1.06003
2490			1.26367	0.0150156	0.0302049	0.519687	-0.944285
2520			1.22692	0.0240532	0.037789	2.00031	1.00023
2535			1.40276	0.00227787	0.0124934	0.582998	-0.778438
2536			1.40399	0.00258418	0.013109	0.588479	-0.764938
2553			1.2241	0.0252676	0.0386902	2.36952	1.2446
2563			1.26697	0.0419441	0.0509355	0.612277	-0.707744
2569			1.39581	0.0285849	0.0413527	0.61057	-0.71177
2573			1.3894	0.00400048	0.0163186	0.444216	-1.17067
2574			1.39191	0.0452159	0.0530411	0.37173	-1.42767
2577			1.41468	0.000666529	0.00709573	0.58008	-0.785676
2578			1.23177	0.0403528	0.0499313	0.659634	-0.600262
2579			1.34955	0.0063828	0.0200224	0.59127	-0.758112
2600			1.41209	0.00354985	0.0153527	0.452872	-1.14283
2601			1.27067	0.00992658	0.0250396	0.439574	-1.18582
2602			1.36119	0.0115224	0.0268609	0.493487	-1.01891
2607			1.19604	0.0351902	0.0464265	0.346239	-1.53016
2610			1.19646	0.0246379	0.0382019	0.643844	-0.635218
2612			1.38738	0.0443393	0.0524911	0.468863	-1.09276
2613			1.15742	0.0479759	0.0548037	0.490602	-1.02738
2616			1.30617	0.00747541	0.0217493	0.564717	-0.8244
2624			1.16284	0.0435761	0.052004	0.288144	-1.79514
2625			1.13275	0.0495625	0.0557824	0.246849	-2.0183
2626			1.21532	0.0491256	0.0555158	0.703407	-0.507568
2627			1.26692	0.0181387	0.0331331	0.668795	-0.580365
2630			1.31857	0.0341553	0.0456674	5.74739	2.52291
2637			1.29666	0.00954504	0.024579	0.602136	-0.731839
2639			1.30055	0.0183022	0.0332737	0.625491	-0.67694
2645			1.41204	0.00204799	0.0119673	2.63726	1.39904
2647			1.39995	0.00363304	0.0155397	2.53656	1.34287
2650			1.23162	0.0492567	0.055596	0.559178	-0.838621
2651			1.21186	0.0248698	0.0383741	0.632787	-0.660209
2657			1.41919	0.00225667	0.0124476	2.51157	1.32859
2679			1.15255	0.0401871	0.0498256	0.591588	-0.757336
2681			1.16339	0.0395354	0.0494057	2.16765	1.11613
2683			1.41338	0.00125782	0.00953363	4.94483	2.30592
2717			1.30758	0.0198354	0.0345309	0.551209	-0.859328
2719			1.12244	0.0459973	0.0535414	0.693572	-0.527882
2724			1.24881	0.0333606	0.0450708	0.68245	-0.551205
2728			1.374	0.00433495	0.0169674	0.572074	-0.805726
2729			1.32171	0.0128101	0.0282102	0.627285	-0.672807
2733			1.25754	0.00164915	0.0108702	0.258185	-1.95352
2743			1.30072	0.0161321	0.0312911	0.427315	-1.22663
2751			1.25762	0.00303948	0.0141132	14.8265	3.89011
2757			1.35247	0.00575744	0.0192264	0.447667	-1.1595
2759			1.34496	0.00590994	0.0194299	0.609461	-0.714394
2776			1.20754	0.0357134	0.0468027	0.617203	-0.696184
2778			1.3619	0.00716498	0.0212631	0.601034	-0.73448
2787			1.38675	0.0412585	0.0505018	0.314774	-1.66761
2789			1.21983	0.0012668	0.00956567	0.0603788	-4.04981
2795			1.4355	0.000700627	0.00725912	0.564375	-0.825274
2797			1.20219	0.0475637	0.0545446	0.435019	-1.20085
2803			1.3215	0.0215959	0.0359274	0.343796	-1.54038
2804			1.19053	0.0394568	0.0493546	0.71464	-0.484711
2806			1.29739	0.0113881	0.0267117	1.5453	0.627883
2829			1.15495	0.0499812	0.0560359	1.71207	0.775742
2834			1.12685	0.00174144	0.0111483	0.101378	-3.30219
2835			1.2869	0.0224552	0.0366028	0.750677	-0.413736
2843			1.30695	0.0101435	0.0252932	0.684509	-0.546858
2847			1.35514	0.00461953	0.0174795	0.597549	-0.742871
2849			1.33844	0.00470826	0.0176323	0.577439	-0.792259
2860			1.44633	0.0214408	0.0358025	143.307	7.16297
2865			1.14757	0.00533016	0.0186208	6.51885	2.70462
2868			1.29855	0.0276705	0.0406292	1.65519	0.726999
2873			1.2641	0.0162859	0.0314403	1.68051	0.748901
2874			1.2076	0.0244086	0.0380413	2.00429	1.00309
2876			1.27611	0.0299019	0.0423624	1.48249	0.568022
2878			1.38855	0.00629019	0.0199106	1.63064	0.705438
2879			1.39713	0.00486025	0.0178868	1.67901	0.74761
2882			1.2706	0.0133507	0.0287333	0.608892	-0.715742
2887			1.23633	0.033522	0.0451927	0.541357	-0.885348
2891			1.2444	0.00316168	0.014425	16.7898	4.06951
2895			1.19866	0.0307883	0.0430549	0.547062	-0.870222
2896			1.40659	0.00194696	0.0117136	3.64171	1.86462
2899			1.41628	0.00241691	0.0127846	0.446523	-1.16319
2903			1.21269	0.0427376	0.0514597	0.712248	-0.489548
2904			1.36179	0.0113199	0.0266366	4.01343	2.00484
2909			1.26274	0.0244658	0.0380815	0.497107	-1.00837
2912			1.34171	0.00366395	0.0156081	0.384918	-1.37738
2915			1.37805	0.00893848	0.0238057	0.494872	-1.01487
2916			1.21633	0.0377306	0.0482073	1.3877	0.472697
2919			1.31909	0.00594858	0.0194804	0.531671	-0.911394
2921			1.20265	0.0386543	0.0488273	0.521336	-0.939714
2932			1.29097	0.0109875	0.0262684	0.563761	-0.826843
2935			1.18769	0.0313932	0.0435415	0.675393	-0.566201
2946			1.19393	0.0471187	0.0542626	1.33852	0.42064
2963			1.35233	0.0103702	0.0255582	6.40077	2.67825
2972			1.29386	0.00911374	0.0240345	0.577273	-0.792673
2974			1.33573	0.0172612	0.0323547	0.602042	-0.732065
2976			1.14297	0.0440865	0.0523306	0.637274	-0.650014
2979			1.26638	0.0267665	0.0398948	1.43142	0.517452
2983			1.14012	0.0379377	0.0483476	0.647171	-0.627782
2985			1.22427	0.0403654	0.0499394	1.42262	0.508551
2990			1.45019	0.0126268	0.0280273	835.518	9.70653
2993			1.30898	0.0159327	0.0310956	2.17197	1.119
3002			1.27489	0.0274282	0.0404338	1.59049	0.669468
3008			1.30375	0.00687746	0.0207951	0.618779	-0.692505
3019			1.33631	0.0141197	0.0294376	0.57321	-0.802864
3023			1.29454	0.00962856	0.0246815	0.606717	-0.720905
3025			1.19181	0.0396874	0.0495043	1.27837	0.354307
3026			1.38607	0.00353988	0.01533	0.591666	-0.757144
3028			1.36553	0.00684938	0.0207484	0.689404	-0.536578
3033			1.20819	0.0342827	0.0457619	1.26878	0.343443
3040			1.26688	0.0227292	0.0368125	1.69402	0.760453
3045			1.3253	0.0116766	0.0270308	2.44944	1.29245
3048			1.22749	0.0427983	0.0514994	2.72069	1.44397
3052			1.2832	0.00654624	0.0202505	0.249792	-2.0012
3054			1.41839	0.0013073	0.00970735	0.741627	-0.431234
3058			1.32183	0.0169321	0.0320521	1.69598	0.762123
3060			1.35127	0.025844	0.0391606	4.42173	2.14461
3066			1.28523	0.0177609	0.0328028	0.782494	-0.353848
3067			1.26299	0.0284745	0.0412665	0.664909	-0.58877
3079			1.38171	0.00207905	0.0120424	0.417235	-1.26107
3080			1.21552	0.0125639	0.0279639	0.382826	-1.38524
3088			1.15458	0.035607	0.0467266	0.486491	-1.03952
3089			1.43868	0.000400485	0.00574231	0.592533	-0.755031
3090			1.41473	0.00114182	0.00909666	0.6066	-0.721182
3095			1.17009	0.0452692	0.0530742	0.640366	-0.643032
3102			1.21912	0.0457741	0.053396	1.36097	0.444635
3103			1.16791	0.0143452	0.0296358	4.26814	2.09361
3107			1.39173	0.00360186	0.0154701	0.599542	-0.738067
3110			1.29934	0.023919	0.0376927	1.55498	0.636894
3113			1.29738	0.013975	0.0293084	0.670253	-0.577223
3119			1.32377	0.0224136	0.0365707	0.571104	-0.808176
3120			1.19168	0.0417026	0.050777	0.648023	-0.625882
3128			1.32773	0.00507187	0.0182268	0.426779	-1.22844
3130			1.29462	0.0212631	0.0356583	0.59987	-0.737278
3146			1.2737	0.0337027	0.0453289	0.633726	-0.658068
3148			1.32416	0.0178487	0.0328802	0.61614	-0.698669
3150			1.37211	0.0431294	0.0517152	0.613205	-0.705559
3151			1.31638	0.0244374	0.0380615	0.618217	-0.693815
3158			1.12593	0.0453489	0.0531236	0.625131	-0.67777
3175			1.26071	0.0138262	0.029174	0.6251	-0.677841
3176			1.39178	0.0095922	0.024637	3.87314	1.9535
3177			1.21772	0.0237143	0.0375447	0.676175	-0.564531
3178			1.31956	0.00440373	0.0170944	0.56082	-0.83439
3185			1.28502	0.0100855	0.025226	0.644585	-0.633558
3186			1.35165	0.00551118	0.0188841	0.757563	-0.400563
3195			1.28019	0.0266103	0.0397722	0.683031	-0.549978
3197			1.39415	0.00591906	0.0194418	0.626895	-0.673704
3201			1.30463	0.0216841	0.035998	0.693074	-0.528919
3204			1.38779	0.0424405	0.0512645	0.411634	-1.28057
3209			1.31048	0.013084	0.0284782	1.31249	0.392308
3210			1.26012	0.0234446	0.0373475	0.757003	-0.401629
3222			1.2416	0.0484075	0.0550728	0.640707	-0.642263
3225			1.32914	0.00260071	0.0131396	6.65017	2.73339
3226			1.28583	0.032107	0.0441057	0.646234	-0.629871
3229			1.21931	0.0323332	0.0442822	0.60938	-0.714585
3240			1.1706	0.0464725	0.053849	0.824326	-0.278714
3241			1.15953	0.0409803	0.0503279	1.75665	0.812829
3245			1.12166	0.0170198	0.0321333	0.370069	-1.43413
3254			1.36825	0.0126595	0.0280602	0.622924	-0.682872
3258			1.21027	0.0201506	0.0347763	0.601467	-0.733444
3259			1.33453	0.00456458	0.0173833	29.0462	4.86028
3260			1.26908	0.0204651	0.0350169	0.768215	-0.380418
3261			1.2218	0.0489809	0.055427	1.55411	0.636093
3263			1.17024	0.0418767	0.0508906	0.736432	-0.441376
3265			1.23588	0.0490662	0.0554794	1.92084	0.94174
3268			1.37879	0.00270801	0.0133324	2.11117	1.07804
3269			1.30417	0.0135643	0.0289334	0.0487971	-4.35706
3281			1.29675	0.0254315	0.0388245	0.652208	-0.616596
3283			1.29896	0.021955	0.036213	0.707608	-0.498978
3292			1.38231	0.00669974	0.0204969	0.690739	-0.533787
3293			1.36762	0.00592287	0.0194468	1.43198	0.518007
3297			1.24743	0.0454811	0.0532055	2.15958	1.11075
3298			1.20359	0.0332744	0.0450055	0.719456	-0.475023
3304			1.35223	0.0061791	0.0197739	3.78169	1.91903
3323			1.36248	0.00589465	0.0194098	2.81788	1.49461
3338			1.36944	0.0135489	0.0289191	0.36126	-1.46889
3352			1.35469	0.00437101	0.0170343	4.84293	2.27588
3358			1.09915	0.0377862	0.048245	1.75112	0.808281
3363			1.43039	0.000676839	0.00714141	0.392001	-1.35107
3364			1.34165	0.00549407	0.0188596	0.397295	-1.33172
3365			1.3404	0.00203952	0.0119466	0.248772	-2.00711
3366			1.15447	0.0339316	0.0455006	0.431927	-1.21114
3367			1.41236	0.00371624	0.0157226	0.420479	-1.24989
3374			1.24009	0.0186863	0.033599	0.264599	-1.91812
3375			1.17664	0.0270512	0.0401267	0.416653	-1.26308
3376			1.29514	0.0110281	0.0263136	0.687188	-0.541223
3378			1.38332	0.00157527	0.0106402	0.613532	-0.704789
3380			1.41725	0.000308513	0.00517272	0.526198	-0.926322
3381			1.41261	0.00236725	0.0126829	0.552972	-0.854722
3382			1.30424	0.00991453	0.0250254	0.667972	-0.582141
3392			1.2339	0.0137521	0.0291065	0.455823	-1.13346
3393			1.3002	0.0119668	0.0273441	0.620527	-0.688435
3394			1.25081	0.0191145	0.0339533	0.729873	-0.454282
3395			1.41042	0.0307754	0.0430444	0.429695	-1.21862
3396			1.41218	0.000174322	0.00417623	0.415357	-1.26757
3399			1.39547	0.00179337	0.0112978	0.466427	-1.10028
3410			1.40434	0.000608531	0.00683165	0.637113	-0.65038
3411			1.39516	0.000865041	0.00798837	0.630745	-0.66487
3413			1.36043	0.00318078	0.0144728	0.688049	-0.539416
3414			1.44307	7.27722e-05	0.0029434	0.554354	-0.85112
3415			1.38223	0.00177696	0.0112511	0.672266	-0.572896
3416			1.43002	0.000334721	0.00535377	0.660203	-0.599019
3417			1.38808	0.0132881	0.0286739	0.663686	-0.591428
3418			1.41396	0.00905358	0.0239565	0.647866	-0.626233
3422			1.16122	0.0433936	0.0518864	0.819499	-0.287187
3424			1.41719	0.0002977	0.00509403	0.567244	-0.817958
3425			1.39058	0.00598224	0.0195241	0.597637	-0.742659
3427			1.402	0.000739825	0.00744593	0.56075	-0.83457
3429			1.41236	0.00267503	0.0132742	0.60228	-0.731494
3430			1.43514	0.0100442	0.025178	0.598823	-0.739799
3431			1.43501	0.0103113	0.0254881	0.582779	-0.778979
3432			1.40062	0.00163652	0.0108308	0.493111	-1.02002
3433			1.30874	0.0176513	0.0327057	0.288929	-1.79121
3437			1.42968	0.0130465	0.0284419	0.567207	-0.818053
3438			1.43268	0.000732507	0.0074112	0.557839	-0.842079
3440			1.29553	0.0103437	0.0255267	0.741025	-0.432407
3442			1.36983	0.00266807	0.0132618	0.702175	-0.510098
3443			1.4317	0.000366677	0.00555319	0.510435	-0.9702
3444			1.41425	0.00199955	0.0118475	0.58763	-0.767021
3445			1.43054	0.000850219	0.00792887	0.571674	-0.806735
3447			1.4371	0.000102101	0.00334038	0.63351	-0.658561
3449			1.39906	0.003461	0.0151484	0.521581	-0.939038
3451			1.4271	0.00063322	0.00694424	0.540408	-0.887878
3453			1.40181	0.0250661	0.0385243	0.579998	-0.785879
3454			1.37178	0.00244495	0.0128409	0.587091	-0.768344
3456			1.21136	0.0467752	0.0540434	0.603552	-0.72845
3458			1.43123	0.000522647	0.00641496	0.57202	-0.805861
3459			1.44403	0.000167303	0.00410432	0.537023	-0.896944
3460			1.1816	0.0324657	0.0443851	0.495594	-1.01277
3462			1.39642	0.0103283	0.0255084	0.602337	-0.731357
3463			1.40594	0.00331292	0.0147967	0.542981	-0.881026
3464			1.42997	0.000530701	0.0064527	0.544736	-0.87637
3465			1.4353	0.000524597	0.00642416	0.579648	-0.786751
3466			1.41315	0.000392992	0.00570215	0.596592	-0.745184
3467			1.35411	0.00799214	0.0225176	0.508974	-0.974335
3468			1.37429	0.0018433	0.0114372	0.673302	-0.570674
3470			1.37614	0.0180706	0.0330741	0.706708	-0.500814
3471			1.38911	0.0143961	0.02968	0.691539	-0.532117
3472			1.41499	0.000480062	0.0062029	0.610701	-0.711462
3473			1.41842	0.000267365	0.00488629	0.540305	-0.888154
3474			1.43355	0.000438989	0.00597606	0.598044	-0.741676
3475			1.18988	0.032609	0.044496	0.798576	-0.324499
3478			1.41298	0.000547732	0.00653022	0.601472	-0.73343
3479			1.41103	0.000379322	0.00562636	0.545018	-0.875625
3480			1.14027	0.0466393	0.0539562	0.805813	-0.311483
3481			1.42134	0.0221784	0.0363882	0.49321	-1.01973
3482			1.39589	0.00127285	0.00958714	0.717012	-0.479931
3483			1.37669	0.00285972	0.0136776	0.476419	-1.0697
3486			1.36706	0.00960838	0.0246568	0.575962	-0.795954
3487			1.40638	0.00131415	0.00973083	0.529991	-0.915962
3488			1.41926	0.00232504	0.0125944	0.323516	-1.62809
3490			1.42208	0.00174261	0.0111517	0.545094	-0.875422
3491			1.37652	0.00294883	0.0138753	0.507664	-0.978055
3492			1.37631	0.00222718	0.012383	0.692116	-0.530914
3494			1.43625	0.00061811	0.00687596	0.552281	-0.856524
3495			1.41869	0.00216637	0.0122465	0.577903	-0.791101
3498			1.28303	0.0106667	0.0259047	0.723938	-0.466062
3499			1.3741	0.00551132	0.0188843	0.487493	-1.03655
3500			1.35346	0.00309669	0.0142606	0.659907	-0.599665
3501			1.36325	0.00270938	0.0133348	0.683068	-0.5499
3504			1.36305	0.00226855	0.0124734	0.388045	-1.3657
3505			1.42756	0.000253465	0.0048024	0.533099	-0.907525
3508			1.40992	0.00393614	0.0161875	0.529808	-0.916458
3509			1.42313	0.00232776	0.0126002	0.494813	-1.01504
3510			1.4288	0.00146544	0.0102779	0.526333	-0.925952
3513			1.38426	0.00426331	0.0168329	0.412751	-1.27666
3514			1.1823	0.0432209	0.0517746	0.794972	-0.331025
3515			1.43036	0.0127314	0.0281321	0.585025	-0.773429
3516			1.39633	0.00220603	0.0123361	0.673655	-0.569918
3518			1.32399	0.0318401	0.043896	0.46158	-1.11535
3520			1.23198	0.0213184	0.0357033	0.782039	-0.354687
3521			1.22312	0.0247581	0.0382881	0.789469	-0.341045
3523			1.3534	0.00230746	0.012557	0.335765	-1.57447
3524			1.22215	0.0399106	0.0496483	0.751519	-0.412118
3525			1.40607	0.000883752	0.00806183	0.685103	-0.545607
3526			1.20218	0.0316204	0.0437223	0.776614	-0.36473
3527			1.40474	0.00101058	0.008559	0.702022	-0.510411
3529			1.40145	0.00228953	0.0125184	0.641233	-0.64108
3533			1.3955	0.00464785	0.0175286	0.683904	-0.548134
3534			1.32027	0.0141945	0.0295037	0.72925	-0.455514
3536			1.21165	0.0398949	0.0496381	0.480058	-1.05872
3537			1.37154	0.00636524	0.0200013	0.621145	-0.686999
3538			1.23378	0.0485345	0.0551516	0.666484	-0.585357
3544			1.41516	0.00147268	0.0103026	0.5807	-0.784134
3545			1.36994	0.00215347	0.012217	0.631927	-0.66217
3549			1.33142	0.00245811	0.0128671	0.531874	-0.910842
3553			1.36913	0.00324443	0.01463	0.723972	-0.465995
3554			1.15706	0.0465475	0.0538972	0.866664	-0.206455
3557			1.34489	0.00422547	0.0167609	0.731188	-0.451687
3558			1.33109	0.0070186	0.021027	0.746227	-0.422314
3560			1.2582	0.0235292	0.0374097	0.634334	-0.656685
3562			1.22909	0.0380664	0.0484343	1.31627	0.396456
3564			1.41859	0.00116717	0.00919596	0.453878	-1.13962
3565			1.4327	0.000932223	0.00825374	0.498733	-1.00366
3566			1.4346	0.000554353	0.00656484	0.470608	-1.0874
3567			1.36789	0.00851096	0.0232417	0.526136	-0.926493
3572			1.39857	0.00125829	0.00953531	0.517036	-0.951664
3578			1.41239	0.000363162	0.00553229	0.502496	-0.992816
3580			1.43078	0.000583709	0.00671294	0.60684	-0.720611
3581			1.42621	0.00104934	0.00871497	0.610033	-0.713042
3583			1.2059	0.0308815	0.0431304	0.81194	-0.300554
3588			1.40861	0.000921544	0.00821079	0.716769	-0.480419
3589			1.41862	0.000503528	0.00632244	0.697436	-0.519868
3590			1.41781	0.0005454	0.00651978	0.690426	-0.534442
3591			1.34995	0.0224215	0.0365768	0.67506	-0.566912
3593			1.22679	0.035422	0.0465939	1.33809	0.420178
3594			1.26123	0.0273534	0.0403732	1.34135	0.423684
3595			1.30715	0.00797702	0.0224958	2.86828	1.52018
3597			1.40419	0.000880274	0.00804831	0.710141	-0.493822
3598			1.40023	0.00122511	0.00941477	0.711184	-0.491706
3599			1.37653	0.00217887	0.012275	0.496201	-1.011
3600			1.41003	0.00195872	0.0117439	0.525794	-0.92743
3602			1.36241	0.00262079	0.0131764	0.466663	-1.09955
3604			1.38814	0.00489375	0.0179417	0.585587	-0.772044
3605			1.25838	0.0128193	0.0282193	0.655571	-0.609175
3606			1.32587	0.0161824	0.0313401	0.698296	-0.51809
3615			1.2835	0.0241595	0.0378649	1.42313	0.509071
3616			1.27959	0.0244578	0.0380759	1.42831	0.514312
3621			1.35792	0.0106756	0.0259149	0.597915	-0.741988
3622			1.36571	0.00963414	0.0246883	0.57751	-0.792081
3623			1.32287	0.0271808	0.0402328	0.551338	-0.85899
3625			1.22784	0.0401162	0.0497802	0.745555	-0.423614
3626			1.25089	0.0322191	0.0441933	0.739865	-0.434667
3634			1.19892	0.0398977	0.04964	1.5479	0.630316
3635			1.26236	0.0219143	0.0361809	0.817023	-0.291551
3636			1.29809	0.00920054	0.0241462	0.734208	-0.445738
3637			1.30065	0.0114081	0.0267337	1.52323	0.607138
3642			1.28041	0.0250161	0.0384861	0.715363	-0.483252
3648			1.34363	0.0206994	0.0351935	2.30851	1.20696
3652			1.27354	0.0366743	0.0474807	2.76498	1.46727
3654			1.22841	0.036651	0.0474644	2.26556	1.17987
3674			1.1175	0.0250308	0.0384974	0.446727	-1.16253
3677			1.30676	0.0270861	0.0401554	0.390562	-1.35638
3690			1.24428	0.0273435	0.0403652	10.5631	3.40097
3696			1.42782	0.00112488	0.00902912	5.77436	2.52966
3700			1.2402	0.0396972	0.0495106	0.54876	-0.865753
3709			1.40596	0.00141969	0.0101187	0.55171	-0.858019
3736			1.34961	0.0023847	0.012719	0.510226	-0.970793
3737			1.23859	0.0260945	0.0393624	0.716353	-0.481257
3740			1.133	0.027929	0.040836	0.535496	-0.901051
3741			1.16592	0.0357036	0.0467957	0.286572	-1.80303
3742			1.34619	0.00534317	0.0186401	0.4796	-1.0601
3748			1.35233	0.0189575	0.0338244	0.459866	-1.12071
3749			1.34857	0.0313953	0.0435432	3.98526	1.99468
3751			1.35184	0.00620739	0.019809	0.660498	-0.598374
3752			1.27613	0.0083383	0.0230057	0.439173	-1.18714
3756			1.23784	0.0360113	0.0470147	1.42556	0.511527
3758			1.3798	0.0165613	0.031704	2.96598	1.56851
3759			1.33802	0.0306287	0.0429251	2.327	1.21847
3760			1.29253	0.0437947	0.0521443	2.13075	1.09136
3761			1.33915	0.0127068	0.0281075	0.622157	-0.684649
3763			1.1702	0.0410773	0.0503887	0.677865	-0.56093
3767			1.344	0.0254568	0.0388451	2.25251	1.17153
3774			1.33206	0.0150712	0.0302508	0.630639	-0.665115
3776			1.16832	0.0307629	0.0430343	0.622328	-0.684253
3777			1.09019	0.0421683	0.0510845	0.429022	-1.22087
3778			1.3265	0.0106223	0.0258535	0.545713	-0.873786
3782			1.26756	0.0277123	0.0406628	0.716548	-0.480865
3785			1.29783	0.0191147	0.0339535	0.701796	-0.510877
3787			1.24225	0.0267148	0.0398543	0.76542	-0.385677
3791			1.28009	0.0337115	0.0453355	0.516381	-0.953493
3794			1.43218	0.000384635	0.00565621	0.694463	-0.526031
3797			1.24243	0.00611118	0.0196888	0.368766	-1.43922
3801			1.28928	0.0149968	0.0301893	0.752436	-0.410359
3805			1.25364	0.0281254	0.0409919	1.38778	0.472779
3807			1.26909	0.0126284	0.028029	0.58384	-0.776355
3815			1.41895	0.000910399	0.00816538	4.17984	2.06345
3822			1.22902	0.0122021	0.0275922	0.383918	-1.38113
3824			1.30634	0.017568	0.0326314	0.697603	-0.519522
3828			1.24706	0.0372349	0.0478687	0.513205	-0.962392
3831			1.30889	0.026159	0.0394141	0.647647	-0.62672
3840			1.25859	0.0299948	0.0424321	0.675245	-0.566517
3842			1.38573	0.00217753	0.0122719	1.58032	0.660219
3845			1.40775	0.00497148	0.0180675	0.359766	-1.47487
3849			1.28589	0.0240935	0.0378179	0.70474	-0.504836
3851			1.28093	0.0302239	0.042603	0.572002	-0.805909
3874			1.20642	0.0200782	0.0347203	0.533934	-0.905268
3879			1.21254	0.0453411	0.0531188	1.6866	0.754116
3886			1.34286	0.00228485	0.0125084	0.313159	-1.67503
3887			1.37342	0.0048782	0.0179163	0.69303	-0.529011
3898			1.25098	0.0422253	0.0511223	0.606422	-0.721606
3899			1.30343	0.0145311	0.0297965	0.656239	-0.607707
3900			1.37096	0.00978932	0.0248761	0.352211	-1.50549
3901			1.34602	0.0489864	0.0554304	0.57216	-0.805509
3909			1.26938	0.0319077	0.0439492	1.46751	0.553366
3910			1.23839	0.0213579	0.0357354	0.398698	-1.32663
3912			1.43856	0.000356214	0.00549027	0.173765	-2.52479
3919			1.43176	0.00124553	0.00948935	0.201682	-2.30984
3926			1.33185	0.0174399	0.0325164	0.688931	-0.537568
3932			1.38298	0.00513683	0.018328	0.504679	-0.986562
3934			1.34265	0.014216	0.0295227	1.93919	0.955455
3938			1.15047	0.0258212	0.0391421	0.588305	-0.765364
3948			1.1129	0.0430602	0.0516702	0.291688	-1.7775
3955			1.14493	0.0424048	0.0512409	0.651315	-0.618573
3961			1.26908	0.0204651	0.0350169	0.768215	-0.380418
3964			1.24407	0.0183322	0.0332994	2.15486	1.10759
3965			1.07276	0.0448894	0.0528374	6.26117	2.64643
3978			1.43496	0.000265952	0.00487804	0.312359	-1.67872
3979			1.28225	0.0283044	0.0411331	0.310841	-1.68575
3983			1.26386	0.0193893	0.0341762	0.552133	-0.856913
3984			1.26908	0.0204651	0.0350169	0.768215	-0.380418
3985			1.32881	0.01919	0.0340149	0.533123	-0.90746
3987			1.35554	0.0106869	0.0259279	0.67202	-0.573423
3988			1.26908	0.0204651	0.0350169	0.768215	-0.380418
3992			1.23067	0.0142173	0.0295238	0.471111	-1.08586
3998			1.20102	0.0283892	0.0411997	0.770311	-0.376486
4002			1.29819	0.0147291	0.0299651	0.750623	-0.41384
4005			1.35939	0.0043016	0.0169051	0.736452	-0.441336
4007			1.32023	0.00190926	0.0116151	0.0428585	-4.54427
4009			1.26908	0.0204651	0.0350169	0.768215	-0.380418
4013			1.27672	0.0324972	0.0444096	0.612038	-0.708307
4014			1.19431	0.0417463	0.050804	0.680075	-0.556233
4015			1.26498	0.0362922	0.0472131	0.615955	-0.699103
4020			1.43807	4.16971e-05	0.00242352	0.151105	-2.72638
4024			1.42234	5.04972e-05	0.0025461	0.225537	-2.14857
4026			1.29913	0.0096576	0.0247169	0.635411	-0.654237
4028			1.1653	0.0433909	0.0518846	0.607996	-0.717867
4032			1.24786	0.0246991	0.0382444	0.500793	-0.997712
4035			1.44537	1.2384e-06	0.000817959	0.150865	-2.72867
4039			1.18285	0.0413746	0.050574	0.656429	-0.607289
4047			1.36978	0.00656831	0.0202837	0.501153	-0.996677
4049			1.3744	0.00450338	0.0172747	0.437827	-1.19157
4050			1.31346	0.000306635	0.00515928	0.170451	-2.55257
4053			1.42879	9.54688e-05	0.00326449	0.271977	-1.87844
4054			1.42742	0.000104408	0.00336528	0.286003	-1.8059
4058			1.40515	0.000604366	0.00681213	0.214896	-2.21829
4059			1.37619	0.000526954	0.00643523	0.184863	-2.43547
4064			1.44315	1.09643e-05	0.00153004	0.232972	-2.10177
4065			1.2066	0.0306813	0.0429679	0.394852	-1.34062
4066			1.31022	0.0109402	0.0262155	0.658945	-0.601769
4068			1.25374	0.037822	0.0482693	3.43721	1.78124
4072			1.09653	0.0385449	0.0487546	0.539929	-0.889158
4075			1.38319	0.000761548	0.00754692	0.0861103	-3.53767
4077			1.43167	0.00128825	0.0096413	0.227506	-2.13603
4078			1.41693	0.000535822	0.00647633	0.723088	-0.467756
4081			1.09604	0.0388999	0.0489898	0.538859	-0.89202
4083			1.44833	0.00672655	0.0205423	0.00481752	-7.69749
4088			1.27207	0.0472921	0.0543728	0.585901	-0.77127
4095			1.39742	0.00291941	0.0138107	0.382852	-1.38514
4096			1.39741	0.00231988	0.0125835	0.484828	-1.04445
4097			1.37997	0.00171613	0.0110736	0.450244	-1.15122
4098			1.42654	0.0150182	0.0302071	2.44654	1.29074
4099			1.40215	0.00190539	0.0116048	0.454675	-1.13709
4100			1.43736	1.83349e-05	0.00189218	0.2236	-2.16101
4101			1.43983	2.22935e-05	0.00202097	0.210616	-2.24732
4102			1.39574	0.00537629	0.0186889	0.404366	-1.30627
4104			1.37022	0.00916397	0.0240993	0.35212	-1.50586
4106			1.31934	0.0169828	0.0320991	0.658703	-0.6023
4111			1.42	8.16863e-05	0.00308257	0.212952	-2.2314
4113			1.11206	0.00717314	0.0212761	7.78796	2.96124
4120			1.41487	0.00149277	0.0103706	0.460356	-1.11918
4122			1.2176	0.0206452	0.0351527	0.68794	-0.539646
4124			1.40382	0.00379283	0.0158875	0.467152	-1.09804
4125			1.40845	0.000224818	0.00460846	0.145808	-2.77786
4126			1.34137	0.0110909	0.0263832	0.485974	-1.04105
4130			1.42824	9.86605e-06	0.00148102	0.203037	-2.30019
4135			1.3769	0.0065713	0.0202882	0.483614	-1.04807
4136			1.36798	0.00485527	0.0178786	2.78146	1.47584
4138			1.36733	0.00877747	0.0235966	0.484286	-1.04607
4139			1.29821	0.0242896	0.0379572	0.563026	-0.828727
4140			1.42822	1.29524e-05	0.00164659	0.106388	-3.23259
4141			1.38767	0.00183653	0.0114186	0.541956	-0.883752
4145			1.28484	0.0106697	0.0259081	0.554992	-0.849462
4147			1.39394	0.0482759	0.054991	0.178318	-2.48748
4152			1.30261	0.0256658	0.0390159	0.489085	-1.03184
4155			1.26785	0.0362654	0.0471942	0.603137	-0.729441
4156			1.4077	0.00293437	0.0138436	0.439471	-1.18616
4165			1.43187	0.000722292	0.00736269	0.46162	-1.11522
4167			1.44413	4.47371e-06	0.00113649	0.090172	-3.47118
4179			1.34994	0.00204738	0.0119658	0.322684	-1.63181
4181			1.39746	0.00314663	0.0143872	0.499938	-1.00018
4187			1.44655	8.36832e-07	0.000690904	0.162197	-2.62418
4188			1.3003	0.0236275	0.0374815	0.766616	-0.383423
4189			1.44353	8.74178e-06	0.00143097	0.180833	-2.46727
4194			1.39985	0.0083451	0.0230151	0.388113	-1.36545
4197			1.37559	0.0095227	0.0245514	0.543238	-0.880343
4198			1.34635	0.0166521	0.0317899	0.530065	-0.915758
4201			1.26381	0.0294101	0.0419903	0.46797	-1.09551
4206			1.40231	0.00176533	0.0112177	0.731667	-0.450741
4208			1.26206	0.0423957	0.0512349	0.47231	-1.08219
4211			1.3238	0.011108	0.0264021	0.580887	-0.78367
4214			1.30924	0.033845	0.0454357	0.601198	-0.734089
4216			1.40611	4.64566e-05	0.00249411	0.151261	-2.72489
4223			1.34913	0.00942054	0.0244245	0.590302	-0.760476
4246			1.3311	0.0154386	0.0306004	0.718579	-0.476782
4250			1.3046	0.0143382	0.0296297	0.685709	-0.544331
4251			1.30753	0.0230383	0.0370458	0.569078	-0.813302
4256			1.30623	0.0178665	0.0328958	0.79344	-0.333807
4267			1.34762	0.021068	0.0354985	0.0251078	-5.31572
4275			1.41837	0.000874918	0.00802737	0.556786	-0.844804
4307			1.13838	0.0475959	0.054565	0.65809	-0.603643
4324			1.42198	0.000825692	0.0078278	0.576772	-0.793927
4329			1.28065	0.0228338	0.0368918	0.66912	-0.579662
4331			1.38708	0.0365705	0.0474083	0.429721	-1.21853
4334			1.1532	0.049279	0.0556097	0.771342	-0.374558
4338			1.16369	0.0220042	0.0362518	0.548464	-0.86653
4346			1.24537	0.0351237	0.0463783	1.38024	0.464923
4350			1.37786	0.0463434	0.0537657	0.437718	-1.19193
4352			1.24256	0.0260135	0.0392973	0.883443	-0.178791
4364			1.44145	0.000255441	0.0048147	0.426807	-1.22834
4365			1.43115	2.93506e-05	0.00218673	0.138612	-2.85087
4370			1.20322	0.025419	0.0388143	0.625915	-0.675961
4382			1.29302	0.0129212	0.0283197	0.661012	-0.597251
4389			1.29613	0.0173807	0.032463	0.370283	-1.4333
4396			1.20396	0.0172344	0.0323302	0.594209	-0.750958
4425			1.35267	0.0127924	0.0281927	0.54982	-0.862968
4427			1.32431	0.0241093	0.0378291	0.242588	-2.04342
4436			1.30918	0.02776	0.040701	0.093059	-3.42571
4449			1.33313	0.00202506	0.011911	0.407313	-1.29579
4452			1.3414	0.0101045	0.0252481	0.4383	-1.19001
4454			1.3147	0.0167384	0.0318712	0.404316	-1.30645
4456			1.14064	0.0351422	0.0463918	0.448189	-1.15782
4458			1.29165	0.00635082	0.019984	0.414378	-1.27098
4473			1.33102	0.00120146	0.00932674	0.257638	-1.95658
4479			1.32591	0.00578586	0.0192648	0.378693	-1.4009
4482			1.36689	0.0165918	0.031733	0.141063	-2.82558
4485			1.04707	0.0168248	0.0319522	0.411227	-1.28199
4487			1.31853	0.0055035	0.0188731	0.584149	-0.775592
4488			1.14332	0.0349242	0.0462333	0.584975	-0.773553
4491			1.39291	0.000149657	0.00390731	0.104732	-3.25523
4497			1.26118	0.00840449	0.0230968	0.497349	-1.00767
4508			1.26856	0.00858735	0.0233446	0.503544	-0.98981
4509			1.13238	0.0353636	0.0465518	0.506704	-0.980785
4511			1.21023	0.0129142	0.0283128	0.561978	-0.831415
4512			1.31624	0.0177942	0.0328323	0.463936	-1.108
4513			1.2694	0.00471392	0.0176419	0.510111	-0.971117
4517			1.28562	0.00345479	0.0151339	0.489446	-1.03078
4518			1.19087	0.0222094	0.0364124	0.605909	-0.722827
4521			1.3334	0.00256835	0.0130794	0.477633	-1.06603
4522			1.1822	0.0331877	0.0449396	0.580445	-0.78477
4523			1.15038	0.0323612	0.0443039	0.607173	-0.719822
4525			1.25972	0.0312778	0.0434493	0.520946	-0.940794
4526			1.27965	0.00432525	0.0169494	0.517375	-0.950718
4527			1.23228	0.0129489	0.0283468	0.531827	-0.910972
4530			1.2151	0.00943689	0.0244449	0.522897	-0.935401
4533			1.25932	0.00940061	0.0243995	0.373691	-1.42008
4536			1.15635	0.0467899	0.0540528	0.502385	-0.993135
4538			1.3383	0.0107954	0.026052	0.301329	-1.73059
4547			1.15683	0.0495022	0.0557457	0.504646	-0.986657
4548			1.2739	0.00542212	0.0187558	0.537993	-0.894341
4549			1.22851	0.0285301	0.04131	0.468382	-1.09424
4550			1.12089	0.0298416	0.0423171	0.454957	-1.1362
4552			1.43614	0.000220185	0.00457407	0.130754	-2.93508
4554			1.27588	0.00486096	0.017888	0.362693	-1.46318
4555			1.3987	0.00012757	0.00364262	0.207681	-2.26756
4568			1.34252	0.00556409	0.0189591	0.410498	-1.28455
4571			1.31608	0.0059534	0.0194867	0.46775	-1.09619
4572			1.29473	0.0276276	0.0405947	0.495482	-1.01309
4600			1.33373	0.00139538	0.0100319	0.429912	-1.21789
4607			1.13365	0.0302589	0.042629	0.419362	-1.25373
4612			1.24365	0.0282385	0.0410812	0.528889	-0.918962
4614			1.15757	0.0451362	0.0529915	0.733973	-0.446201
4617			1.22427	0.0108414	0.0261042	0.430502	-1.21591
4618			1.26713	0.0233889	0.0373065	0.378223	-1.40269
4619			1.2436	0.00636391	0.0199997	0.401635	-1.31604
4620			1.34183	0.00227273	0.0124824	0.494265	-1.01664
4622			1.16725	0.042683	0.0514239	0.68551	-0.54475
4623			1.25123	0.00830838	0.0229644	0.389747	-1.35939
4624			1.36769	0.00214254	0.0121918	0.671334	-0.574896
4625			1.30081	0.0128433	0.0282431	0.705806	-0.502657
4628			1.35795	0.0029597	0.0139037	0.672376	-0.57266
4629			1.27518	0.00276803	0.0134672	0.337054	-1.56895
4633			1.23096	0.0240178	0.0377637	0.687723	-0.540101
4634			1.28777	0.0141023	0.0294221	0.674505	-0.5681
4638			1.33643	0.00224006	0.0124114	0.345074	-1.53502
4639			1.2157	0.0479057	0.0547597	0.345787	-1.53204
4641			1.37807	0.00519069	0.0184109	0.72435	-0.465242
4643			1.35288	0.00546828	0.0188226	0.340105	-1.55595
4646			1.38275	0.00525674	0.0185111	0.513763	-0.960825
4647			1.37329	0.00154035	0.0105279	0.60223	-0.731614
4648			1.32348	0.00333796	0.0148572	0.333493	-1.58427
4649			1.25905	0.0249401	0.038428	0.553833	-0.852478
4656			1.24899	0.0142469	0.0295498	0.339516	-1.55845
4662			1.3236	0.0219226	0.0361874	0.565781	-0.821686
4663			1.39643	0.00191027	0.0116177	0.564228	-0.825651
4665			1.32046	0.00810002	0.022672	0.0231981	-5.42985
4666			1.04356	0.0447109	0.0527255	0.259622	-1.94551
4667			1.11506	0.0267998	0.0399209	0.518437	-0.947759
4670			1.18386	0.0410745	0.0503869	0.768243	-0.380364
4673			1.30262	0.0141028	0.0294226	0.247034	-2.01722
4677			1.37636	0.00358157	0.0154245	0.577108	-0.793086
4681			1.41681	0.00014794	0.00388678	0.303798	-1.71881
4682			1.36072	0.00315878	0.0144177	0.54039	-0.887927
4685			1.36269	0.000245606	0.00475218	0.217234	-2.20268
4688			1.42538	0.00157394	0.0106359	0.269583	-1.8912
4694			1.30944	0.0100931	0.0252349	0.580329	-0.785056
4702			1.39603	0.00212424	0.0121493	0.316752	-1.65858
4733			1.23187	0.0201224	0.0347544	5.47697	2.45338
4736			1.25305	0.0183104	0.0332808	1.35385	0.437069
4738			1.36193	0.0124475	0.0278456	1.61046	0.68747
4753			1.17376	0.0367644	0.0475434	0.751918	-0.411354
4760			1.24863	0.0410395	0.050365	1.49718	0.582248
4761			1.37241	0.00140594	0.0100698	0.259799	-1.94453
4764			1.2466	0.0189834	0.0338458	0.588721	-0.764344
4767			1.22511	0.0234538	0.0373543	0.600528	-0.735697
4768			1.22745	0.0230206	0.0370326	0.60121	-0.734059
4771			1.40258	0.0028937	0.0137537	0.559812	-0.836987
4775			1.39318	0.00289781	0.0137628	0.559622	-0.837475
4788			1.22147	0.0327545	0.0446082	0.564468	-0.825035
4793			1.3265	0.0186249	0.0335475	0.403085	-1.31084
4805			1.30966	0.0141708	0.0294828	0.781388	-0.355889
4811			1.42505	0.0006838	0.0071763	0.124639	-3.00417
4813			1.33191	0.000665823	0.00709257	0.167357	-2.579
4819			1.33738	0.00558971	0.0189952	0.695888	-0.523073
4820			1.27886	0.02027	0.034868	0.694472	-0.526011
4822			1.43903	0.000278867	0.00495135	0.241017	-2.05279
4823			1.33701	0.00771186	0.022107	1.83846	0.878494
4824			1.43886	1.82995e-05	0.00189086	2.4512	1.29349
4834			1.42312	0.00186718	0.0115024	0.236285	-2.0814
4836			1.19214	0.0244577	0.0380758	1.69935	0.76498
4842			1.44123	0.000125469	0.00361833	0.223013	-2.1648
4848			1.44322	4.50738e-05	0.00247474	0.222225	-2.16991
4853			1.15784	0.0467735	0.0540423	0.431866	-1.21134
4854			1.30164	0.0389335	0.0490119	0.0334622	-4.90132
4857			1.31109	0.0209045	0.0353633	1.63298	0.707507
4860			1.35905	0.0142064	0.0295142	1.89837	0.92476
4861			1.07495	0.0360941	0.0470733	4.75259	2.24871
4865			1.19196	0.0179136	0.0329372	2.76239	1.46591
4868			1.31997	0.0288656	0.0415714	2.11284	1.07919
4870			1.1828	0.0388832	0.0489788	0.784168	-0.350765
4886			1.28413	0.0125464	0.0279462	0.63596	-0.652992
4887			1.311	0.000169244	0.00412455	22.6089	4.49882
4896			1.21306	0.0100773	0.0252164	0.366875	-1.44664
4903			1.30115	0.0221001	0.036327	12.8051	3.67864
4906			1.32493	0.0155738	0.0307374	1.495	0.580146
4907			1.19077	0.016464	0.0316114	2.46978	1.30438
4908			1.43957	2.10115e-05	0.00198283	0.150874	-2.72858
4911			1.18532	0.00494124	0.0180189	7.41062	2.88959
4913			1.44541	0.00307593	0.0142074	0.141402	-2.82213
4916			1.32271	0.00371467	0.0157192	19.4578	4.28228
4921			1.3598	0.0128869	0.0282861	2.23511	1.16035
4926			1.23661	0.0377753	0.0482377	1.6895	0.756599
4932			1.40636	0.0361172	0.0470897	9.81392	3.29483
4933			1.44887	0.0142964	0.0295932	154.659	7.27295
4939			1.33778	0.00364065	0.0155566	0.375412	-1.41345
4950			1.38776	3.76445e-05	0.00235352	0.0673911	-3.8913
4951			1.04347	0.0175088	0.0325784	4.22397	2.0786
4957			1.33253	1.95622e-05	0.00193577	0.0247661	-5.33549
4979			1.26908	0.0204651	0.0350169	0.768215	-0.380418
4984			1.33758	0.02167	0.0359868	5.26183	2.39557
4988			1.2915	0.00389472	0.0161019	13.2929	3.73258
4991			1.28235	0.0208644	0.0353301	1.58549	0.664926
4996			1.01855	0.0157101	0.0308743	4.02555	2.00919
4997			1.3996	0.00026642	0.00488078	0.178695	-2.48443
5002			1.40282	0.002607	0.0131512	0.219561	-2.18731
5004			1.38592	0.00282311	0.0135944	0.405727	-1.30142
5007			1.41571	0.000180232	0.0042342	0.454456	-1.13779
5010			1.24836	0.0260331	0.0393131	1.37288	0.457204
5012			1.26222	0.00563421	0.0190573	9.19562	3.20095
5018			1.42463	0.0211087	0.0355319	0.0760319	-3.71725
5019			1.34511	0.0143067	0.0296022	0.450206	-1.15134
5034			1.24839	0.0308977	0.0431435	1.77463	0.827515
5036			1.03279	0.0229343	0.0369677	2.42911	1.28043
5039			1.16591	0.0287851	0.0415088	1.80054	0.848426
5041			1.14756	0.0019594	0.0117456	6.59373	2.72109
5043			1.38023	0.00802826	0.0225695	0.133586	-2.90416
5045			1.1858	0.00745604	0.0217195	0.156368	-2.67699
5059			1.44179	0.0377624	0.0482289	65.6436	6.03658
5061			1.44881	0.0137816	0.0291334	87.9447	6.45852
5086			1.43868	0.000170879	0.00414138	0.375621	-1.41265
5088			1.43216	0.0210764	0.0355054	4.32007	2.11105
5089			1.24559	0.0151651	0.030328	3.57103	1.83634
5092			1.41668	0.0474875	0.0544965	6.22232	2.63745
5094			1.41579	0.027343	0.0403648	3.44325	1.78377
5097			1.35552	0.0160684	0.0312289	2.12702	1.08883
5099			1.4134	0.00353703	0.0153235	3.26614	1.70759
5100			1.30328	0.0424443	0.051267	2.48219	1.31161
5101			1.36427	0.016125	0.0312842	2.51444	1.33024
5105			1.42857	0.0118045	0.0271699	2.56697	1.36006
5106			1.31028	0.0421449	0.051069	2.44063	1.28725
5112			1.2174	0.0332344	0.044975	9.96137	3.31634
5118			1.18297	0.0323891	0.0443257	0.362748	-1.46296
5121			1.33182	0.0182342	0.0332154	2.84037	1.50608
5122			1.40891	0.00152169	0.0104668	0.163923	-2.60891
5127			1.11835	0.0491896	0.055555	0.282106	-1.82569
5138			1.37796	0.0436172	0.0520304	1.72885	0.78981
5160			1.32328	0.0193835	0.0341716	4.73942	2.24471
5166			1.38107	0.000267621	0.00488778	0.174109	-2.52193
5167			1.41562	0.000191879	0.00434214	0.230412	-2.11771
5175			1.3819	0.00335802	0.0149053	0.4434	-1.17332
5194			1.34027	0.00367533	0.0156332	0.390293	-1.35737
5203			1.30352	0.0169744	0.0320913	0.54583	-0.873475
5208			1.30512	0.016086	0.0312461	0.732606	-0.448891
5213			1.28505	0.0301915	0.0425789	0.564048	-0.826111
5223			1.3833	0.00187146	0.011514	0.352305	-1.5051
5224			1.24664	0.018423	0.0333768	0.395307	-1.33895
5225			1.15667	0.0187827	0.0336795	0.507108	-0.979634
5226			1.39058	0.000252311	0.00479516	0.244317	-2.03317
5230			1.33331	0.000402172	0.00575122	14.8177	3.88925
5232			1.30271	0.00215712	0.0122254	3.97979	1.99269
5233			1.30334	0.0335225	0.0451931	0.344552	-1.53721
5234			1.34509	0.0176393	0.032695	0.444016	-1.17132
5237			1.38388	0.00414101	0.0165978	0.37623	-1.41031
5240			1.35496	0.00300597	0.0140258	0.37475	-1.416
5249			1.31814	0.0080592	0.0226138	0.523285	-0.934332
5250			1.41948	0.00161891	0.0107768	0.598972	-0.739439
5254			1.3567	0.0130746	0.0284692	8.07788	3.01398
5263			1.42948	0.000242645	0.0047327	0.0539417	-4.21245
5267			1.31955	0.038121	0.0484711	4.63327	2.21203
5269			1.40869	0.000383234	0.00564839	0.229014	-2.12649
5278			1.41674	0.0045668	0.0173872	2.35716	1.23705
5280			1.42604	0.0262933	0.0395212	2.751	1.45995
5282			1.33919	0.0186981	0.0336089	2.74403	1.45629
5289			1.3384	0.00107157	0.00880965	3.15827	1.65913
5296			1.18577	0.0187076	0.0336169	0.20765	-2.26777
5302			1.44279	0.0458379	0.0534376	72.6181	6.18226
5306			1.3946	0.00445098	0.0171804	5.34413	2.41795
5308			1.42277	0.000976108	0.00842803	0.274732	-1.8639
5311			1.37107	0.0426958	0.0514323	40.2032	5.32924
5319			1.44666	0.0038613	0.0160322	0.158966	-2.65321
5330			1.36217	0.00264671	0.0132235	0.499256	-1.00215
5335			1.33158	0.0157977	0.0309618	0.4847	-1.04484
5336			1.43322	0.0380023	0.0483912	20.7256	4.37334
5339			1.14146	0.0448173	0.0527922	0.599348	-0.738535
5350			1.36387	0.0264058	0.0396106	0.201913	-2.30819
5354			1.22534	0.0375639	0.0480939	5.98947	2.58243
5364			1.22263	0.0120513	0.0274338	0.562024	-0.831295
5369			1.2789	0.0136663	0.0290277	0.207517	-2.2687
5371			1.35217	0.00603305	0.0195895	0.675014	-0.56701
5375			1.12578	0.00574865	0.0192145	4.37025	2.12772
5377			1.29117	0.00517726	0.0183903	2.57271	1.36329
5391			1.2019	0.026911	0.0400116	0.638892	-0.646357
5392			1.43561	0.00893171	0.023797	0.274699	-1.86407
5393			1.42536	0.000904889	0.0081427	3.54549	1.82598
5394			1.447	0.0144076	0.02969	71.8476	6.16687
5395			1.33212	0.000659874	0.0070658	8.24695	3.04386
5400			1.43871	0.0123015	0.0276955	5.1595	2.36723
5403			1.43985	0.0332142	0.0449597	33.8313	5.08029
5404			1.44336	0.00626744	0.0198829	6.91017	2.78872
5407			1.43521	0.015289	0.0304474	4.51489	2.17469
5409			1.3415	0.0095908	0.0246352	0.369632	-1.43584
5410			1.4439	0.00527751	0.0185423	5.35958	2.42212
5413			1.43703	0.000129195	0.00366108	5.41031	2.43571
5414			1.43053	0.000166852	0.00409958	6.65164	2.73371
5415			1.43738	0.000107628	0.0033988	5.0777	2.34417
5418			1.38707	0.00271574	0.0133462	4.713	2.23665
5419			1.42316	2.74928e-05	0.00214911	3.63978	1.86385
5421			1.33781	0.0103024	0.0254775	2.44194	1.28803
5423			1.37225	0.0310014	0.0432273	25.0131	4.64461
5428			1.368	0.000150114	0.00391274	19.0679	4.25308
5429			1.41438	0.00453933	0.0173387	6.57002	2.7159
5431			1.26908	0.0204651	0.0350169	0.768215	-0.380418
5435			1.44978	0.00539841	0.0187213	77.9019	6.28359
5436			1.25029	0.00550382	0.0188736	14.1534	3.82307
5440			1.03785	0.0442706	0.0524475	0.291211	-1.77986
5442			1.44698	0.0121237	0.0275101	52.0802	5.70266
5446			1.44196	0.00678368	0.0206386	5.74442	2.52216
5454			1.39057	0.000437465	0.00596717	6.59952	2.72236
5456			1.41443	0.0195627	0.0343151	11.6795	3.54591
5458			1.26908	0.0204651	0.0350169	0.768215	-0.380418
5460			1.36981	0.0438206	0.0521609	0.582318	-0.780121
5462			1.26908	0.0204651	0.0350169	0.768215	-0.380418
5464			1.37561	0.00267134	0.0132676	3.85562	1.94696
5467			1.35117	5.78465e-05	0.00265949	19.2848	4.26939
5468			1.37562	0.00853817	0.0232785	0.38405	-1.38063
5469			1.40349	0.000504882	0.00632914	5.89124	2.55857
5471			1.41148	0.0241616	0.0378664	6.8717	2.78067
5472			1.39158	0.0491438	0.055527	5.35352	2.42049
5473			1.44556	0.00915049	0.024082	14.6434	3.87218
5474			1.44985	0.00299992	0.0140099	72.7786	6.18544
5477			1.39268	0.00328882	0.0147381	3.99184	1.99705
5478			1.43792	6.62592e-05	0.00282837	0.125567	-2.99347
5486			1.41151	0.00324206	0.0146242	3.54602	1.8262
5494			1.39473	1.11848e-05	0.00153906	37.0414	5.21107
5505			1.37527	0.00466307	0.0175549	0.60805	-0.717739
5506			1.25707	0.011395	0.0267193	2.65042	1.40622
5512			1.4449	8.10309e-05	0.00307298	0.161848	-2.62728
5513			1.18736	0.0105983	0.0258257	0.358984	-1.47801
5517			1.44719	0.00949939	0.0245226	34.1237	5.0927
5518			1.31821	0.0175475	0.0326131	1.61399	0.690628
5521			1.42366	4.91664e-05	0.00252969	0.295824	-1.75719
5522			1.32011	0.000485647	0.00623198	0.0908919	-3.4597
5523			1.21497	0.0334704	0.0451538	1.40105	0.486507
5524			1.44855	0.0105737	0.0257971	92.371	6.52937
5529			1.07353	0.00279213	0.0135232	5.27992	2.40052
5531			1.43954	0.0138221	0.0291702	6.96688	2.80051
5533			1.29348	0.00999279	0.0251177	0.729736	-0.454553
5534			1.14266	0.0250712	0.0385281	6.42792	2.68435
5535			1.25506	0.0421947	0.051102	6.06609	2.60077
5536			1.44726	0.0125101	0.0279094	49.3622	5.62534
5542			1.41445	0.000420973	0.0058687	0.230447	-2.1175
5544			1.42109	0.000194269	0.0043633	0.23254	-2.10445
5546			1.34825	0.0456332	0.0533039	19.651	4.29653
5552			1.41263	0.00179975	0.0113159	3.55978	1.83179
5553			1.43726	0.00850573	0.0232346	0.14722	-2.76395
5560			1.37258	0.0113638	0.0266851	4.97759	2.31545
5563			1.41953	0.000530404	0.00645132	0.258426	-1.95218
5565			1.16687	0.0258252	0.0391453	0.498848	-1.00333
5576			1.10274	0.0412711	0.0505096	0.598354	-0.740929
5580			1.3836	0.00221832	0.0123634	0.517066	-0.951581
5587			1.15863	0.0225553	0.0366798	0.136034	-2.87797
5589			1.03888	0.0426497	0.051402	0.513938	-0.960334
5599			1.17045	0.0347971	0.0461406	1.89361	0.921143
5602			1.16905	0.0369189	0.0476507	0.723869	-0.466199
5607			1.27497	0.0450362	0.0529291	2.32378	1.21647
5608			1.22896	0.0468808	0.0541109	0.650452	-0.620486
5611			1.20248	0.0411234	0.0504175	0.695414	-0.524055
5615			1.27368	0.0232095	0.0371736	0.668231	-0.581581
5617			1.36347	0.0053661	0.0186739	0.587459	-0.76744
5618			1.34654	0.00484449	0.0178608	0.701676	-0.511123
5624			1.42081	0.0005377	0.00648493	0.501034	-0.997021
5625			1.37319	0.000901702	0.00813065	0.375796	-1.41198
5630			1.41199	0.000352804	0.00546927	0.368263	-1.44119
5636			1.19296	0.00732339	0.0215136	0.287803	-1.79685
5637			1.4427	4.30801e-05	0.0024452	0.111371	-3.16656
5640			1.38229	0.0388314	0.0489445	0.493237	-1.01965
5641			1.44516	2.58095e-05	0.00211166	0.103358	-3.27428
5647			1.34789	0.00669607	0.0204906	0.297089	-1.75103
5651			1.25504	0.00738033	0.0216024	0.407418	-1.29542
5653			1.23576	0.00549025	0.0188542	0.253446	-1.98025
5657			1.39869	0.00625946	0.0198731	9.94375	3.31379
5661			1.31747	0.0348665	0.0461913	4.43402	2.14862
5666			1.32264	0.0119322	0.0273071	1.78327	0.834523
5688			1.19032	0.047262	0.0543537	0.529374	-0.917641
5703			1.37471	0.00528001	0.0185461	2.3005	1.20195
5708			1.25103	0.0342418	0.0457316	0.508185	-0.976573
5709			1.20844	0.0409452	0.0503059	0.498198	-1.00521
5711			1.20649	0.0246914	0.0382391	0.649627	-0.622317
5713			1.28028	0.0191678	0.0339968	0.651247	-0.618722
5715			1.27285	0.0134406	0.028818	0.613826	-0.704099
5720			1.26376	0.0135472	0.0289175	0.644312	-0.634169
5721			1.41575	0.000307944	0.00516866	0.469319	-1.09136
5723			1.20286	0.0284329	0.0412339	0.721083	-0.471764
5730			1.39132	0.00377898	0.015858	2.65001	1.406
5740			1.33859	0.0222155	0.0364172	0.279665	-1.83823
5763			1.3342	0.02067	0.0351714	4.21358	2.07505
5767			1.3598	0.000471022	0.00615498	0.20947	-2.25518
5768			1.29795	0.001669	0.0109314	0.311582	-1.68232
5769			1.33515	0.00960373	0.0246511	0.508996	-0.974274
5776			1.37967	0.00776204	0.0221816	3.22293	1.68837
5785			1.22059	0.0204962	0.0350404	0.540629	-0.887288
5789			1.29427	0.00225726	0.0124489	0.0519027	-4.26805
5793			1.28437	0.0377189	0.0481994	1.96243	0.97264
5795			1.3114	0.00621947	0.019824	5.27071	2.398
5799			1.22252	0.038358	0.04863	11.8556	3.5675
5806			1.19399	0.0426328	0.0513909	0.660059	-0.599333
5814			1.24668	0.0469957	0.0541843	0.341143	-1.55155
5823			1.28461	0.0406513	0.0501207	6.21648	2.6361
5827			1.26006	0.0454814	0.0532057	3.15678	1.65845
5829			1.43059	0.03264	0.04452	10.9703	3.45553
5836			1.29523	0.0241341	0.0378468	3.89973	1.96338
5839			1.27598	0.0132865	0.0286724	0.551754	-0.857904
5853			1.26937	0.0152257	0.0303822	0.355909	-1.49042
5865			1.39741	0.00698992	0.0209802	4.83568	2.27372
5881			1.37136	0.00180241	0.0113234	3.75871	1.91024
5890			1.20335	0.0126578	0.0280585	2.73243	1.45018
5907			1.20591	0.0226807	0.0367756	0.675233	-0.566542
5915			1.37629	0.00409252	0.0165026	0.314628	-1.66828
5921			1.25333	0.0216406	0.0359632	0.71721	-0.479532
5923			1.41459	0.00289039	0.0137463	0.273578	-1.86997
5927			1.18768	0.0296642	0.0421833	2.68904	1.42709
5928			1.43603	0.0286381	0.0413942	0.0462333	-4.43492
5932			1.41718	0.0199787	0.034643	0.0990352	-3.33592
5934			1.42145	0.0220388	0.0362789	0.108805	-3.20018
5935			1.1396	0.0206797	0.0351787	7.19914	2.84782
5940			1.41609	0.00204535	0.0119608	0.180323	-2.47135
5941			1.41491	0.00427377	0.0168527	0.168839	-2.56628
5943			1.44294	0.000113457	0.00346961	0.146388	-2.77213
5947			1.44993	0.00220107	0.012325	0.252198	-1.98737
5948			1.28932	0.0168865	0.0320097	4.15645	2.05535
5949			1.44016	8.04246e-05	0.00306402	0.147515	-2.76107
5955			1.2461	0.0269941	0.0400799	0.72356	-0.466815
5957			1.3823	0.00510774	0.0182829	3.17613	1.66727
5958			1.43839	9.45855e-06	0.00146387	0.0814504	-3.61793
5959			1.43589	0.0134739	0.0288491	5.36087	2.42247
5963			1.31624	0.00834243	0.0230114	0.589141	-0.763315
5964			1.3322	0.00623317	0.0198408	0.628816	-0.66929
5977			1.44091	5.50615e-05	0.0025977	2.68186	1.42323
5985			1.36958	0.00136797	0.00993228	0.377172	-1.40671
5986			1.43288	0.000639804	0.00697339	3.53282	1.82082
5989			1.44015	0.0119724	0.0273501	5.51617	2.46367
5992			1.34595	0.00639247	0.0200339	0.580225	-0.785316
5993			1.42721	0.0169965	0.0321118	3.06114	1.61407
5999			1.42459	5.34249e-05	0.00257998	0.112121	-3.15687
6000			1.43085	0.00126674	0.00956547	2.8569	1.51445
6009			1.21646	0.0297737	0.042266	0.468214	-1.09476
6012			1.37391	0.00249515	0.0129397	0.43755	-1.19248
6014			1.38596	0.00413342	0.016583	4.99626	2.32085
6017			1.26423	0.00108809	0.00887878	0.268693	-1.89597
6021			1.2374	0.021697	0.0360083	0.658601	-0.602523
6025			1.33134	0.0302258	0.0426044	3.70695	1.89023
6035			1.18222	0.0454578	0.0531911	0.757045	-0.401549
6045			1.14031	0.0466669	0.0539739	0.728611	-0.456779
6046			1.31883	0.0126171	0.0280176	0.64409	-0.634666
6048			1.08548	0.0298756	0.0423427	0.461563	-1.1154
6054			1.32222	0.0142946	0.0295916	0.613617	-0.70459
6057			1.35858	0.00889298	0.023747	0.565898	-0.821387
6072			1.31647	0.0117025	0.027059	0.727946	-0.458096
6079			1.413	0.000146395	0.00386809	0.0819716	-3.60873
6083			1.35923	0.00913831	0.0240663	0.262473	-1.92976
6088			1.15071	0.0040238	0.0163656	0.227391	-2.13675
6094			1.28796	0.0227032	0.0367927	1.64916	0.721731
6135			1.39906	0.00222071	0.0123687	0.533369	-0.906794
6136			1.35683	0.0108607	0.026126	3.32766	1.73451
6144			1.39826	0.00338351	0.0149661	0.249816	-2.00106
6155			1.41452	0.00372076	0.0157325	4.31077	2.10795
6158			1.27941	0.0277945	0.0407286	1.85188	0.888994
6160			1.40297	0.00454197	0.0173434	4.13165	2.04672
6161			1.42128	0.0292605	0.0418759	0.102356	-3.28833
6163			1.26012	0.0222962	0.0364799	0.422214	-1.24395
6164			1.34284	0.00171108	0.0110586	0.414893	-1.26919
6167			1.3447	0.000408428	0.00579084	0.0397943	-4.6513
6168			1.44305	0.0293244	0.0419248	0.0182734	-5.77411
6173			1.43538	8.86976e-06	0.00143712	0.0766963	-3.7047
6174			1.34066	0.00169323	0.011005	0.0382814	-4.70721
6177			1.4452	7.41983e-07	0.000690904	0.0949884	-3.3961
6178			1.40905	7.51573e-06	0.00136495	0.0096124	-6.70089
6181			1.44996	5.42e-05	0.00258848	0.00551402	-7.50268
6183			1.27073	0.0285339	0.0413129	1.79631	0.845038
6184			1.43886	0.0148251	0.0300459	4.61224	2.20547
6191			1.33847	0.0127018	0.0281025	0.206118	-2.27846
6193			1.3545	0.0111572	0.0264562	2.95757	1.56441
6199			1.32518	0.00632898	0.0199577	2.51332	1.3296
6203			1.16733	0.0499831	0.056037	2.27284	1.1845
6208			1.0521	0.0282149	0.0410626	5.7439	2.52203
6222			1.28381	0.0409964	0.050338	3.09189	1.62849
6224			1.25714	0.0324099	0.0443418	0.749586	-0.415833
6226			1.26805	0.0261971	0.0394445	2.15158	1.1054
6227			1.33208	0.0206266	0.0351388	2.17955	1.12403
6228			1.37189	0.00742783	0.021676	2.73718	1.45269
6231			1.21577	0.0349115	0.0462241	1.84628	0.884621
6239			1.23068	0.0145402	0.0298044	0.425834	-1.23164
6240			1.43071	0.0220963	0.0363241	0.0642582	-3.95998
6243			1.31312	0.00955395	0.02459	15.9139	3.99221
6244			1.39707	0.000481976	0.00621291	0.325484	-1.61934
6246			1.33379	0.0125191	0.0279185	0.690461	-0.534368
6247			1.18131	0.0486349	0.0552138	0.670247	-0.577234
6251			1.33705	0.00292939	0.0138327	0.53698	-0.897061
6252			1.39171	0.000862386	0.00797779	0.463333	-1.10988
6253			1.38537	0.00101592	0.00857881	0.436109	-1.19724
6257			1.28018	0.0232568	0.0372088	0.59671	-0.744898
6258			1.37639	0.00696541	0.0209401	0.463579	-1.10911
6260			1.36947	0.00397079	0.0162584	0.50669	-0.980825
6263			1.27494	0.00712807	0.021204	0.58087	-0.783713
6264			1.36307	0.00139253	0.0100217	0.472667	-1.08111
6266			1.4209	0.000472031	0.00616038	0.470527	-1.08765
6267			1.23398	0.0199447	0.0346164	0.509994	-0.971447
6269			1.39858	0.00108579	0.00886925	0.487334	-1.03702
6271			1.34264	0.00740552	0.0216415	0.610318	-0.712367
6272			1.38339	0.00292075	0.0138137	0.531916	-0.91073
6273			1.36232	0.00241424	0.0127792	0.552834	-0.855083
6274			1.42287	0.000277647	0.00494463	0.401394	-1.31691
6275			1.41719	0.000325321	0.00529078	0.378397	-1.40203
6276			1.40906	0.000108893	0.0034116	0.30667	-1.70524
6277			1.23869	0.0210169	0.0354563	0.557886	-0.841956
6278			1.31038	0.00389775	0.0161082	0.458	-1.12658
6279			1.2727	0.0151787	0.0303392	0.700707	-0.513116
6284			1.00885	0.0485756	0.0551771	0.469106	-1.09202
6285			1.32142	0.0076272	0.0219801	0.595322	-0.748259
6286			1.24591	0.0177772	0.0328172	0.552909	-0.854887
6287			1.22396	0.0291177	0.0417662	0.636708	-0.651297
6288			1.3182	0.00756242	0.0218822	0.498015	-1.00574
6291			1.27217	0.0130539	0.0284491	0.623382	-0.68181
6292			1.40665	0.000825542	0.00782717	0.369189	-1.43757
6294			1.39048	0.000780396	0.00763206	0.361413	-1.46828
6296			1.32603	0.0131694	0.0285605	0.6328	-0.660179
6298			1.33449	0.00816737	0.0227673	0.614882	-0.701619
6300			1.35699	0.00156574	0.0106098	5.35735	2.42152
6302			1.33239	0.00623649	0.0198449	0.629138	-0.668552
6303			1.24472	0.0193604	0.034153	0.63967	-0.6446
6304			1.34739	0.00493939	0.0180159	0.509564	-0.972665
6305			1.41325	0.00022532	0.00461213	0.38739	-1.36814
6308			1.39585	0.000636544	0.006959	4.38749	2.1334
6310			1.2854	0.0142358	0.02954	0.73652	-0.441203
6311			1.19791	0.0379745	0.0483724	0.655477	-0.609382
6314			1.33096	0.0122801	0.0276734	0.670217	-0.577299
6320			1.35877	0.00434331	0.016983	0.476529	-1.06936
6322			1.40254	0.000531772	0.00645767	0.325363	-1.61988
6323			1.37283	0.00102941	0.00862844	0.286994	-1.80091
6324			1.40612	0.000977649	0.00843399	0.536992	-0.897028
6325			1.36803	0.0023658	0.0126799	0.316868	-1.65805
6328			1.36622	0.0102391	0.0254032	1.93948	0.955672
6329			1.42468	0.000127257	0.00363903	5.12713	2.35815
6330			1.1433	0.00621759	0.0198216	7.07428	2.82258
6332			1.24543	0.00097571	0.00842649	5.67071	2.50353
6335			1.36365	0.00311858	0.0143163	0.35843	-1.48024
6337			1.24255	0.0188684	0.0337507	0.398854	-1.32607
6346			1.41863	9.02876e-05	0.00320026	4.99279	2.31985
6355			1.30074	0.006021	0.0195741	0.273683	-1.86942
6360			1.3461	0.00980396	0.0248937	1.77424	0.8272
6363			1.43988	0.000363801	0.00553611	4.39762	2.13672
6365			1.3783	0.000676849	0.00714146	4.18106	2.06387
6366			1.22634	0.0198445	0.034538	2.22208	1.15191
6369			1.40418	0.00459823	0.0174424	2.64417	1.40281
6373			1.38354	0.00501263	0.0181333	2.48589	1.31376
6378			1.38304	0.0105825	0.0258073	3.77564	1.91672
6379			1.41457	0.000555046	0.00656845	2.99836	1.58417
6380			1.42437	0.000387151	0.00567017	3.15775	1.6589
6385			1.33489	0.0132051	0.0285947	0.446297	-1.16392
6386			1.35185	0.00433295	0.0169637	0.551617	-0.858262
6390			1.39799	0.0189176	0.0337915	62.9959	5.97719
6396			1.38104	0.0010843	0.00886302	0.483618	-1.04806
6400			1.23164	0.0285924	0.0413586	2.05837	1.0415
6402			1.33201	0.00217649	0.0122696	11.8361	3.56512
6405			1.27619	0.0457805	0.0534002	2.48663	1.31419
6409			1.27553	0.0162379	0.0313939	0.474686	-1.07496
6415			1.29453	0.0386473	0.0488227	2.34749	1.23112
6416			1.29131	0.00706834	0.0211077	16.408	4.03633
6418			1.30296	0.0306582	0.0429492	0.412161	-1.27872
6423			1.36671	0.000178307	0.00421557	0.223052	-2.16455
6426			1.16781	0.0432513	0.0517943	0.526594	-0.925236
6427			1.38059	0.00130886	0.00971269	0.5387	-0.892445
6430			1.13317	0.0479175	0.0547671	0.771069	-0.375068
6443			1.44937	0.00109825	0.00892078	0.00979708	-6.67343
6446			1.24385	0.00558188	0.0189842	0.233494	-2.09855
6447			1.43874	0.0124914	0.0278904	5.47228	2.45214
6449			1.33459	0.00472756	0.0176651	0.637284	-0.649991
6451			1.37291	0.000133593	0.00370967	0.196542	-2.34709
6454			1.44852	0.0242492	0.0379286	2468.8	11.2696
6456			1.34925	0.0163431	0.0314954	2.82061	1.49601
6457			1.37577	0.0230026	0.0370191	54.2175	5.76069
6459			1.44984	0.00520117	0.0184268	772.075	9.5926
6462			1.44643	0.0238946	0.0376751	75.3079	6.23473
6463			1.42678	0.0419024	0.0509077	27.3931	4.77574
6464			1.4493	0.0120491	0.0274315	356.676	8.47847
6465			1.44946	0.0116993	0.0270556	775.997	9.59991
6466			1.45009	0.00566226	0.0190962	754.352	9.55909
6467			1.4486	0.0202588	0.0348594	1107.45	10.113
6468			1.44966	0.00581717	0.0193069	255.548	7.99745
6469			1.44809	0.0271321	0.0401929	136.823	7.09617
6470			1.42355	0.0352894	0.0464982	19.6033	4.29303
6471			1.31682	0.0184232	0.033377	253.578	7.98629
6472			1.37457	0.0189005	0.0337773	204.726	7.67755
6473			1.4436	0.0178889	0.0329156	33.5593	5.06864
6475			1.44953	0.0117949	0.0271594	2522.18	11.3005
6476			1.40541	0.0132549	0.0286423	205.698	7.68439
6477			1.44981	0.00889527	0.02375	415.511	8.69874
6478			1.44893	0.0177105	0.0327582	823.009	9.68476
6479			1.44819	0.0133784	0.0287594	188.444	7.55799
6480			1.45043	0.00505655	0.0182028	328.758	8.36088
6482			1.44755	0.032617	0.0445022	1460.01	10.5118
6484			1.44669	0.0242473	0.0379273	209.882	7.71344
6485			1.45005	0.00865693	0.0234375	4647.33	12.1822
6486			1.44596	0.00872184	0.0235235	35.7792	5.16105
6487			1.44941	0.00772539	0.0221272	1472.59	10.5241
6488			1.43531	0.0135709	0.0289395	17.8931	4.16133
6489			1.37756	0.0113611	0.0266821	86.2197	6.42995
6490			1.44893	0.0259915	0.0392796	6899.9	12.7524
6491			1.44975	0.00554939	0.0189384	811.913	9.66518
6492			1.44972	0.0110182	0.0263026	1325.11	10.3719
6493			1.26154	0.00413387	0.0165838	10.0819	3.3337
6494			1.4496	0.0153337	0.0304933	4958.42	12.2757
6495			1.41859	0.0236976	0.0375325	535.644	9.06513
6498			1.44869	0.00385061	0.0160098	0.00864822	-6.85338
6499			1.33757	0.0065482	0.0202535	0.530235	-0.915297
6500			1.40964	0.0398894	0.0496346	0.169203	-2.56317
6501			1.44797	0.00609539	0.0196689	45.0664	5.49398
6504			1.39775	4.43389e-05	0.00246408	69.3261	6.11533
6507			1.44611	0.019463	0.0342355	46.1746	5.52903
6508			1.40937	0.000630694	0.00693296	0.374486	-1.41702
6509			1.39275	0.00523657	0.0184806	53.797	5.74945
6511			1.44941	0.00368279	0.0156496	147.819	7.20769
6512			1.44792	0.0145927	0.0298493	255.315	7.99613
6513			1.22822	0.0292081	0.0418357	0.792893	-0.334803
6514			1.32654	0.000831304	0.00785122	0.299922	-1.73734
6515			1.45019	0.00516015	0.018364	1307.47	10.3526
6516			1.44946	0.0147833	0.0300109	3635.49	11.8279
6517			1.44722	0.019873	0.0345604	0.0092225	-6.76063
6518			1.44876	0.0177027	0.0327513	0.0104159	-6.58507
6519			1.27314	0.0150886	0.0302652	0.733227	-0.447667
6522			1.44756	0.012022	0.0274027	64.9965	6.02229
6523			1.43317	0.00919044	0.0241333	27.7993	4.79698
6525			1.41355	1.85937e-05	0.00190167	0.133726	-2.90265
6526			1.42227	0.000104657	0.00336791	25.6741	4.68224
6527			1.44928	0.0105963	0.0258234	36.7248	5.19868
6528			1.42216	0.000114019	0.00347696	0.391177	-1.35411
6531			1.35367	0.000496756	0.00628864	0.0218021	-5.51939
6534			1.39783	0.0111741	0.0264747	0.548576	-0.866236
6536			1.38251	0.0268032	0.0399236	217.884	7.76742
6537			1.44901	0.0180496	0.0330558	556.186	9.11942
6538			1.43875	0.000109625	0.00341892	0.447776	-1.15915
6539			1.38757	0.000130302	0.0036735	0.123078	-3.02236
6540			1.42862	0.000614247	0.00685819	0.310617	-1.68679
6542			1.36432	0.00854295	0.0232849	1.59672	0.675115
6544			1.41493	0.00269069	0.013302	0.191396	-2.38536
6548			1.40525	0.0225434	0.0366706	88.0629	6.46046
6550			1.2479	0.0454309	0.0531744	0.520229	-0.942781
6551			1.43623	0.000143316	0.00383019	0.371102	-1.43011
6554			1.4174	0.0293666	0.041957	8.69018	3.11939
6555			1.30111	0.0499115	0.0559938	2.79954	1.48519
6556			1.35982	0.0215724	0.0359085	3.31234	1.72785
6560			1.32153	0.00433513	0.0169678	0.295173	-1.76037
6563			1.21904	0.0267493	0.0398814	0.496148	-1.01116
6565			1.12529	0.0365497	0.0473937	0.404443	-1.30599
6570			1.30668	0.0206334	0.0351439	0.579722	-0.786568
6578			1.356	0.000239976	0.00471488	0.140384	-2.83255
6579			1.35465	0.00219148	0.0123035	0.540038	-0.888866
6584			1.33625	0.0124279	0.0278256	0.491121	-1.02585
6587			1.16209	0.00196569	0.0117618	0.0981846	-3.34836
6588			1.2828	5.41436e-05	0.00258787	0.0209457	-5.5772
6590			1.27776	0.00391072	0.0161351	0.241436	-2.05029
6591			1.25811	0.0174353	0.0325123	1.92722	0.946523
6592			1.30015	0.000813248	0.00777523	0.207076	-2.27177
6593			1.2999	0.00113579	0.00907276	0.213916	-2.22489
6595			1.3193	0.00217586	0.0122681	0.214653	-2.21992
6596			1.2797	0.00284789	0.0136508	0.2349	-2.08988
6598			1.30326	0.00094303	0.00829748	0.212527	-2.23428
6600			1.32366	0.0129245	0.028323	0.320001	-1.64385
6607			1.02191	0.0379926	0.0483846	4.64545	2.21582
6610			1.31388	0.0373739	0.0479641	0.458141	-1.12613
6613			1.18388	0.0256404	0.0389952	5.58441	2.48141
6614			1.32447	0.00980287	0.0248924	1.77384	0.826872
6632			1.43466	0.0138945	0.0292359	5.04247	2.33413
6633			1.36525	0.0147741	0.0300031	54.9045	5.77885
6634			1.41533	0.0289812	0.0416609	4.14033	2.04974
6635			1.36927	0.00275343	0.0134331	0.560654	-0.834818
6645			1.42345	0.0226717	0.0367687	3.90967	1.96705
6646			1.16516	0.0268246	0.0399403	0.562905	-0.829037
6647			1.42679	0.0227855	0.0368552	4.03912	2.01404
6652			1.30086	0.0164283	0.0315772	0.579107	-0.788099
6653			1.32141	0.0176339	0.0326901	0.520768	-0.941286
6659			1.42983	0.0196882	0.0344149	3.85614	1.94716
6662			1.44325	0.0414948	0.0506486	111.457	6.80034
6665			1.30673	0.00628653	0.0199062	0.489402	-1.03091
6668			1.40931	0.000865701	0.00799099	0.22595	-2.14593
6673			1.43135	7.17222e-05	0.00292568	0.468136	-1.095
6674			1.35588	0.00405425	0.0164266	0.60581	-0.723063
6675			1.1129	0.044651	0.0526878	1.74226	0.800961
6677			1.44265	0.0354563	0.0466185	64.906	6.02028
6695			1.39944	0.00147769	0.0103197	0.262407	-1.93012
6698			1.24089	0.0212159	0.0356197	0.746576	-0.421639
6701			1.23424	0.0437526	0.0521173	1.76661	0.82098
6702			1.43465	3.00735e-05	0.00220044	0.103565	-3.27139
6714			1.26431	0.026321	0.0395433	1.4275	0.513488
6717			1.35573	0.00497339	0.0180706	1.52184	0.605815
6722			1.42829	0.00118376	0.00925972	0.448365	-1.15725
6731			1.34147	0.0100093	0.025137	0.289377	-1.78898
6732			1.22008	0.014833	0.0300526	0.316703	-1.6588
6735			1.33769	0.00869227	0.0234844	0.529944	-0.916089
6739			1.26392	0.0286441	0.0413988	0.456075	-1.13266
6748			1.20573	0.0398358	0.0496001	0.644778	-0.633126
6749			1.27668	0.0322446	0.0442132	1.57544	0.655754
6752			1.27276	0.0159684	0.0311307	0.59507	-0.74887
6753			1.3253	0.010288	0.0254603	0.199699	-2.3241
6756			1.05925	0.00721729	0.0213464	0.180922	-2.46656
6757			1.31647	0.00359429	0.0154531	0.302212	-1.72637
6761			1.32769	0.0116832	0.027038	0.564981	-0.823724
6764			1.43285	0.000483203	0.0062193	0.511729	-0.966549
6765			1.35122	0.00290159	0.0137713	0.613048	-0.705927
6767			1.41244	0.00165644	0.0108927	0.453819	-1.13981
6770			1.22811	0.0181419	0.0331359	0.13019	-2.94131
6771			1.38137	0.00270046	0.0133192	0.513599	-0.961285
6772			1.33691	0.0111874	0.0264894	0.319843	-1.64457
6774			1.26821	0.0314269	0.0435684	0.189056	-2.40311
6775			1.164	0.0444157	0.0525394	0.705737	-0.502796
6776			1.44415	8.96533e-05	0.00319207	0.381623	-1.38978
6801			1.36669	0.00374456	0.015784	0.579503	-0.787112
6803			1.41611	0.00196605	0.0117627	0.351318	-1.50915
6804			1.44732	0.00749216	0.021775	38.2035	5.25563
6807			1.38796	0.00183528	0.0114151	0.711844	-0.490366
6814			1.1406	0.0473494	0.0544092	1.97793	0.983993
6815			1.41422	0.00189599	0.0115798	0.320045	-1.64365
6828			1.35971	0.0066508	0.0204136	0.485341	-1.04293
6831			1.38743	0.00241589	0.0127826	0.546505	-0.871694
6833			1.38104	0.0016286	0.0108066	0.556028	-0.846771
6834			1.18268	0.0392501	0.0492198	0.649635	-0.622298
6836			1.36386	0.00643545	0.020085	0.587756	-0.766711
6840			1.31289	0.00884436	0.023684	0.600808	-0.735025
6841			1.37778	0.00197506	0.0117857	0.432679	-1.20863
6842			1.37308	0.00502883	0.018159	0.471291	-1.08531
6844			1.35203	0.00586347	0.0193686	0.723073	-0.467787
6845			1.4372	2.10644e-05	0.00198447	0.0879268	-3.50755
6846			1.41947	0.00051056	0.00635696	0.51259	-0.964123
6850			1.35034	0.0121628	0.0275512	0.594953	-0.749152
6851			1.43497	6.86521e-05	0.00287209	0.209517	-2.25486
6853			1.43709	6.25887e-05	0.00275776	0.215863	-2.21181
6854			1.2737	0.01794	0.0329602	0.517831	-0.949448
6858			1.19007	0.0384078	0.0486633	0.729922	-0.454186
6859			1.3956	0.00129048	0.00964909	0.427919	-1.22459
6860			1.4353	4.93442e-05	0.00253192	0.204741	-2.28812
6863			1.34118	0.00531599	0.0185998	0.751094	-0.412935
6866			1.33103	0.0061231	0.0197039	0.737398	-0.439484
6868			1.41411	0.000421122	0.00586961	0.640162	-0.643492
6870			1.20354	0.0289951	0.0416717	0.761539	-0.39301
6872			1.26908	0.0204651	0.0350169	0.768215	-0.380418
6874			1.4227	0.00045196	0.00605028	0.665169	-0.588206
6875			1.33666	0.00534446	0.018642	0.38642	-1.37176
6876			1.31901	0.00665138	0.0204145	0.624811	-0.678507
6891			1.43299	0.000205676	0.00446014	0.663415	-0.592017
6892			1.42884	0.000256678	0.00482233	0.329676	-1.60088
6912			1.37332	0.00464456	0.0175229	0.59695	-0.744318
6915			1.36918	0.00394265	0.0162008	0.505487	-0.984253
6917			1.20366	0.0403023	0.0498992	0.660521	-0.598325
6921			1.24851	0.0237051	0.037538	0.535419	-0.901259
6922			1.21096	0.0337289	0.0453486	0.685577	-0.544609
6924			1.346	0.0124713	0.02787	0.270366	-1.88702
6925			1.41842	3.03468e-05	0.00220549	0.143819	-2.79768
6927			1.30778	0.0139794	0.0293124	0.425582	-1.23249
6931			1.26602	0.017329	0.0324162	0.810617	-0.302907
6934			1.35647	0.00519844	0.0184227	0.633378	-0.658861
6939			1.31804	0.00974917	0.0248278	0.579679	-0.786673
6942			1.30501	0.00797388	0.0224913	0.557271	-0.84355
6946			1.22946	0.0395914	0.049442	1.85393	0.890589
6949			1.25803	0.00724145	0.0213847	0.446263	-1.16403
6950			1.318	0.010718	0.0259637	0.578441	-0.789758
6952			1.30695	0.0121514	0.0275392	0.651814	-0.617468
6953			1.34433	0.00584877	0.019349	0.564902	-0.823928
6954			1.29099	0.0116995	0.0270558	0.500008	-0.999976
6955			1.38442	0.0063748	0.0200128	0.596241	-0.746033
6956			1.2274	0.0210658	0.0354966	0.557226	-0.843665
6957			1.27475	0.0327588	0.0446115	0.594366	-0.750577
6962			1.30749	0.0233748	0.0372961	0.625152	-0.677721
6963			1.32564	0.0086482	0.0234259	0.539025	-0.891576
6966			1.31562	0.013867	0.029211	0.643332	-0.636364
6967			1.28875	0.0124111	0.0278084	0.0429734	-4.54041
6974			1.15029	0.0481655	0.0549222	0.633582	-0.658397
6978			1.3102	0.0101706	0.0253246	0.606434	-0.721577
6979			1.32225	0.00906136	0.0239666	0.537611	-0.895365
6981			1.25727	0.0156788	0.030843	0.536162	-0.899259
6986			1.27861	0.0123506	0.0277462	0.455359	-1.13492
6988			1.31465	0.0111883	0.0264903	0.51963	-0.944444
6989			1.19945	0.0282528	0.0410924	0.742009	-0.430491
6994			1.27507	0.0185287	0.0334664	0.6801	-0.556182
6995			1.34306	0.00608274	0.0196529	0.618965	-0.692071
6996			1.27154	0.0171658	0.0322676	0.655457	-0.609427
6997			1.28375	0.0174896	0.0325611	0.647705	-0.626592
6998			1.31947	0.00837189	0.023052	0.60556	-0.723658
6999			1.31295	0.00848697	0.0232092	0.603629	-0.728265
7000			1.29642	0.0128389	0.0282388	0.628219	-0.670661
7001			1.1759	0.0406064	0.0500923	0.652975	-0.6149
7003			1.23366	0.0282179	0.0410649	0.548805	-0.865634
7004			1.33767	0.00809478	0.0226645	0.617145	-0.696319
7005			1.31783	0.013301	0.0286862	0.635605	-0.653798
7006			1.30822	0.00997715	0.0250993	0.596964	-0.744284
7008			1.32349	0.00509568	0.0182641	0.483288	-1.04904
7009			1.26553	0.0115164	0.0268542	0.591217	-0.75824
7010			1.2983	0.0102394	0.0254036	0.577149	-0.792985
7011			1.30947	0.00755497	0.0218708	0.534239	-0.904442
7012			1.3074	0.0128435	0.0282433	0.426736	-1.22858
7014			1.24938	0.0212121	0.0356167	0.68252	-0.551056
7015			1.21567	0.0385128	0.0487332	0.725424	-0.463104
7017			1.20784	0.0357422	0.0468233	0.626502	-0.67461
7018			1.23394	0.0235396	0.0374173	0.730005	-0.454023
7019			1.32968	0.0105115	0.0257246	0.596352	-0.745765
7020			1.28669	0.0139968	0.0293279	0.746619	-0.421557
7021			1.25779	0.0309833	0.0432126	0.755708	-0.4041
7022			1.29768	0.00989674	0.0250043	0.717371	-0.479208
7025			1.38215	0.00179315	0.0112972	0.645053	-0.632511
7029			1.30981	0.0106753	0.0259145	0.487632	-1.03614
7030			1.29722	0.0150886	0.0302652	0.539479	-0.890362
7032			1.2559	0.0214222	0.0357874	0.693561	-0.527905
7033			1.25194	0.0237276	0.0375544	0.694559	-0.525832
7034			1.29035	0.0159669	0.0311292	0.659139	-0.601346
7035			1.32254	0.0115538	0.0268957	0.653352	-0.614067
7036			1.2982	0.01575	0.0309142	0.644584	-0.63356
7037			1.29467	0.0157438	0.0309081	0.658414	-0.602933
7038			1.29963	0.0142594	0.0295608	0.65689	-0.606277
7039			1.30827	0.012974	0.0283714	0.608328	-0.717079
7040			1.26403	0.01942	0.0342009	0.710268	-0.493565
7041			1.28634	0.0150616	0.0302429	0.706171	-0.501911
7042			1.24605	0.0266811	0.0398279	0.715434	-0.483109
7043			1.32264	0.00842599	0.0231262	0.612355	-0.707561
7045			1.26748	0.0211777	0.0355885	0.723211	-0.467512
7046			1.31385	0.011016	0.0263001	0.714846	-0.484296
7047			1.3397	0.0064232	0.0200705	0.494505	-1.01594
7048			1.33823	0.0058176	0.0193075	0.470155	-1.08879
7049			1.28852	0.0171395	0.0322434	0.708889	-0.496369
7050			1.35897	0.00662913	0.0203777	0.628259	-0.670568
7051			1.30671	0.00948272	0.0245019	0.534109	-0.904795
7052			1.22292	0.0383073	0.048596	0.746631	-0.421533
7053			1.42511	0.00036576	0.00554776	0.594598	-0.750014
7055			1.20213	0.0453586	0.0531296	0.632129	-0.661709
7056			1.3431	0.00600609	0.0195549	0.545961	-0.873131
7059			1.33849	0.00558033	0.018982	0.540868	-0.88665
7060			1.32784	0.00923595	0.0241915	0.546248	-0.872372
7061			1.36574	0.00478388	0.01776	0.543188	-0.880477
7062			1.33047	0.00539283	0.0187131	0.515265	-0.956613
7065			1.29214	0.0151013	0.0302756	0.543992	-0.878342
7069			1.32391	0.00860616	0.0233698	0.540539	-0.88753
7070			1.38263	0.00241522	0.0127812	0.543974	-0.878391
7073			1.35381	0.00858813	0.0233456	0.494065	-1.01723
7074			1.29088	0.0110487	0.0263365	0.506	-0.982791
7076			1.21161	0.0338325	0.0454264	0.639258	-0.64553
7078			1.35544	0.012768	0.0281685	0.455457	-1.13461
7079			1.3146	0.00424863	0.0168051	0.477946	-1.06508
7080			1.41997	0.000676442	0.00713967	0.494787	-1.01512
7081			1.35861	0.0026332	0.013199	0.441898	-1.17822
7082			1.26222	0.0129826	0.0283798	0.470838	-1.0867
7087			1.28774	0.0161042	0.0312639	0.603784	-0.727896
7090			1.31868	0.00938939	0.0243855	0.380421	-1.39433
7091			1.35269	0.00646513	0.0201275	0.567451	-0.817432
7092			1.40257	0.000964021	0.00838089	0.572698	-0.804154
7093			1.33101	0.00770847	0.0221019	0.525381	-0.928563
[truncated: 1,002 more rows]

## Sheet: 24_G-MOCK
id	MS2 name	SuperClass	VIP	P-VALUE	Q-VALUE	FOLD CHANGE	LOG_FOLDCHANGE
2	2-Methylpyridine	Organoheterocyclic compounds	1.03813	0.00557022	0.00179001	0.467894	-1.09575
4	Adenine	Organoheterocyclic compounds	1.01164	0.0456328	0.00813103	0.281863	-1.82694
6	Hypoxanthine	Organoheterocyclic compounds	1.1139	0.00224504	0.000992358	0.45135	-1.14768
13	Niacinamide	Organoheterocyclic compounds	1.12341	0.00243005	0.0010437	0.185714	-2.42884
18	Cytosine	Organoheterocyclic compounds	1.14389	0.00873012	0.00241555	0.107004	-3.22426
20	Pyrimidine	Organoheterocyclic compounds	1.14355	0.00610363	0.00190391	0.0584731	-4.09608
30	5-(2-Hydroxyethyl)-4-methylthiazole	Organoheterocyclic compounds	1.14525	0.011351	0.00289322	0.0590857	-4.08105
37	Thiamine	Organoheterocyclic compounds	1.14233	0.00530478	0.00173517	0.0547606	-4.19072
51	Pyridoxamine 5'-phosphate	Organoheterocyclic compounds	1.13241	8.5082e-06	4.87381e-05	0.0576977	-4.11534
54	Quinoline	Organoheterocyclic compounds	1.02397	0.0159184	0.00369407	0.316173	-1.66122
57	2-Hydroxypyridine	Organoheterocyclic compounds	1.07643	0.00600052	0.00188242	0.127284	-2.97388
63	(E)-5-(3,4,5,6-Tetrahydro-3-pyridylidenemethyl)-2-furanmethanol	Organoheterocyclic compounds	1.14431	0.00407128	0.00146129	0.0306376	-5.02855
84	1-Pyrroline-2-carboxylic acid	Organoheterocyclic compounds	1.07883	0.00438652	0.00153457	0.234721	-2.09098
105	2,5-Dichloro-carboxymethylenebut-2-en-4-olide	Organoheterocyclic compounds	1.10387	0.00163518	0.000814536	0.549826	-0.862953
106	(Â±)-Tryptophan	Organoheterocyclic compounds	1.14553	0.00667024	0.0020178	0.0403469	-4.6314
134	4-Acetylimidazo[4,5-c]pyridine	Organoheterocyclic compounds	1.05376	0.0113262	0.00288894	0.361553	-1.46772
188	Tetrahydro-2-methyl-3-furanol	Organoheterocyclic compounds	1.07615	0.021178	0.00455851	0.262333	-1.93053
196	2-Piperidinone	Organoheterocyclic compounds	1.12749	0.0286592	0.00570405	0.166206	-2.58895
216	2-Pyrrolidinone	Organoheterocyclic compounds	1.07169	0.0171536	0.0039051	0.252468	-1.98583
255	N-Hexadecanoylpyrrolidine	Organoheterocyclic compounds	1.07337	0.0108899	0.00281273	0.493789	-1.01803
269	Thiamine monophosphate	Organoheterocyclic compounds	1.12885	0.000418907	0.000351552	0.104218	-3.26233
272	2-Amino-3,8-dimethyl-3H-imidazo[4,5-f]quinoxaline	Organoheterocyclic compounds	1.13422	0.0189341	0.00420069	0.21412	-2.22351
294	L-Cyclo(alanylglycyl)	Organoheterocyclic compounds	1.07566	0.00823357	0.00232447	0.60269	-0.730511
295	2-Methyl-5-(2-propenyl)pyrazine	Organoheterocyclic compounds	1.11528	0.000539221	0.000406663	0.419398	-1.25361
307	6-Acetyl-2,3-dihydro-2-(hydroxymethyl)-4(1H)-pyridinone	Organoheterocyclic compounds	1.14199	0.000139735	0.00019049	0.108413	-3.20539
316	Piperidine	Organoheterocyclic compounds	1.14194	0.00574325	0.00182771	0.166139	-2.58953
330	6-Chloro-N-(1-methylethyl)-1,3,5-triazine-2,4-diamine	Organoheterocyclic compounds	1.14506	0.00644686	0.00197373	0.0391537	-4.67471
331	2,5-Dimethyloxazole	Organoheterocyclic compounds	1.14408	0.00829973	0.00233681	0.0336911	-4.89149
337	Dukunolide B	Organoheterocyclic compounds	1.14056	0.000145358	0.00019484	0.246321	-2.02139
339	4-ethylamino-6-isopropylamino-1,3,5-triazin-2-ol	Organoheterocyclic compounds	1.1209	0.00122416	0.000675947	0.240473	-2.05605
346	Artomunoxanthentrione	Organoheterocyclic compounds	1.13467	0.000223261	0.00024775	0.146206	-2.77393
359	Deoxyeritadenine	Organoheterocyclic compounds	1.13157	1.39177e-06	2.30236e-05	0.0846657	-3.56208
381	Dihydro-5-methyl-2(3H)-furanone	Organoheterocyclic compounds	1.12553	0.0243197	0.00504846	0.165185	-2.59785
411	2-Benzofurancarboxaldehyde	Organoheterocyclic compounds	1.13765	0.000324296	0.000303872	0.26984	-1.88982
415	Indole	Organoheterocyclic compounds	1.08952	0.00105741	0.000617211	0.525605	-0.927948
422	(E)-Monocrotophos	Organophosphorus compounds	1.14658	0.00268556	0.00111152	0.12416	-3.00973
456	5-Hydroxybuspirone	Organoheterocyclic compounds	1.07538	0.0492655	0.00864049	0.0983506	-3.34592
485	Pi-Methylimidazoleacetic acid	Organoheterocyclic compounds	1.13515	0.0124135	0.00307823	0.27904	-1.84146
494	2,3-Dihydro-5-(3-hydroxypropanoyl)-1H-pyrrolizine	Organoheterocyclic compounds	1.12028	0.000992692	0.000592569	0.27615	-1.85648
514	Demethylated antipyrine	Organoheterocyclic compounds	1.09261	0.0093516	0.00252794	0.298333	-1.745
564	5'-Hydroxymethyl meloxicam	Organoheterocyclic compounds	1.08552	0.00309297	0.00121861	0.506532	-0.981273
587	N-Methylhydantoin	Organoheterocyclic compounds	1.14289	0.00725444	0.0021347	0.157932	-2.66263
603	N-Methylnicotinium	Organoheterocyclic compounds	1.12533	0.000431365	0.000357762	0.475808	-1.07155
609	N-Nitroso-pyrrolidine	Organoheterocyclic compounds	1.11756	0.000928068	0.000566823	0.523354	-0.93414
611	Squamolone	Organoheterocyclic compounds	1.04977	0.0010528	0.000615494	0.145423	-2.78167
640	5-Hydroxy-7-methoxy-2-tritriacontyl-4H-1-benzopyran-4-one	Organoheterocyclic compounds	1.12486	0.00311091	0.00122313	0.143914	-2.79672
642	Isoniazid alpha-ketoglutaric acid	Organoheterocyclic compounds	1.13401	0.023555	0.00492705	0.154467	-2.69463
731	Ginkgotoxin	Organoheterocyclic compounds	1.12074	0.0336636	0.00642716	0.204059	-2.29294
734	Molybdopterin precursor Z	Organoheterocyclic compounds	1.13155	0.0287254	0.00571362	0.169873	-2.55747
784	1,3,5-Trihydroxy-10-methylacridone	Organoheterocyclic compounds	1.14199	1.40306e-05	6.03131e-05	0.153077	-2.70767
553	Camelinin	Organosulfur compounds	1.13402	0.000198104	0.000230482	0.305504	-1.71074
690	3-Mercapto-3-methyl-1-butanol	Organosulfur compounds	1.14	0.00309672	0.00121956	0.0407662	-4.61648
800	Dihydro-2,4,6-tris(2-methylpropyl)-4h-1,3,5-dithiazine	Organosulfur compounds	1.03322	0.00010011	0.000159418	0.0161122	-5.9557
677	(2S,2'S)-Pyrosaccharopine		1.14238	0.0137268	0.00331608	0.0851949	-3.55309
435	alpha-Ionol O-[arabinosyl-(1->6)-glucoside]		1.14448	0.00175288	0.000852041	0.0103913	-6.58849
441	Tromethamine	Organic compounds	1.14109	0.000182279	0.000220231	0.398691	-1.32666
747	8-Hydroxypinoresinol 4-glucoside	Lignans, neolignans and related compounds	1.14741	0.00381171	0.00139923	0.0177345	-5.81729
14	Aniline	Benzenoids	1.07834	0.00493293	0.00165657	0.638841	-0.646472
21	(R)-mandelic Acid	Benzenoids	1.09452	0.00533183	0.00174073	0.195247	-2.35663
33	2-Propenyl 2-aminobenzoate	Benzenoids	1.14692	0.00153269	0.000780329	0.0195028	-5.68018
55	Methyl 2-aminobenzoate	Benzenoids	1.14585	0.00437161	0.00153112	0.194485	-2.36227
92	Benzoic acid	Benzenoids	1.04397	0.0019454	0.000909626	0.00617618	-7.33907
117	1-nitronaphthalene	Benzenoids	1.14721	0.0021507	0.000966389	0.0738294	-3.75966
194	Cinnamyl benzoate	Benzenoids	1.14562	0.00663158	0.00201025	41.7192	5.38264
282	Iprobenfos	Benzenoids	1.12654	0.00226798	0.000998841	40.304	5.33285
288	2-(4-Methoxyphenoxy)propanoic acid	Benzenoids	1.13917	0.000151029	0.000199081	0.184754	-2.43632
356	3-Phenylpropyl 2-methylpropanoate	Benzenoids	1.13099	0.0443182	0.00794934	0.0678717	-3.88105
401	3,5-Dichloro-4-hydroxy-2-methoxy-6-methylbenzoic acid	Benzenoids	1.00842	0.0296073	0.00584263	0.345553	-1.53302
468	4-Methoxybenzyl propanoate	Benzenoids	1.11305	0.037362	0.00696112	0.261164	-1.93697
503	Methyl 2-(10-heptadecenyl)-6-hydroxybenzoate	Benzenoids	1.10028	0.00316741	0.00123742	0.348035	-1.52269
546	1-nitrosonaphthalene	Benzenoids	1.03611	0.00121879	0.000674154	0.172264	-2.5373
789	1-Methoxypyrene	Benzenoids	1.13744	0.000124554	0.000177992	0.387496	-1.36775
801	Naphthalene epoxide	Benzenoids	1.1365	6.04947e-06	4.25163e-05	0.0379646	-4.7192
29	2-Propylpiperidine	Alkaloids and derivatives	1.1154	0.00147398	0.000760084	0.494038	-1.01731
135	Ecgonine	Alkaloids and derivatives	1.14531	0.00297453	0.00118828	0.0525575	-4.24996
159	Homoarecoline	Alkaloids and derivatives	1.14509	0.0026207	0.00109423	0.129938	-2.9441
164	1,2,3,4-Tetrahydro-b-carboline-1,3-dicarboxylic acid	Alkaloids and derivatives	1.14697	0.0037074	0.00137349	79.8305	6.31887
336	3beta,6beta-Dihydroxynortropane	Alkaloids and derivatives	1.1432	1.28869e-05	5.80521e-05	0.094792	-3.39909
795	Flazine	Alkaloids and derivatives	1.14283	0.0169376	0.00386836	0.0501336	-4.31808
263	Myricetin	Phenylpropanoids and polyketides	1.05139	7.12444e-05	0.000133344	0.0704533	-3.82719
274	Mulberrofuran M	Phenylpropanoids and polyketides	1.13085	0.000821955	0.000525781	0.170067	-2.55582
300	8-Hydroxyluteolin 4'-methyl ether 8-glucoside-3'-sulfate	Phenylpropanoids and polyketides	1.10805	0.000204689	0.000235105	0.0251415	-5.31378
357	(-)-cis-Rotenolone	Phenylpropanoids and polyketides	1.12348	0.00266496	0.00110605	0.194874	-2.35938
366	Quercetin	Phenylpropanoids and polyketides	1.14517	0.00618239	0.00192016	0.118316	-3.07928
385	Betavulgarin xyloside	Phenylpropanoids and polyketides	1.13328	0.000821067	0.000525435	6.18747	2.62935
409	Epicatechin 3-O-(4-methylgallate)	Phenylpropanoids and polyketides	1.13498	0.000250077	0.000264568	0.171121	-2.54691
466	Isotheaflavin	Phenylpropanoids and polyketides	1.11137	0.000761362	0.000501494	0.197351	-2.34117
519	Gossypetin 8-glucuronide 3-glucoside	Phenylpropanoids and polyketides	1.14573	0.00290626	0.00117041	0.0832887	-3.58574
524	2-O-Feruloyltartronic acid	Phenylpropanoids and polyketides	1.1226	0.0205229	0.0044561	0.0829871	-3.59097
669	7,11,12-Triacetoxycoumestan	Phenylpropanoids and polyketides	1.14293	0.00517762	0.00170875	0.0783103	-3.67465
718	hesperetin 3'-O-sulfate	Phenylpropanoids and polyketides	1.13843	0.0165012	0.00379338	0.126167	-2.98659
732	2,8-Di-O-methylellagic acid	Phenylpropanoids and polyketides	1.11906	0.000235825	0.00025583	0.392352	-1.34978
740	Coumestrin	Phenylpropanoids and polyketides	1.13817	2.84813e-05	8.40479e-05	2.70397	1.43508
748	3,4-Dihydro-2H-1-benzopyran-2-one	Phenylpropanoids and polyketides	1.14027	0.00884857	0.00243674	0.114706	-3.12399
752	4',5,6,7,8-Pentahydroxy-3'-methoxyflavone	Phenylpropanoids and polyketides	1.14734	0.00199224	0.000922976	0.0189489	-5.72174
760	Oxytetracycline	Phenylpropanoids and polyketides	1.1092	0.00720484	0.0021248	0.313205	-1.67482
778	Genistein	Phenylpropanoids and polyketides	1.13203	0.00123385	0.000679164	0.209231	-2.25683
781	6''-O-p-Coumaroyltrifolin	Phenylpropanoids and polyketides	1.14531	0.0350544	0.00663102	0.00264282	-8.56371
826	Hexadecyl ferulate	Phenylpropanoids and polyketides	1.10681	0.00316921	0.00123787	0.458716	-1.12433
814	Resveratrol 4'-(2-galloylglucoside)	Phenylpropanoids and polyketides	1.14676	0.0133171	0.00324322	126.718	6.98548
829	Norpropoxyphene	Phenylpropanoids and polyketides	1.08299	0.00828641	0.00233433	0.339779	-1.55733
7	Cellobiose	Organic oxygen compounds	1.09031	0.00461484	0.00158648	0.634453	-0.656416
16	L-Gulose	Organic oxygen compounds	1.14745	0.000535393	0.000405057	0.0148852	-6.06998
48	1H-Pyrrole-2-carboxaldehyde	Organic oxygen compounds	1.1433	1.32829e-05	5.88591e-05	0.115011	-3.12015
58	Adenosine 2'-phosphate	Organic oxygen compounds	1.07476	0.0123043	0.00305793	0.307825	-1.69982
61	N-Acetylmuramoyl-Ala	Organic oxygen compounds	1.05379	0.00350589	0.00132264	0.504135	-0.988117
67	Inosine 2'-phosphate	Organic oxygen compounds	1.13554	0.000109471	0.00016628	0.55062	-0.86087
75	2-Furancarboxaldehyde	Organooxygen compounds	1.14669	0.00104548	0.000612752	0.0587121	-4.0902
85	Leonoside A	Organic oxygen compounds	1.14248	0.0029599	0.00118447	0.0386103	-4.69487
111	Pantothenic acid	Organooxygen compounds	1.12417	0.0329345	0.00631916	0.202963	-2.30071
180	Galactose 1-phosphate	Organic oxygen compounds	1.05788	0.0154256	0.00361126	1.57699	0.65717
205	2-Hydroxyphenylacetic acid O-b-D-glucoside	Organic oxygen compounds	1.11441	0.0316215	0.0061343	0.199503	-2.32552
245	1-Methyl 2-galloylgalactarate	Organic oxygen compounds	1.13773	1.76489e-05	6.65845e-05	0.136502	-2.87301
254	1-Kestose	Organic oxygen compounds	1.11161	0.0043799	0.00153304	0.16065	-2.63801
273	5-Methylthioribulose 1-phosphate	Organic oxygen compounds	1.09868	0.0045761	0.0015778	2.31186	1.20906
281	Acetone cyanohydrin	Organic oxygen compounds	1.1373	0.0142851	0.00341388	0.265972	-1.91065
321	Glucoconringiin	Organooxygen compounds	1.14594	6.08751e-06	4.25999e-05	0.225936	-2.14601
343	2,3-Dihydro-3,5-dihydroxy-2-oxo-3-indoleacetic acid 5-[glucosyl-(1->4)-b-D-glucoside]	Organic oxygen compounds	1.1458	2.36282e-05	7.59887e-05	0.121915	-3.03605
362	Mangiferdesmethylursanone	Organic oxygen compounds	1.14155	2.59722e-05	8.00544e-05	0.264393	-1.91925
396	2-Dodecanone	Organic oxygen compounds	1.09117	0.000786946	0.000511922	0.367971	-1.44234
448	1-(beta-D-Ribofuranosyl)-1,4-dihydronicotinamide	Organic oxygen compounds	1.07884	5.56856e-05	0.000116487	0.0580106	-4.10754
492	Theogallin	Organic oxygen compounds	1.14252	0.00404019	0.00145401	0.0337687	-4.88817
527	4-O-alpha-L-Rhamnopyranosylglucosinalbin	Organic oxygen compounds	1.10454	0.00603719	0.00189009	0.0302182	-5.04844
531	5,6-Dihydrouridine	Organic oxygen compounds	1.09509	0.0055535	0.00178638	0.293712	-1.76752
545	Leonuriside A	Organic oxygen compounds	1.03538	0.0205652	0.00446276	0.539601	-0.890036
563	2-(5,8-Tetradecadienyl)cyclobutanone	Organooxygen compounds	1.03432	0.0141973	0.00339833	3.81014	1.92984
620	3,5,6-Trihydroxy-5-(hydroxymethyl)-2-methoxy-2-cyclohexen-1-one	Organic oxygen compounds	1.14204	0.0118586	0.0029794	0.106724	-3.22805
627	Linamarin	Organic oxygen compounds	1.14402	0.00840044	0.00235549	0.120569	-3.05207
658	D-Glycero-D-galacto-heptitol	Organic oxygen compounds	1.13204	0.000606048	0.0004349	0.146775	-2.76832
680	a-Amino-2,5-dihydro-5-oxo-4-isoxazolepropanoic acid N2-glucoside	Organic oxygen compounds	1.1047	0.00204735	0.000938376	2.28115	1.18976
713	Dimethyl 2-galloylgalactarate	Organic oxygen compounds	1.13937	8.16646e-05	0.000143749	0.154115	-2.69792
739	Acetamidopropanal	Organooxygen compounds	1.1442	0.0115684	0.00293044	0.0562911	-4.15095
742	Glucose 6-phosphate	Organic oxygen compounds	1.00767	0.00431009	0.00151678	0.420075	-1.25128
746	2-[(Methylthio)methyl]-2-butenal	Organic oxygen compounds	1.14629	0.00356937	0.00133868	0.0356745	-4.80896
777	5-Aminoimidazole ribonucleotide	Organic oxygen compounds	1.1471	0.00276943	0.00113371	0.0193098	-5.69452
785	Kanokoside C	Organooxygen compounds	1.09459	0.00777504	0.00223701	0.182467	-2.45429
799	Gomphrenin II	Organic oxygen compounds	1.06936	0.00138929	0.000731761	0.0786357	-3.66867
17	Choline	Organic nitrogen compounds	1.14601	0.00180853	0.000869148	0.0872092	-3.51938
19	L-Carnitine	Organic nitrogen compounds	1.14443	0.00571162	0.00182087	0.0714152	-3.80763
99	Trimethylamine N-oxide	Organic nitrogen compounds	1.0866	0.00150062	0.000769314	0.423959	-1.238
128	Pentanenitrile	Organonitrogen compounds	1.13128	0.00105653	0.000616886	0.206736	-2.27414
152	Betaine aldehyde	Organic nitrogen compounds	1.14543	2.04023e-05	7.0534e-05	0.183765	-2.44407
174	Dimethylethanolamine	Organonitrogen compounds	1.06273	0.00330594	0.00127268	0.378561	-1.4014
189	Histamine	Organic nitrogen compounds	1.14347	9.0756e-05	0.000151864	0.387061	-1.36937
198	Sphingosine	Organic nitrogen compounds	1.03255	0.00914985	0.00248975	0.499719	-1.00081
373	N-Oleoylethanolamine	Organic nitrogen compounds	1.10393	0.00443086	0.00154479	0.554186	-0.851558
522	SM(d17:1/24:1(15Z))	Organic nitrogen compounds	1.13179	0.000556	0.000413865	0.277873	-1.8475
544	SM(d16:1/24:1(15Z))	Organic nitrogen compounds	1.05099	0.0277561	0.00557211	0.342715	-1.54492
31	Cytarabine	Nucleosides, nucleotides, and analogues	1.13587	0.0114593	0.00291182	0.178533	-2.48573
36	Cytidine monophosphate	Nucleosides, nucleotides, and analogues	1.14431	0.00236323	0.00102548	0.0751079	-3.73489
44	Deoxyguanosine	Nucleosides, nucleotides, and analogues	1.13042	0.000854923	0.000538416	0.283868	-1.81671
45	Inosinic acid	Nucleosides, nucleotides, and analogues	1.13225	0.00014006	0.000190746	0.201232	-2.31307
46	Uridine 5'-monophosphate	Nucleosides, nucleotides, and analogues	1.14705	0.0013113	0.000704848	0.0624564	-4.00101
62	Uridine	Nucleosides, nucleotides, and analogues	1.12588	0.000145357	0.000194839	0.284477	-1.81361
65	5-Thymidylic acid	Nucleosides, nucleotides, and analogues	1.01299	0.0274188	0.00552223	1.67358	0.742936
90	CDP	Nucleosides, nucleotides, and analogues	1.13147	0.000569733	0.000419781	0.131675	-2.92495
103	5'-Methylthioadenosine	Nucleosides, nucleotides, and analogues	1.07593	0.00733528	0.00215073	0.408219	-1.29259
121	NAD	Nucleosides, nucleotides, and analogues	1.13931	7.81115e-05	0.000140343	0.0784902	-3.67134
124	Adenosine 3',5'-diphosphate	Nucleosides, nucleotides, and analogues	1.13661	0.000209185	0.000238247	0.13905	-2.84632
126	Cyclic AMP	Nucleosides, nucleotides, and analogues	1.14125	0.0001635	0.000207951	0.217766	-2.19915
136	Adenosine	Nucleosides, nucleotides, and analogues	1.09817	0.00507072	0.00168618	2.76918	1.46946
230	UDP-N-acetyl-alpha-D-galactosamine	Nucleosides, nucleotides, and analogues	1.14699	0.000503789	0.00039146	0.0502762	-4.31398
259	FAD	Nucleosides, nucleotides, and analogues	1.14463	5.36909e-05	0.000114558	0.122852	-3.02501
270	Citicoline	Nucleosides, nucleotides, and analogues	1.14649	0.00177655	0.000859365	0.0370586	-4.75405
278	Deoxyuridine	Nucleosides, nucleotides, and analogues	1.1405	0.0101308	0.00267544	0.165278	-2.59703
303	1-Methyladenosine	Nucleosides, nucleotides, and analogues	1.13918	0.000142846	0.000192915	0.233662	-2.09751
364	dTDP-4-acetamido-4,6-dideoxy-D-galactose	Nucleosides, nucleotides, and analogues	1.13564	0.000999389	0.000595171	0.1692	-2.5632
375	Succinyladenosine	Nucleosides, nucleotides, and analogues	1.01662	0.000495693	0.00038787	0.0367027	-4.76797
403	Diadenosine triphosphate	Nucleosides, nucleotides, and analogues	1.13256	4.52084e-06	3.84332e-05	0.0676938	-3.88483
420	3-Methyluridine	Nucleosides, nucleotides, and analogues	1.14063	0.0137559	0.00332121	0.150518	-2.73199
458	Phosphoribosyl-AMP	Nucleosides, nucleotides, and analogues	1.07611	0.0085653	0.00238572	0.35462	-1.49566
482	CDP-Ethanolamine	Nucleosides, nucleotides, and analogues	1.14544	0.00112808	0.000642903	0.0613493	-4.02681
570	Pseudouridine	Nucleosides, nucleotides, and analogues	1.13714	0.0116779	0.00294901	0.16036	-2.64061
726	7-Methylinosine	Nucleosides, nucleotides, and analogues	1.03706	0.0141405	0.0033885	2.66418	1.41369
728	5-Taurinomethyl-2-thiouridine	Nucleosides, nucleotides, and analogues	1.12749	0.000633555	0.000445838	0.0510327	-4.29243
743	N(6)-(1,2-dicarboxyethyl)AMP	Nucleosides, nucleotides, and analogues	1.12483	0.000451786	0.000367632	0.0637069	-3.97241
794	GDP-4-Dehydro-6-deoxy-D-mannose	Nucleosides, nucleotides, and analogues	1.14033	0.0159702	0.00370269	0.057068	-4.13117
823	Se-Adenosylselenohomocysteine	Nucleosides, nucleotides, and analogues	1.02595	0.00542273	0.00175926	11.9374	3.57742
5	L-Norleucine	Organic acids and derivatives	1.14086	0.000364324	0.000322985	0.171571	-2.54312
12	Pyrrolidonecarboxylic acid	Organic acids and derivatives	1.13965	0.0296346	0.00584665	0.0443428	-4.49516
15	Betaine	Organic acids and derivatives	1.14581	0.00245874	0.00105142	0.0403092	-4.63275
28	D-Proline	Organic acids and derivatives	1.1444	0.00626092	0.00193623	0.136948	-2.8683
38	L-Serine	Organic acids and derivatives	1.14324	0.00139738	0.000734491	0.0109349	-6.51491
40	Prolylglycine	Organic acids and derivatives	1.14508	0.0093568	0.00252895	0.0625165	-3.99962
41	L-Pipecolic acid	Organic acids and derivatives	1.12458	0.00123781	0.000680475	0.384539	-1.3788
43	Creatine	Organic acids and derivatives	1.14171	0.000284221	0.000283839	0.178718	-2.48425
47	D-Alanine	Organic acids and derivatives	1.09484	0.00678019	0.00203911	0.390397	-1.35699
49	gamma-Aminobutyric acid	Organic acids and derivatives	1.14582	0.00565444	0.00180845	0.0337004	-4.89109
59	Phenylacetylglycine	Organic acids and derivatives	1.14328	0.00332149	0.00127658	0.0763339	-3.71153
66	Aminoadipic acid	Organic acids and derivatives	1.13525	0.0342318	0.0065109	0.0743691	-3.74915
71	L-Glutamic acid	Organic acids and derivatives	1.07318	0.00633223	0.0019507	0.265173	-1.915
73	Acetylhydrazine	Organic acids and derivatives	1.13881	0.0152659	0.0035841	0.189541	-2.39942
74	L-Methionine	Organic acids and derivatives	1.13877	0.0169665	0.00387329	0.154476	-2.69455
83	4-Guanidinobutanoic acid	Organic acids and derivatives	1.14453	0.0135197	0.00327939	0.0706825	-3.8225
88	Pipecolic acid	Organic acids and derivatives	1.13598	0.0143342	0.00342255	0.184055	-2.44179
89	N-Methyl-a-aminoisobutyric acid	Organic acids and derivatives	1.14143	0.00898355	0.00246065	0.15224	-2.71558
97	Prolyl-Alanine	Organic acids and derivatives	1.12638	0.000310312	0.000297169	0.260103	-1.94285
98	O-Acetylethanolamine	Organic acids and derivatives	1.13201	0.000480158	0.000380838	0.333587	-1.58387
107	L-Asparagine	Organic acids and derivatives	1.14429	0.00839073	0.00235369	0.0615688	-4.02166
113	L-Phenylalanine	Organic acids and derivatives	1.14311	0.0105873	0.00275872	0.130852	-2.93399
119	3-Aminobutanoic acid	Organic acids and derivatives	1.147	0.000625279	0.000442592	0.0788946	-3.66393
125	L-Lysine	Organic acids and derivatives	1.13634	0.0152538	0.00358205	0.17255	-2.53491
137	L-2-Amino-3-methylenehexanoic acid	Organic acids and derivatives	1.12391	4.59631e-05	0.000106297	0.0883908	-3.49996
148	Taurine	Organic acids and derivatives	1.14678	0.00106862	0.00062137	0.0305364	-5.03333
157	APGPR Enterostatin	Organic acids and derivatives	1.00795	0.0385482	0.00713261	0.565834	-0.821549
158	Creatinine	Organic acids and derivatives	1.14291	0.0049644	0.00166338	0.128134	-2.96427
161	Proline betaine	Organic acids and derivatives	1.14743	0.00197457	0.00091797	0.014229	-6.13502
165	2-Azetidinecarboxylic acid	Organic acids and derivatives	1.08554	0.00830963	0.00233866	0.406803	-1.2976
167	N-Ornithyl-L-taurine	Organic acids and derivatives	1.14087	5.89801e-05	0.000119947	0.183319	-2.44757
177	N6-Acetyl-L-lysine	Organic acids and derivatives	1.11411	0.000674085	0.00046386	0.211453	-2.24159
181	Citrulline	Organic acids and derivatives	1.1476	0.00372747	0.00137847	0.00496546	-7.65386
182	Asymmetric dimethylarginine	Organic acids and derivatives	1.13499	0.020326	0.00442496	0.156213	-2.67842
186	Gamma-Glutamyl-Se-methylselenocysteine	Organic acids and derivatives	1.12588	7.60891e-05	0.000138341	0.212013	-2.23778
190	Threoninyl-Arginine	Organic acids and derivatives	1.1332	0.0209797	0.00452769	0.133499	-2.90509
193	L-Tyrosine	Organic acids and derivatives	1.14562	0.00221636	0.000984413	0.0607413	-4.04118
199	5-Aminopentanamide	Organic acids and derivatives	1.09407	0.0076359	0.0022098	0.468957	-1.09247
203	Leucyl-Isoleucine	Organic acids and derivatives	1.02929	0.0288192	0.00572718	2.75077	1.45983
204	D-Glutamine	Organic acids and derivatives	1.13999	0.0242163	0.00503215	0.0888227	-3.49293
206	Kyotorphin	Organic acids and derivatives	1.13116	0.00101374	0.000600704	0.361625	-1.46743
207	N-(Carbethoxyacetyl)-4-chloro-L-tryptophan	Organic acids and derivatives	1.14595	0.0027352	0.00112457	0.0980152	-3.35085
211	L-trans-4-Methyl-2-pyrrolidinecarboxylic acid	Organic acids and derivatives	1.13254	0.00017791	0.000217485	0.223533	-2.16144
217	D-Alanyl-D-alanine	Organic acids and derivatives	1.11945	0.000812316	0.000522012	0.329575	-1.60132
221	Prolyl-Arginine	Organic acids and derivatives	1.09059	0.00614938	0.00191337	0.587902	-0.766352
222	L-Cystine	Organic acids and derivatives	1.14071	0.0111407	0.00285678	0.0767044	-3.70455
224	Prolyl-Valine	Organic acids and derivatives	1.12395	0.0332939	0.00637233	0.178949	-2.48238
232	gamma-Glutamylalanine	Organic acids and derivatives	1.14397	0.0136966	0.00331076	0.0670267	-3.89912
239	N-a-Acetyl-L-arginine	Organic acids and derivatives	1.14519	1.59931e-07	9.72386e-06	0.0931087	-3.42494
253	Saccharopine	Organic acids and derivatives	1.14626	0.00229917	0.00100765	0.0455092	-4.4577
256	beta-Alanine	Organic acids and derivatives	1.09372	0.00905898	0.0024739	0.438162	-1.19046
264	Tyrosyl-Asparagine	Organic acids and derivatives	1.12217	0.0334341	0.00639315	0.128619	-2.95883
265	Prolylhydroxyproline	Organic acids and derivatives	1.13729	0.0217157	0.00464125	0.0895625	-3.48096
266	D-alpha-Aminobutyric acid	Organic acids and derivatives	1.1321	0.000707548	0.00047868	0.379733	-1.39694
286	Prolylphenylalanine	Organic acids and derivatives	1.13877	0.0096069	0.00257703	0.126568	-2.98202
301	N2-gamma-Glutamylglutamine	Organic acids and derivatives	1.11869	0.0317255	0.00614909	0.155098	-2.68875
305	Aspartyl-Arginine	Organic acids and derivatives	1.04303	0.0210002	0.00453088	0.512405	-0.964643
319	1-Methylhistidine	Organic acids and derivatives	1.14152	0.00870308	0.00241068	0.107579	-3.21654
325	N-Acetylleucine	Organic acids and derivatives	1.12958	0.000657277	0.000456222	0.427542	-1.22586
327	Allysine	Organic acids and derivatives	1.10516	0.00332822	0.00127826	0.423386	-1.23995
338	Phosphocreatine	Organic acids and derivatives	1.13492	0.000133661	0.000185624	0.115833	-3.10989
349	Oxidized glutathione	Organic acids and derivatives	1.14117	0.00673106	0.00202962	0.0385385	-4.69756
350	Ornithine	Organic acids and derivatives	1.13224	0.0256765	0.00525942	0.147048	-2.76564
352	L-prolyl-L-proline	Organic acids and derivatives	1.13875	0.012952	0.00317727	0.123446	-3.01805
353	Vinylacetylglycine	Organic acids and derivatives	1.11625	0.00110548	0.00063482	0.333671	-1.5835
355	Arginyl-Valine	Organic acids and derivatives	1.09951	0.00227544	0.00100096	4.74653	2.24687
365	Prolyl-Serine	Organic acids and derivatives	1.13938	0.0160645	0.00371836	0.0533871	-4.22737
369	Hydroxyprolyl-Isoleucine	Organic acids and derivatives	1.12722	0.000153847	0.000201137	0.107141	-3.22241
377	Tyrosine methylester	Organic acids and derivatives	1.12271	0.00309267	0.00121853	0.250311	-1.9982
382	N-Alpha-acetyllysine	Organic acids and derivatives	1.14573	0.0097765	0.00260922	0.0532514	-4.23104
392	Ethyl 3-(methylthio)propanoate	Organic acids and derivatives	1.14577	0.00245874	0.00105141	0.0436821	-4.51681
407	N-Ethylacetamide	Organic acids and derivatives	1.09055	0.00229549	0.00100662	0.3703	-1.43324
412	Histidinyl-Asparagine	Organic acids and derivatives	1.14208	0.000156024	0.000202702	0.0985096	-3.34359
434	Lysyl-Leucine	Organic acids and derivatives	1.14234	0.0061167	0.00190662	0.117919	-3.08413
436	Acetyl tributyl citrate	Organic acids and derivatives	1.05705	0.0155853	0.00363825	0.449728	-1.15288
455	Argininosuccinic acid	Organic acids and derivatives	1.14577	0.00191314	0.000900283	0.0721916	-3.79203
460	Isoleucyl-Alanine	Organic acids and derivatives	1.14138	0.0238457	0.00497342	0.0329098	-4.92534
475	Glutaminyllysine	Organic acids and derivatives	1.07088	0.0152749	0.00358564	0.340545	-1.55408
491	Hydroxyprolyl-Cysteine	Organic acids and derivatives	1.05111	0.00110125	0.000633296	4.76265	2.25177
507	L-2-Amino-4-methylenepentanedioic acid	Organic acids and derivatives	1.0725	0.00229045	0.0010052	0.229708	-2.12213
520	Tyrosyl-Gamma-glutamate	Organic acids and derivatives	1.13266	0.02164	0.00462967	0.181526	-2.46175
535	N-Acetylglutamine	Organic acids and derivatives	1.14168	0.0103787	0.00272095	0.0753981	-3.72933
540	Serylhistidine	Organic acids and derivatives	1.12814	0.0313648	0.00609767	0.165657	-2.59373
547	L-trans-5-Hydroxy-2-piperidinecarboxylic acid	Organic acids and derivatives	1.12014	0.0251741	0.00518196	0.385337	-1.37581
549	Phosphodimethylethanolamine	Organic acids and derivatives	1.13562	0.0283518	0.00565939	0.0757254	-3.72308
555	(Â±)-erythro-Isoleucine	Organic acids and derivatives	1.14105	0.0114631	0.00291247	0.164128	-2.6071
581	Arginyl-Serine	Organic acids and derivatives	1.08135	0.00415391	0.00148048	2.39872	1.26227
583	beta-D-Glucosyloxydestruxin B	Organic acids and derivatives	1.14798	0.0016991	0.000835131	230.528	7.8488
599	Hypotaurine	Organic acids and derivatives	1.14793	0.00268929	0.0011125	0.000112423	-13.1188
607	Hydroxyprolyl-Gamma-glutamate	Organic acids and derivatives	1.12167	0.0328523	0.0063077	0.254482	-1.97436
608	Formiminoglutamic acid	Organic acids and derivatives	1.14135	0.0180893	0.0040618	0.0800238	-3.64343
614	Norophthalmic acid	Organic acids and derivatives	1.1032	0.00356857	0.00133848	0.302383	-1.72555
641	gamma-Glutamylglutamic acid	Organic acids and derivatives	1.14322	0.0108909	0.0028129	0.0998364	-3.32429
659	Leucyl-Lysine	Organic acids and derivatives	1.0333	0.0187406	0.00416916	0.679007	-0.558503
667	Allantoic acid	Organic acids and derivatives	1.0416	0.0160838	0.00372155	0.571117	-0.808142
671	Isobutyrylglycine	Organic acids and derivatives	1.07399	0.00736042	0.0021557	0.477734	-1.06572
672	2-Keto-glutaramic acid	Organic acids and derivatives	1.10805	0.00134522	0.000716687	0.330004	-1.59945
675	L-Coprine	Organic acids and derivatives	1.03635	0.0190963	0.00422696	0.398149	-1.32862
678	Epsilon-(gamma-Glutamyl)-lysine	Organic acids and derivatives	1.13408	0.0153023	0.0035903	0.146623	-2.76981
685	Aspartyl-Glutamine	Organic acids and derivatives	1.12006	0.0253423	0.00520798	0.275849	-1.85805
688	D-4'-Phosphopantothenate	Organic acids and derivatives	1.12294	0.00214498	0.000964866	0.466979	-1.09857
689	L-cis-3-Amino-2-pyrrolidinecarboxylic acid	Organic acids and derivatives	1.14086	0.0104076	0.00272621	0.212653	-2.23343
702	DL-Glutamate	Organic acids and derivatives	1.13938	0.0176702	0.00399205	0.139665	-2.83995
703	Iminoerythrose 4-phosphate	Organic acids and derivatives	1.14684	0.00563424	0.00180405	0.049118	-4.3476
708	Thiomorpholine 3-carboxylate	Organic acids and derivatives	1.06756	0.00603076	0.00188875	0.130214	-2.94105
710	Phenylalanyl-Glycine	Organic acids and derivatives	1.08466	0.00855972	0.0023847	0.358711	-1.4791
720	Glycerylphosphorylethanolamine	Organic acids and derivatives	1.1439	2.2233e-05	7.33968e-05	0.0680955	-3.8763
730	Isoleucyl-Valine	Organic acids and derivatives	1.13896	5.91826e-07	1.51312e-05	0.0832308	-3.58674
738	Alanyl-Isoleucine	Organic acids and derivatives	1.14334	0.00974093	0.0026025	0.100523	-3.3144
762	5-phosphonooxy-L-lysine	Organic acids and derivatives	1.14093	1.11741e-06	2.07736e-05	0.0409671	-4.60939
780	N-Acetylasparagine	Organic acids and derivatives	1.13693	0.000245703	0.000261933	0.159488	-2.64848
788	Threoninyl-Threonine	Organic acids and derivatives	1.12818	0.00156519	0.000791337	0.23407	-2.09499
793	L-beta-aspartyl-L-threonine	Organic acids and derivatives	1.05931	0.00774511	0.00223118	0.300182	-1.73609
797	Acetylcysteine	Organic acids and derivatives	1.14165	0.0086546	0.00240193	12.1156	3.5988
804	Hydroxyprolyl-Asparagine	Organic acids and derivatives	1.13903	0.0224916	0.0047586	0.0237511	-5.39586
813	gamma-Glutamylaspartic acid	Organic acids and derivatives	1.14357	0.0056824	0.00181453	0.183039	-2.44978
819	DL-O-Phosphoserine	Organic acids and derivatives	1.14785	0.00152364	0.000777238	0.000214556	-12.1864
68	L-Palmitoylcarnitine	Lipids and lipid-like molecules	1.14313	8.8625e-07	1.85554e-05	0.0399412	-4.64598
100	Propionylcarnitine	Lipids and lipid-like molecules	1.14382	0.00242234	0.00104162	0.0309869	-5.0122
102	3-Dehydroxycarnitine	Lipids and lipid-like molecules	1.14605	1.32406e-06	2.24103e-05	0.0407344	-4.61761
112	Oleamide	Lipids and lipid-like molecules	1.09081	0.00294326	0.00118013	0.591895	-0.756588
127	3-O-Methylniveusin A	Lipids and lipid-like molecules	1.05908	0.00158485	0.000797924	0.259414	-1.94667
139	Palmitic amide	Lipids and lipid-like molecules	1.11453	0.00428161	0.0015101	2.98313	1.57683
145	LysoPE(18:1(9Z)/0:0)	Lipids and lipid-like molecules	1.11039	0.00272382	0.00112159	0.522199	-0.937329
175	L-Acetylcarnitine	Lipids and lipid-like molecules	1.13849	1.55004e-05	6.30371e-05	0.0477154	-4.3894
234	Cohibin A	Lipids and lipid-like molecules	1.09628	0.00272791	0.00112266	0.529116	-0.918343
235	TG(20:4(5Z,8Z,11Z,14Z)/18:0/18:3(9Z,12Z,15Z))	Lipids and lipid-like molecules	1.06848	0.00198248	0.000920215	0.288239	-1.79466
236	LysoPE(0:0/20:4(5Z,8Z,11Z,14Z))	Lipids and lipid-like molecules	1.13137	8.8381e-05	0.000149822	0.346272	-1.53002
244	Dodecanoylcarnitine	Lipids and lipid-like molecules	1.14515	0.00280158	0.00114244	0.0162441	-5.94394
246	Butyrylcarnitine	Lipids and lipid-like molecules	1.14322	1.63546e-06	2.50187e-05	0.0444649	-4.49119
247	3-Methylglutarylcarnitine	Lipids and lipid-like molecules	1.14699	0.000978184	0.00058689	0.0457987	-4.44855
261	7-Ketocholesterol	Lipids and lipid-like molecules	1.05615	0.00662588	0.00200913	0.514596	-0.958488
267	Glycerophosphocholine	Lipids and lipid-like molecules	1.14114	0.0126969	0.00313062	0.0768872	-3.70111
287	2-Methylbutyroylcarnitine	Lipids and lipid-like molecules	1.14633	1.19154e-06	2.13965e-05	0.0482182	-4.37428
296	N-Cyclopropyl-trans-2-cis-6-nonadienamide	Lipids and lipid-like molecules	1.08442	0.00244075	0.00104659	0.496084	-1.01134
306	Ethyl hydrogen fumarate	Lipids and lipid-like molecules	1.13075	0.000957304	0.000578616	0.354564	-1.49588
315	Oleoside 11-methyl ester	Lipids and lipid-like molecules	1.01264	0.0215043	0.00460886	0.609421	-0.71449
318	Reticulatamol	Lipids and lipid-like molecules	1.04823	0.0175108	0.00396536	0.505154	-0.985204
322	Ethyl 7-epi-12-hydroxyjasmonate glucoside	Lipids and lipid-like molecules	1.13828	0.0196234	0.00431252	0.107852	-3.21288
333	3b,9b-Dihydroxy-6b-angeloyloxy-7(11)-eremophilen-12,8b-olide	Lipids and lipid-like molecules	1.14692	0.0155402	0.00363065	341.447	8.41552
341	2,6 Dimethylheptanoyl carnitine	Lipids and lipid-like molecules	1.11906	0.0360945	0.00678105	0.124661	-3.00391
361	5a-Cholesta-8,24-dien-3-one	Lipids and lipid-like molecules	1.04923	0.0100873	0.00266739	0.662655	-0.593671
371	S-Acetyldihydrolipoamide-E	Lipids and lipid-like molecules	1.05035	0.0207324	0.00448904	0.273602	-1.86985
376	L-Octanoylcarnitine	Lipids and lipid-like molecules	1.14304	0.00143922	0.00074843	0.0360637	-4.79331
383	(R)-2-Hydroxysterculic acid	Lipids and lipid-like molecules	1.02764	0.00990959	0.00263426	0.638333	-0.647619
387	Cohibin C	Lipids and lipid-like molecules	1.09237	0.00430097	0.00151465	0.486204	-1.04037
389	LysoPC(P-16:0)	Lipids and lipid-like molecules	1.14731	0.00744677	0.00217266	0.038502	-4.69892
398	Tetradecanoylcarnitine	Lipids and lipid-like molecules	1.13686	0.000119354	0.000173785	0.0510852	-4.29095
400	Ceramide (d18:1/20:0)	Lipids and lipid-like molecules	1.106	0.00433636	0.00152292	0.396031	-1.33631
402	Persicachrome	Lipids and lipid-like molecules	1.12717	0.00209269	0.000950803	0.243288	-2.03926
404	LysoPC(P-18:1(9Z))	Lipids and lipid-like molecules	1.13261	0.0480736	0.00847512	0.0611151	-4.03233
414	PC(22:2(13Z,16Z)/15:0)	Lipids and lipid-like molecules	1.07848	0.00150199	0.000769788	0.250852	-1.99509
416	LysoPE(0:0/20:2(11Z,14Z))	Lipids and lipid-like molecules	1.14655	0.0110844	0.00284694	42.0965	5.39563
417	PC(20:3(8Z,11Z,14Z)/P-18:0)	Lipids and lipid-like molecules	1.11377	0.00161751	0.000808743	0.404401	-1.30614
427	PI(18:1(9Z)/18:1(9Z))	Lipids and lipid-like molecules	1.11834	0.00299851	0.00119449	0.366556	-1.4479
428	PC(20:4(8Z,11Z,14Z,17Z)/P-18:0)	Lipids and lipid-like molecules	1.13199	0.000384407	0.000333817	0.28506	-1.81066
439	PC(20:1(11Z)/P-18:1(9Z))	Lipids and lipid-like molecules	1.10805	0.000633461	0.000445801	0.351272	-1.50934
440	PC(20:5(5Z,8Z,11Z,14Z,17Z)/P-18:0)	Lipids and lipid-like molecules	1.14476	4.23469e-06	3.74709e-05	0.206019	-2.27915
450	PC(20:0/P-18:1(11Z))	Lipids and lipid-like molecules	1.10225	0.00616083	0.00191573	0.357307	-1.48476
454	Cer(d18:0/16:0)	Lipids and lipid-like molecules	1.09446	0.00521471	0.00171651	0.498659	-1.00387
457	6,10,14-Trimethyl-5,9,13-pentadecatrien-2-one	Lipids and lipid-like molecules	1.08822	0.00794141	0.00226912	2.5442	1.34721
462	(1R,4R,5S)-5-Hydroxyfenchone glucoside	Lipids and lipid-like molecules	1.08306	0.00352261	0.00132677	0.456802	-1.13036
464	trans-Hexadec-2-enoyl carnitine	Lipids and lipid-like molecules	1.134	3.00411e-06	3.28105e-05	0.0427527	-4.54784
467	PC(18:0/P-18:1(11Z))	Lipids and lipid-like molecules	1.12024	0.00169552	0.000833992	0.322605	-1.63216
469	Beta-Glycerophosphoric acid	Lipids and lipid-like molecules	1.09385	0.0190502	0.00421952	0.0474065	-4.39877
470	Heptadecanoyl carnitine	Lipids and lipid-like molecules	1.14775	0.00106917	0.000621574	0.0354532	-4.81794
471	Linoleyl carnitine	Lipids and lipid-like molecules	1.10031	2.91513e-05	8.50574e-05	0.0384832	-4.69963
474	PC(16:0/P-16:0)	Lipids and lipid-like molecules	1.05145	0.0224392	0.00475076	0.321364	-1.63772
476	PC(20:1(11Z)/14:0)	Lipids and lipid-like molecules	1.01451	0.0185217	0.0041333	0.343069	-1.54343
479	PC(20:1(11Z)/20:4(5Z,8Z,11Z,14Z))	Lipids and lipid-like molecules	1.08986	0.00212791	0.000960306	0.210423	-2.24864
480	2-O-(5,8,11,14,17-Eicosapentaenoyl)-1-O-hexadecylglycero-3-phosphocholine	Lipids and lipid-like molecules	1.14565	4.21113e-06	3.73882e-05	0.275727	-1.85869
483	9-Hydroxy-7-megastigmen-3-one glucoside	Lipids and lipid-like molecules	1.1089	0.00176863	0.000856921	0.0516144	-4.27608
488	DG(22:4(7Z,10Z,13Z,16Z)/16:1(9Z)/0:0)	Lipids and lipid-like molecules	1.13113	6.97423e-05	0.000131735	0.429846	-1.21811
498	PC(18:3(6Z,9Z,12Z)/P-18:1(11Z))	Lipids and lipid-like molecules	1.13809	3.49738e-05	9.31898e-05	0.2261	-2.14497
500	PC(18:2(9Z,12Z)/18:0)	Lipids and lipid-like molecules	1.08518	0.00284382	0.00115381	0.260517	-1.94055
502	PC(P-18:1(11Z)/22:5(4Z,7Z,10Z,13Z,16Z))	Lipids and lipid-like molecules	1.12307	0.00195901	0.000913531	0.20266	-2.30287
504	PC(22:6(4Z,7Z,10Z,13Z,16Z,19Z)/20:1(11Z))	Lipids and lipid-like molecules	1.14385	2.11211e-05	7.14641e-05	0.19925	-2.32735
505	2-acetyl-1-alkyl-sn-glycero-3-phosphocholine	Lipids and lipid-like molecules	1.13206	0.000230199	0.000252258	0.153651	-2.70227
510	N-Palmitoylsphingosine	Lipids and lipid-like molecules	1.0709	0.00781449	0.00224466	0.639009	-0.646092
511	PC(22:2(13Z,16Z)/16:1(9Z))	Lipids and lipid-like molecules	1.12275	0.000431811	0.000357982	0.479916	-1.05915
512	PC(20:3(5Z,8Z,11Z)/20:0)	Lipids and lipid-like molecules	1.12716	0.000192981	0.000227127	0.396721	-1.3338
513	PC(22:5(4Z,7Z,10Z,13Z,16Z)/P-18:0)	Lipids and lipid-like molecules	1.14253	0.000122288	0.000176178	0.183625	-2.44516
517	1-Arachidonoylglycerophosphoinositol	Lipids and lipid-like molecules	1.0988	0.00771307	0.00222493	0.265283	-1.9144
525	PC(20:4(8Z,11Z,14Z,17Z)/20:3(8Z,11Z,14Z))	Lipids and lipid-like molecules	1.05461	0.018806	0.00417984	0.340127	-1.55585
526	PC(P-18:1(11Z)/22:2(13Z,16Z))	Lipids and lipid-like molecules	1.12579	0.00152518	0.000777762	0.315116	-1.66605
529	PC(20:3(8Z,11Z,14Z)/14:0)	Lipids and lipid-like molecules	1.09521	0.00112439	0.000641592	0.516511	-0.953129
528	PC(16:1(9Z)/P-18:1(11Z))		1.13312	0.000186391	0.000222757	0.453238	-1.14166
532	Acetyl-CoA	Lipids and lipid-like molecules	1.04479	0.00212071	0.000958373	0.239074	-2.06447
533	Solasodine	Lipids and lipid-like molecules	1.12255	0.000250561	0.000264857	0.391108	-1.35436
534	PC(20:2(11Z,14Z)/20:4(5Z,8Z,11Z,14Z))	Lipids and lipid-like molecules	1.14354	6.26038e-06	4.29711e-05	0.245507	-2.02616
536	PC(18:1(11Z)/P-16:0)	Lipids and lipid-like molecules	1.13131	0.00285157	0.00115588	0.387399	-1.36811
537	PC(22:1(13Z)/18:3(6Z,9Z,12Z))	Lipids and lipid-like molecules	1.11054	0.00117336	0.000658738	0.35478	-1.495
538	PC(20:2(11Z,14Z)/15:0)	Lipids and lipid-like molecules	1.04672	0.0154606	0.00361718	0.389014	-1.3621
541	PC(P-18:1(11Z)/22:6(4Z,7Z,10Z,13Z,16Z,19Z))	Lipids and lipid-like molecules	1.14716	0.000842084	0.000533542	0.138054	-2.8567
542	PC(22:5(7Z,10Z,13Z,16Z,19Z)/16:1(9Z))	Lipids and lipid-like molecules	1.14035	0.000156274	0.00020288	0.253787	-1.97831
548	PC(18:3(6Z,9Z,12Z)/18:0)		1.12762	0.000174134	0.000215059	0.450436	-1.1506
550	PC(24:1(15Z)/18:2(9Z,12Z))	Lipids and lipid-like molecules	1.11879	0.00282814	0.0011496	0.309002	-1.69431
552	PC(22:5(7Z,10Z,13Z,16Z,19Z)/14:0)		1.11789	0.000400848	0.00034236	0.368849	-1.4389
554	PC(18:4(6Z,9Z,12Z,15Z)/P-18:1(11Z))	Lipids and lipid-like molecules	1.13094	0.000105408	0.000163381	0.149482	-2.74196
558	PC(22:4(7Z,10Z,13Z,16Z)/P-18:0)	Lipids and lipid-like molecules	1.14279	3.21383e-06	3.36707e-05	0.24449	-2.03215
559	Elaidic carnitine	Lipids and lipid-like molecules	1.13622	1.25197e-05	5.72794e-05	0.0532898	-4.23
561	PC(22:6(4Z,7Z,10Z,13Z,16Z,19Z)/18:1(11Z))	Lipids and lipid-like molecules	1.13895	0.000177131	0.000216988	0.245744	-2.02477
562	PC(18:0/P-16:0)	Lipids and lipid-like molecules	1.1272	0.000504769	0.000391891	0.351913	-1.50671
565	PC(16:1(9Z)/16:1(9Z))	Lipids and lipid-like molecules	1.11747	0.00121972	0.000674464	0.464946	-1.10486
566	PC(16:1(9Z)/P-16:0)	Lipids and lipid-like molecules	1.12912	0.000198867	0.000230975	0.376313	-1.40999
567	PC(22:5(4Z,7Z,10Z,13Z,16Z)/22:6(4Z,7Z,10Z,13Z,16Z,19Z))	Lipids and lipid-like molecules	1.11875	0.000970721	0.000583947	0.0968811	-3.36764
573	PC(22:5(7Z,10Z,13Z,16Z,19Z)/20:1(11Z))	Lipids and lipid-like molecules	1.13012	0.000362035	0.000321722	0.267591	-1.9019
576	SM(d18:1/24:1(15Z))	Lipids and lipid-like molecules	1.12044	0.000121551	0.000175581	0.271722	-1.8798
578	3-Hydroxyisovalerylcarnitine	Lipids and lipid-like molecules	1.14737	0.00273377	0.00112419	0.0430421	-4.53811
580	stearoyl sphingomyelin	Lipids and lipid-like molecules	1.06655	0.010367	0.00271881	0.397229	-1.33196
582	PC(P-16:0/15:0)	Lipids and lipid-like molecules	1.13494	0.0191212	0.00423099	0.119277	-3.06761
584	PC(24:0/20:5(5Z,8Z,11Z,14Z,17Z))	Lipids and lipid-like molecules	1.12451	0.000105992	0.000163805	0.272943	-1.87333
588	Montecristin	Lipids and lipid-like molecules	1.06108	0.0053862	0.00175184	0.598602	-0.740331
589	PC(20:1(11Z)/15:0)	Lipids and lipid-like molecules	1.11527	0.0421518	0.00764862	0.177073	-2.49758
590	PC(24:1(15Z)/18:3(6Z,9Z,12Z))	Lipids and lipid-like molecules	1.12231	0.00101448	0.00060099	0.331144	-1.59447
593	PC(P-18:1(11Z)/16:0)		1.12176	0.00247651	0.00105616	0.294069	-1.76577
594	PC(18:0/P-18:0)	Lipids and lipid-like molecules	1.14336	6.11176e-06	4.26528e-05	0.289379	-1.78897
595	LysoPC(14:0/0:0)	Lipids and lipid-like molecules	1.12243	0.0284851	0.00567879	0.299732	-1.73825
597	SM(d18:1/22:0)	Lipids and lipid-like molecules	1.13769	0.000135371	0.000187012	0.296985	-1.75154
602	PC(24:1(15Z)/18:4(6Z,9Z,12Z,15Z))	Lipids and lipid-like molecules	1.09355	0.00215706	0.000968075	0.322491	-1.63267
604	DG(16:0/16:0/0:0)	Lipids and lipid-like molecules	1.10805	0.00298435	0.00119082	1.95796	0.96935
613	PC(24:1(15Z)/22:4(7Z,10Z,13Z,16Z))	Lipids and lipid-like molecules	1.07327	0.000758938	0.000500492	0.261017	-1.93779
610	PC(24:1(15Z)/18:1(11Z))		1.14025	7.60961e-05	0.000138348	0.162816	-2.61869
616	PC(20:5(5Z,8Z,11Z,14Z,17Z)/P-18:1(11Z))	Lipids and lipid-like molecules	1.14705	4.21116e-07	1.27447e-05	0.171819	-2.54104
617	PC(16:1(9Z)/P-18:0)		1.14271	1.09236e-05	5.4104e-05	0.367421	-1.44449
619	PC(24:1(15Z)/22:6(4Z,7Z,10Z,13Z,16Z,19Z))	Lipids and lipid-like molecules	1.0836	0.000210863	0.000239406	0.187667	-2.41376
621	SM(d18:1/14:0)	Lipids and lipid-like molecules	1.11104	0.00161347	0.000807414	0.445983	-1.16494
622	O-propanoyl-carnitine	Lipids and lipid-like molecules	1.12599	5.54532e-05	0.000116266	0.049632	-4.33259
625	PC(16:1(9Z)/14:0)	Lipids and lipid-like molecules	1.01237	0.017002	0.00387933	0.424834	-1.23503
630	PC(22:6(4Z,7Z,10Z,13Z,16Z,19Z)/22:1(13Z))	Lipids and lipid-like molecules	1.14779	6.33417e-08	8.03398e-06	0.222229	-2.16988
631	PC(18:2(9Z,12Z)/15:0)	Lipids and lipid-like molecules	1.06677	0.00538924	0.00175246	0.449525	-1.15353
632	PC(24:1(15Z)/20:5(5Z,8Z,11Z,14Z,17Z))	Lipids and lipid-like molecules	1.13647	1.09006e-05	5.40593e-05	0.265047	-1.91568
633	SM(d18:1/18:1(9Z))	Lipids and lipid-like molecules	1.12844	0.00129158	0.00069793	0.352884	-1.50273
634	PC(20:4(5Z,8Z,11Z,14Z)/14:0)		1.07158	0.00872856	0.00241527	0.584045	-0.775849
639	LysoPC(18:3(6Z,9Z,12Z))	Lipids and lipid-like molecules	1.13413	0.0149213	0.00352499	0.253292	-1.98113
644	PC(18:1(9Z)/18:0)	Lipids and lipid-like molecules	1.13192	0.000265042	0.000273289	0.36951	-1.43631
646	SM(d18:1/20:0)	Lipids and lipid-like molecules	1.11785	0.00064171	0.000449197	0.337695	-1.56621
647	PC(22:6(4Z,7Z,10Z,13Z,16Z,19Z)/22:6(4Z,7Z,10Z,13Z,16Z,19Z))	Lipids and lipid-like molecules	1.12177	0.0164664	0.00378736	0.0842385	-3.56938
651	6-Deoxohomodolichosterone	Lipids and lipid-like molecules	1.13914	0.000616223	0.000438996	0.228411	-2.1303
654	PC(18:3(6Z,9Z,12Z)/P-16:0)	Lipids and lipid-like molecules	1.07241	0.00620053	0.00192389	0.454543	-1.13751
657	PC(14:0/P-16:0)	Lipids and lipid-like molecules	1.1395	3.10826e-05	8.78648e-05	0.358243	-1.48099
660	L-Hexanoylcarnitine	Lipids and lipid-like molecules	1.14581	5.21178e-07	1.40718e-05	0.104532	-3.25799
661	PC(14:0/14:0)	Lipids and lipid-like molecules	1.11824	0.000788393	0.000512504	0.416508	-1.26359
663	LysoPE(24:1(15Z)/0:0)	Lipids and lipid-like molecules	1.11408	0.00557155	0.0017903	0.173761	-2.52483
668	PC(14:1(9Z)/P-16:0)	Lipids and lipid-like molecules	1.13691	0.000553529	0.000412815	0.332235	-1.58972
673	LysoPC(16:0)	Lipids and lipid-like molecules	1.13633	0.000274576	0.000278618	0.245763	-2.02466
676	PC(18:4(6Z,9Z,12Z,15Z)/15:0)	Lipids and lipid-like molecules	1.05056	0.0103708	0.00271951	0.719057	-0.475821
679	PC(20:4(8Z,11Z,14Z,17Z)/15:0)	Lipids and lipid-like molecules	1.12565	0.000179611	0.000218561	0.439113	-1.18734
682	PC(20:5(5Z,8Z,11Z,14Z,17Z)/15:0)	Lipids and lipid-like molecules	1.10208	0.000914476	0.00056126	0.428961	-1.22108
686	Cer(d18:1/24:1(15Z))	Lipids and lipid-like molecules	1.11756	0.00122214	0.000675273	0.265913	-1.91098
693	DG(22:6(4Z,7Z,10Z,13Z,16Z,19Z)/18:1(11Z)/0:0)	Lipids and lipid-like molecules	1.05737	0.0130248	0.00319049	0.531659	-0.911427
694	LysoPC(18:1(9Z))	Lipids and lipid-like molecules	1.07468	0.0245715	0.00508804	0.266153	-1.90967
697	Dimethyl fumarate	Lipids and lipid-like molecules	1.13484	2.98164e-05	8.60372e-05	0.259456	-1.94644
698	DG(22:4(7Z,10Z,13Z,16Z)/18:2(9Z,12Z)/0:0)	Lipids and lipid-like molecules	1.1173	8.09839e-05	0.000143107	0.263636	-1.92338
707	Persicaxanthin	Lipids and lipid-like molecules	1.13154	0.0012378	0.000680472	0.214756	-2.21923
709	LysoPI(18:0/0:0)	Lipids and lipid-like molecules	1.13085	0.0165771	0.00380648	0.17401	-2.52276
721	LysoPC(18:2(9Z,12Z))	Lipids and lipid-like molecules	1.06885	0.0132771	0.00323604	0.343249	-1.54267
725	PC(20:4(5Z,8Z,11Z,14Z)/16:0)	Lipids and lipid-like molecules	1.12359	0.000532432	0.000403808	0.484758	-1.04466
729	LysoPC(20:3(5Z,8Z,11Z))	Lipids and lipid-like molecules	1.00575	0.00657921	0.00199997	0.196995	-2.34377
733	8-Acetyl-T2 tetrol	Lipids and lipid-like molecules	1.14772	0.00193124	0.000905539	179.382	7.48689
736	Cer(d18:0/22:1(13Z))	Lipids and lipid-like molecules	1.10181	0.00414616	0.00147869	0.152747	-2.71078
737	Geranyl acetate	Lipids and lipid-like molecules	1.03164	0.016512	0.00379524	0.228252	-2.1313
745	Nephritogenoside	Lipids and lipid-like molecules	1.06485	0.000888247	0.000550796	0.23252	-2.10458
749	LysoPC(16:1(9Z)/0:0)	Lipids and lipid-like molecules	1.11885	0.00106312	0.000619335	0.276876	-1.85269
753	Phosphatidylserine	Lipids and lipid-like molecules	1.12319	0.000240554	0.000258779	0.177866	-2.49114
765	PI(20:3(5Z,8Z,11Z)/20:3(5Z,8Z,11Z))	Lipids and lipid-like molecules	1.11228	0.019183	0.00424097	0.0913172	-3.45297
766	PC(P-16:0/18:4(6Z,9Z,12Z,15Z))		1.08261	0.000894349	0.000553022	0.333758	-1.58313
772	PE(P-18:1(11Z)/14:0)	Lipids and lipid-like molecules	1.11916	0.000237352	0.000256788	0.460359	-1.11917
773	PS(18:0/20:4(5Z,8Z,11Z,14Z))	Lipids and lipid-like molecules	1.14459	3.89582e-05	9.80439e-05	0.259575	-1.94578
774	PI(18:1(11Z)/18:3(6Z,9Z,12Z))	Lipids and lipid-like molecules	1.12289	0.00197535	0.000918192	0.424503	-1.23615
776	PS(18:1(9Z)/16:0)	Lipids and lipid-like molecules	1.14513	1.30143e-05	5.83146e-05	0.229215	-2.12523
786	N-[(4E,8E)-1,3-dihydroxyoctadeca-4,8-dien-2-yl]hexadecanamide	Lipids and lipid-like molecules	1.12416	0.000237487	0.000256872	0.438246	-1.19019
790	PE(P-16:0/18:3(6Z,9Z,12Z))	Lipids and lipid-like molecules	1.1428	2.28874e-05	7.46294e-05	0.282594	-1.8232
798	PE(P-18:1(9Z)/16:1(9Z))	Lipids and lipid-like molecules	1.05975	0.0106194	0.0027645	0.519313	-0.945323
802	PE(P-18:1(11Z)/18:3(6Z,9Z,12Z))	Lipids and lipid-like molecules	1.13203	0.000313906	0.00029892	0.352277	-1.50522
807	8-Heptadecenal	Lipids and lipid-like molecules	1.09036	0.00198732	0.000921586	5.79331	2.53439
815	PE(20:4(8Z,11Z,14Z,17Z)/P-18:1(11Z))	Lipids and lipid-like molecules	1.12924	0.000295209	0.000289589	0.329218	-1.60289
816	PE(P-18:1(9Z)/20:4(5Z,8Z,11Z,14Z))	Lipids and lipid-like molecules	1.02138	0.00692873	0.00206891	0.335356	-1.57623
817	PE(P-18:1(9Z)/20:2(11Z,14Z))	Lipids and lipid-like molecules	1.06953	0.0123064	0.00305832	0.443444	-1.17318
820	PE(20:5(5Z,8Z,11Z,14Z,17Z)/P-16:0)	Lipids and lipid-like molecules	1.13799	8.04866e-05	0.000142635	0.315726	-1.66325
821	PS(20:5(5Z,8Z,11Z,14Z,17Z)/18:0)	Lipids and lipid-like molecules	1.14122	0.00526459	0.00172687	0.282977	-1.82124
822	PE(P-18:1(9Z)/18:1(9Z))	Lipids and lipid-like molecules	1.12245	0.000382107	0.000332599	0.48231	-1.05197
827	LysoPE(22:1(13Z)/0:0)	Lipids and lipid-like molecules	1.14182	7.62782e-05	0.00013853	0.232685	-2.10355
828	PI(20:3(5Z,8Z,11Z)/18:2(9Z,12Z))	Lipids and lipid-like molecules	1.08841	0.000329651	0.000306363	0.210575	-2.2476
830	PE(P-18:1(11Z)/18:2(9Z,12Z))	Lipids and lipid-like molecules	1.0809	0.0017396	0.000847899	0.51194	-0.965953
831	PE(P-16:0/18:4(6Z,9Z,12Z,15Z))	Lipids and lipid-like molecules	1.11227	0.000317714	0.000300754	0.402409	-1.31327
833	PE(O-16:1(1Z)/22:6(4Z,7Z,10Z,13Z,16Z,19Z))	Lipids and lipid-like molecules	1.13807	9.55286e-05	0.000155812	0.299249	-1.74058
834	PE(P-18:0/22:4(7Z,10Z,13Z,16Z))	Lipids and lipid-like molecules	1.11271	0.00068127	0.000467085	0.484286	-1.04607
835	PE(20:5(5Z,8Z,11Z,14Z,17Z)/P-18:0)	Lipids and lipid-like molecules	1.13288	0.000284099	0.000283774	0.35145	-1.50861
836	PE(P-16:0/18:2(9Z,12Z))	Lipids and lipid-like molecules	1.08132	0.00164521	0.000817803	0.555536	-0.848048
837	PE(P-18:1(11Z)/16:0)	Lipids and lipid-like molecules	1.07881	0.0159902	0.00370602	0.413148	-1.27527
839	PE(P-18:1(11Z)/18:4(6Z,9Z,12Z,15Z))	Lipids and lipid-like molecules	1.11862	0.00089892	0.000554836	0.329491	-1.60169
840	PE(P-18:1(11Z)/22:6(4Z,7Z,10Z,13Z,16Z,19Z))	Lipids and lipid-like molecules	1.13914	1.78706e-05	6.69216e-05	0.323045	-1.63019
841	Coenzyme Q10	Lipids and lipid-like molecules	1.13188	0.000383181	0.000333169	0.175165	-2.51321
35	Thymidine	Nucleosides, nucleotides, and analogues	1.28118	0.0308293	0.0214278	10.4558	3.38623
36	Orotidine	Nucleosides, nucleotides, and analogues	1.30001	0.00335516	0.00464913	0.0678748	-3.88098
54	Cytidine monophosphate	Nucleosides, nucleotides, and analogues	1.28599	0.000557498	0.00157931	0.265817	-1.91149
58	Uridine	Nucleosides, nucleotides, and analogues	1.06812	0.0312764	0.0216513	0.499947	-1.00015
94	Cytidine	Nucleosides, nucleotides, and analogues	1.22746	0.00634124	0.00693148	0.501248	-0.996403
95	UDP-N-acetyl-alpha-D-galactosamine	Nucleosides, nucleotides, and analogues	1.30094	0.0016914	0.0030317	0.0822154	-3.60445
98	Uridine diphosphategalactose	Nucleosides, nucleotides, and analogues	1.29848	0.0037088	0.0049493	0.106978	-3.22462
99	Xanthosine	Nucleosides, nucleotides, and analogues	1.29392	0.000217152	0.0009193	0.206944	-2.27269
100	Pseudouridine	Nucleosides, nucleotides, and analogues	1.25196	0.00322187	0.00453445	1.34745	0.430228
104	Cyclic AMP	Nucleosides, nucleotides, and analogues	1.26857	0.0214186	0.0164607	0.49659	-1.00987
109	Deoxyguanosine	Nucleosides, nucleotides, and analogues	1.27558	0.0290101	0.0204996	9.72976	3.2824
121	Inosinic acid	Nucleosides, nucleotides, and analogues	1.28676	9.29453e-05	0.000582979	0.412211	-1.27854
123	AICAR	Nucleosides, nucleotides, and analogues	1.27694	0.000489308	0.00145497	1.73385	0.79398
127	Uridine 5'-diphosphate	Nucleosides, nucleotides, and analogues	1.28065	0.00190299	0.00327386	0.275205	-1.86142
128	S-Adenosylhomocysteine	Nucleosides, nucleotides, and analogues	1.29733	0.00531864	0.00619629	0.242532	-2.04376
136	CDP	Nucleosides, nucleotides, and analogues	1.24691	0.00546328	0.006299	0.261083	-1.93742
137	Ribothymidine	Nucleosides, nucleotides, and analogues	1.22203	0.0121751	0.0109376	6.40353	2.67887
138	Deoxyadenosine monophosphate	Nucleosides, nucleotides, and analogues	1.27627	0.000975373	0.00218315	2.79042	1.48048
140	Citicoline	Nucleosides, nucleotides, and analogues	1.29959	0.00201863	0.00339836	0.103723	-3.26919
141	Deoxyuridine	Nucleosides, nucleotides, and analogues	1.30145	0.0253635	0.0185653	45810.8	15.4834
155	Deoxyinosine	Nucleosides, nucleotides, and analogues	1.26544	0.0012125	0.00247844	0.234187	-2.09427
161	5-Thymidylic acid	Nucleosides, nucleotides, and analogues	1.28389	0.000304615	0.0010919	3.151	1.65581
171	Cytidine monophosphate N-acetylneuraminic acid	Nucleosides, nucleotides, and analogues	1.28872	0.000275922	0.00103981	0.312558	-1.6778
173	Uridine diphosphate glucuronic acid	Nucleosides, nucleotides, and analogues	1.29381	0.0143815	0.0123568	0.111238	-3.16828
190	Adenylsuccinic acid	Nucleosides, nucleotides, and analogues	1.20736	5.64228e-05	0.000458587	0.0987083	-3.34068
192	Cyclic GMP	Nucleosides, nucleotides, and analogues	1.26484	0.00137031	0.00265555	0.500622	-0.998208
199	Flavin Mononucleotide	Nucleosides, nucleotides, and analogues	1.18758	0.00624037	0.00685749	0.455246	-1.13528
211	dGTP	Nucleosides, nucleotides, and analogues	1.13723	0.0309551	0.0214909	0.384209	-1.38004
217	dUMP	Nucleosides, nucleotides, and analogues	1.09793	0.02872	0.0203487	0.566504	-0.819843
220	Guanosine monophosphate	Nucleosides, nucleotides, and analogues	1.04713	0.049085	0.0304221	0.860158	-0.217326
228	dIMP	Nucleosides, nucleotides, and analogues	1.26371	0.0440216	0.0279317	0.218391	-2.19501
235	NAD	Nucleosides, nucleotides, and analogues	1.29122	7.81821e-05	0.000537228	0.192226	-2.37913
238	FAD	Nucleosides, nucleotides, and analogues	1.24075	0.00205765	0.00343917	0.393689	-1.34487
51	Saccharin	Organoheterocyclic compounds	1.22427	0.00376382	0.00499402	4.28038	2.09774
65	Imidazoleacetic acid	Organoheterocyclic compounds	1.27078	0.0216886	0.0166058	2.0502	1.03576
81	Xanthine	Organoheterocyclic compounds	1.26051	0.00264929	0.00401084	0.622398	-0.68409
82	Guanine	Organoheterocyclic compounds	1.26901	0.000499228	0.00147382	0.636237	-0.652364
115	Pyridoxine	Organoheterocyclic compounds	1.25595	0.0365451	0.0242669	2.44344	1.28891
126	Hypoxanthine	Organoheterocyclic compounds	1.28423	0.000599905	0.00165088	2.08208	1.05802
133	Indolelactic acid	Organoheterocyclic compounds	1.29693	0.00652703	0.0070755	0.163946	-2.6087
146	(Â±)-Tryptophan	Organoheterocyclic compounds	1.29764	4.32692e-05	0.000396524	0.0987155	-3.34058
178	Cis-zeatin	Organoheterocyclic compounds	1.1813	0.0207427	0.0160925	0.612081	-0.708205
247	Allantoin	Organoheterocyclic compounds	1.29817	0.00563332	0.00641706	0.168743	-2.5671
248	Pyridoxal	Organoheterocyclic compounds	1.27604	0.00131941	0.00259707	5.5236	2.46561
61	Hippuric acid	Benzenoids	1.13345	0.0296808	0.0208454	1.69078	0.75769
197	Dibutyl phthalate	Benzenoids	1.29844	3.24071e-05	0.000344469	0.489734	-1.02993
84	Hydroxyphenyllactic acid	Phenylpropanoids and polyketides	1.28994	0.0191988	0.0152284	0.13738	-2.86375
135	Naringenin 4'-O-glucuronide	Phenylpropanoids and polyketides	1.29933	0.00355285	0.00481968	6.55254	2.71205
212	Theaflavin	Phenylpropanoids and polyketides	1.29702	2.32252e-06	0.000136106	0.16194	-2.62647
251	Daidzin	Phenylpropanoids and polyketides	1.17482	0.0202838	0.0158385	17.1347	4.09885
261	Delphinidin 3-glucoside	Phenylpropanoids and polyketides	1.16068	0.00462003	0.00567535	4.26492	2.09252
34	2,3-Dihydroxybutanedioic acid	Organic oxygen compounds	1.07779	0.0347084	0.0233649	1.30043	0.37899
45	2-Phospho-D-glyceric acid	Organic oxygen compounds	1.27816	0.000580972	0.00161944	3.02392	1.59642
66	L-Iditol	Organic oxygen compounds	1.282	0.000279009	0.00104564	0.431177	-1.21365
67	D-Fructose 2,6-bisphosphate	Organic oxygen compounds	1.27326	3.95941e-05	0.000380065	0.265717	-1.91204
77	Galactose 1-phosphate	Organic oxygen compounds	1.20664	0.0102094	0.0096671	2.05814	1.04134
105	Pantothenic acid	Organooxygen compounds	1.2785	0.000522823	0.00151759	0.510265	-0.970681
108	D-Glucuronic acid	Organic oxygen compounds	1.29492	0.00669327	0.00720255	0.123833	-3.01353
113	3-Phosphoglyceric acid	Organic oxygen compounds	1.20308	0.0130164	0.0114927	1.66569	0.736117
114	Threonic acid	Organic oxygen compounds	1.2993	0.00201116	0.00339048	0.130677	-2.93592
122	D-Maltose	Organic oxygen compounds	1.27251	0.000854228	0.00201866	1.67206	0.741628
124	myo-Inositol	Organic oxygen compounds	1.29766	0.00509108	0.00603092	0.113514	-3.13906
125	D-Sedoheptulose 7-phosphate	Organic oxygen compounds	1.25551	0.00203699	0.00341763	0.349219	-1.51779
130	N-Acetyl-glucosamine 1-phosphate	Organic oxygen compounds	1.29387	3.61507e-05	0.000363159	0.396065	-1.33619
168	Gluconic acid	Organic oxygen compounds	1.29274	0.0279378	0.0199383	0.0609679	-4.03581
210	Aldehydo-D-xylose	Organic oxygen compounds	1.28778	0.000272791	0.00103383	0.341553	-1.54982
213	Trehalose	Organic oxygen compounds	1.28507	0.000116281	0.000652602	0.107252	-3.22093
250	beta-D-Glucosamine	Organooxygen compounds	1.29709	2.66049e-05	0.000318432	0.17486	-2.51573
259	Ethyl glucuronide	Organic oxygen compounds	1.14084	0.0260612	0.01894	0.691686	-0.53181
2	L-Norleucine	Organic acids and derivatives	1.29443	1.9908e-05	0.000282871	0.353669	-1.49953
11	L-Valine	Organic acids and derivatives	1.29077	2.78923e-05	0.000324021	0.357948	-1.48218
17	L-Proline	Organic acids and derivatives	1.29395	2.1656e-05	0.000293377	0.243779	-2.03636
21	Succinic acid	Organic acids and derivatives	1.29159	7.48824e-05	0.000526795	0.587878	-0.766412
25	4-Hydroxyproline	Organic acids and derivatives	1.30159	0.0010042	0.00222164	0.000267957	-11.8657
26	Pyroglutamic acid	Organic acids and derivatives	1.20982	0.00898708	0.00883643	1.27765	0.353492
40	L-Lysine	Organic acids and derivatives	1.28395	4.03606e-05	0.000383625	0.418191	-1.25777
55	L-Glutamic acid	Organic acids and derivatives	1.29319	4.5343e-05	0.000406833	0.752154	-0.410899
60	Phosphoenolpyruvic acid	Organic acids and derivatives	1.26612	0.00236982	0.00375233	6.70617	2.74549
63	Oxoadipic acid	Organic acids and derivatives	1.29844	1.91711e-05	0.000278128	0.214627	-2.2201
68	Aminoadipic acid	Organic acids and derivatives	1.29953	0.00271999	0.00407268	0.0917539	-3.44609
70	cis-Aconitic acid	Organic acids and derivatives	1.2787	0.000275075	0.0010382	0.429179	-1.22035
74	Glutathione	Organic acids and derivatives	1.30037	0.0304491	0.0212363	0.00024084	-12.0196
85	L-Tyrosine	Organic acids and derivatives	1.29889	1.42262e-05	0.000247497	0.131421	-2.92773
87	2-Hydroxyethanesulfonate	Organic acids and derivatives	1.16088	0.0279953	0.0199687	0.316856	-1.6581
91	N-a-Acetyl-L-arginine	Organic acids and derivatives	1.29979	0.0165649	0.0136655	0.00556391	-7.48969
92	Saccharopine	Organic acids and derivatives	1.29216	0.000108323	0.00062676	0.241923	-2.04738
112	L-Phenylalanine	Organic acids and derivatives	1.28512	7.93577e-05	0.000540828	0.309467	-1.69214
117	N-Acetylleucine	Organic acids and derivatives	1.18115	0.0088284	0.0087296	0.421031	-1.248
119	Phosphocreatine	Organic acids and derivatives	1.28954	0.000694864	0.00179718	0.258928	-1.94938
120	D-Glutamine	Organic acids and derivatives	1.27823	0.000144077	0.000734156	0.264699	-1.91757
129	12-Hydroxydodecanoic acid	Organic acids and derivatives	1.27317	0.000853079	0.00201715	0.698856	-0.516932
134	D-Proline	Organic acids and derivatives	1.21	0.00692511	0.00737666	0.674696	-0.56769
142	Creatinine	Organic acids and derivatives	1.26226	0.0442152	0.0280269	0.181564	-2.46145
151	N-Acetyl-L-alanine	Organic acids and derivatives	1.25684	0.000251551	0.000991385	0.302457	-1.7252
152	3-Hydroxysebacic acid	Organic acids and derivatives	1.27072	0.00045068	0.00137889	0.0516553	-4.27494
154	L-Threonine	Organic acids and derivatives	1.29938	0.00148656	0.00278559	0.0937068	-3.4157
158	3-Chlorotyrosine	Organic acids and derivatives	1.29298	9.62905e-05	0.00059245	0.554532	-0.850657
163	N-Alpha-acetyllysine	Organic acids and derivatives	1.2231	0.013341	0.0117018	3.71171	1.89208
170	N-Acetyl-L-aspartic acid	Organic acids and derivatives	1.29974	0.00189241	0.00326219	0.187378	-2.41597
174	3-Hydroxycapric acid	Organic acids and derivatives	1.19349	0.00609522	0.00675499	0.498928	-1.0031
175	1-deoxy-1-(N6-lysino)-D-fructose	Organic acids and derivatives	1.29669	0.00550959	0.00633144	0.123587	-3.0164
177	L-Arginine	Organic acids and derivatives	1.26584	0.000612786	0.00167181	0.460202	-1.11966
188	Dimethylmalonic acid	Organic acids and derivatives	1.29122	0.000395962	0.00126597	2.88569	1.52892
191	Oxidized glutathione	Organic acids and derivatives	1.28636	0.0135763	0.0118519	0.131848	-2.92305
201	L-Dihydroorotic acid	Organic acids and derivatives	1.29117	3.40875e-05	0.000352822	0.120331	-3.05492
203	N-Acetylglutamic acid	Organic acids and derivatives	1.28856	0.000491869	0.00145986	0.43433	-1.20314
216	Aspartame	Organic acids and derivatives	1.11566	0.0473974	0.0295854	2.26595	1.18012
219	Phenylacetylglycine	Organic acids and derivatives	1.28779	0.0231734	0.017385	0.144566	-2.7902
224	Racemethionine	Organic acids and derivatives	1.27462	0.000654592	0.00173734	0.353738	-1.49925
227	Glycyl-Valine	Organic acids and derivatives	1.19815	0.0158733	0.0132522	3.0476	1.60768
237	Glutamylglutamic acid	Organic acids and derivatives	1.29387	0.00593706	0.00664128	0.31366	-1.67273
249	Prolylhydroxyproline	Organic acids and derivatives	1.18314	0.000528472	0.00152785	0.150833	-2.72898
252	N-Formyl-L-aspartate	Organic acids and derivatives	1.28947	0.0136886	0.011923	0.0964768	-3.37367
9	Hypogeic acid	Lipids and lipid-like molecules	1.24541	0.00647832	0.00703792	1.89459	0.921882
12	Capric acid	Lipids and lipid-like molecules	1.07912	0.0426526	0.0272529	1.21989	0.286746
16	Ethyl dodecanoate	Lipids and lipid-like molecules	1.26093	0.00179952	0.00315774	1.57614	0.656391
20	Oleamide	Lipids and lipid-like molecules	1.12288	0.000602678	0.00165541	0.0763345	-3.71152
28	2-Hydroxystearic acid	Lipids and lipid-like molecules	1.29292	0.000268107	0.00102475	2.98677	1.57859
29	16-Hydroxy hexadecanoic acid	Lipids and lipid-like molecules	1.21237	0.00252102	0.00389507	3.074	1.62012
32	13S-hydroxyoctadecadienoic acid	Lipids and lipid-like molecules	1.21402	0.00293194	0.0042741	1.62842	0.703477
50	9,10-DHOME	Lipids and lipid-like molecules	1.28966	0.000615635	0.00167639	3.03753	1.6029
102	4-Acetylbutyrate	Lipids and lipid-like molecules	1.14777	0.0458934	0.0288544	0.667787	-0.58254
132	Tridecanoic acid	Lipids and lipid-like molecules	1.02102	0.0395742	0.0257342	1.49543	0.580561
145	20-Hydroxyeicosatetraenoic acid	Lipids and lipid-like molecules	1.11262	0.0214866	0.0164974	1.36398	0.447823
153	Methylsuccinic acid	Lipids and lipid-like molecules	1.21223	0.00755708	0.00783385	1.68109	0.7494
165	15-Keto-prostaglandin E2	Lipids and lipid-like molecules	1.15415	0.0410622	0.0264524	2.0494	1.0352
164	Mesaconic acid	Lipids and lipid-like molecules	1.29979	0.0267012	0.0192789	0.00129097	-9.59733
172	Citraconic acid	Lipids and lipid-like molecules	1.28113	0.000192568	0.000861273	0.531244	-0.912553
185	Isohyodeoxycholic acid	Lipids and lipid-like molecules	1.28657	0.000799054	0.00194369	4.09486	2.03381
200	LysoPE(18:1(9Z)/0:0)	Lipids and lipid-like molecules	1.21794	0.00808576	0.0082131	1.44375	0.529818
218	Adipic acid	Lipids and lipid-like molecules	1.21369	0.00868134	0.00862951	1.49202	0.577267
230	Dihydrolipoate	Lipids and lipid-like molecules	1.15992	0.0168201	0.0138224	1.32951	0.410894
246	Pimelic acid	Lipids and lipid-like molecules	1.29574	4.45739e-05	0.000402838	0.548035	-0.86766
254	Acetyl-CoA	Lipids and lipid-like molecules	1.13429	0.0127104	0.011293	0.396436	-1.33484
907			1.14462	0.00406537	0.00145991	0.1284	-2.96129
909			1.12269	0.0377183	0.0070112	0.174236	-2.52089
912			1.13242	0.000670702	0.000462333	0.247254	-2.01594
914			1.14415	0.0114114	0.00290361	0.086838	-3.52553
916			1.14554	3.26496e-06	3.38699e-05	0.0694117	-3.84868
920			1.1441	0.0234475	0.00490983	0.0173288	-5.85069
923			1.12888	0.0013097	0.000704285	0.263087	-1.92639
924			1.14226	1.53854e-05	6.28316e-05	0.0926604	-3.4319
925			1.13588	0.0227414	0.00479588	0.125018	-2.9998
929			1.083	0.000500137	0.000389846	0.00225313	-8.79386
930			1.12814	0.0369328	0.00690047	0.12311	-3.02198
932			1.14256	1.44031e-05	6.10056e-05	0.11445	-3.12721
937			1.12737	0.000142478	0.000192631	0.342367	-1.54639
938			1.14266	0.00890029	0.00244593	0.133497	-2.90512
940			1.12646	0.0379787	0.00704919	0.15671	-2.67383
942			1.13951	0.00846398	0.00236719	0.184599	-2.43753
943			1.14392	0.0346562	0.00657303	0.0153273	-6.02775
947			1.11484	0.00175335	0.000852188	131.321	7.03695
953			1.0973	0.0212162	0.00456443	26.6414	4.7356
954			1.12499	0.000410362	0.000347207	0.376337	-1.4099
956			1.11831	0.0368239	0.00688503	0.113241	-3.14254
958			1.09229	0.00223873	0.000990617	0.522569	-0.936306
959			1.12295	0.00597825	0.00187774	0.00685817	-7.18796
963			1.06467	0.0117693	0.00296442	1.65089	0.723241
966			1.10771	0.000531726	0.000403509	0.368061	-1.44198
967			1.13648	0.000104166	0.000162471	0.388638	-1.3635
968			1.14548	1.57166e-07	9.69934e-06	0.0725658	-3.78457
969			1.05117	0.025314	0.00520361	0.275235	-1.86126
970			1.10741	0.00638202	0.00196074	0.0102052	-6.61455
971			1.13981	0.000272161	0.000277284	0.207389	-2.26959
975			1.08809	0.00234765	0.00102118	0.0564833	-4.14603
976			1.14411	0.0108097	0.00279851	0.0529328	-4.23969
978			1.05955	0.0117253	0.00295702	0.484427	-1.04565
980			1.10152	0.0474764	0.0083916	2.99277	1.58148
982			1.13361	1.97095e-05	6.95985e-05	0.279161	-1.84083
983			1.04067	0.0183119	0.00409871	0.0228143	-5.45392
984			1.14312	0.0115885	0.00293385	0.0196907	-5.66634
985			1.14386	0.0217137	0.00464094	0.0263814	-5.24434
986			1.10018	0.0427972	0.00773893	4.4846	2.16498
987			1.09717	0.00268538	0.00111147	0.221968	-2.17158
988			1.13857	0.0381411	0.00707303	0.0320291	-4.96447
989			1.09683	0.0435968	0.00784998	0.375911	-1.41154
990			1.13656	8.66157e-05	0.00014827	0.07029	-3.83054
994			1.14589	0.0223547	0.00473807	0.00489586	-7.67422
995			1.14794	0.000845628	0.000534894	0.00100315	-9.96125
996			1.12531	0.000500203	0.000389876	0.197867	-2.3374
997			1.08353	0.00491939	0.00165363	0.182839	-2.45135
998			1.10894	0.0451164	0.00805841	0.310259	-1.68846
1000			1.11545	0.00063541	0.00044656	0.207406	-2.26947
1004			1.14619	0.00657184	0.00199852	0.0204752	-5.60998
1008			1.12505	0.0307889	0.00601493	0.109391	-3.19244
1010			1.13533	0.0109604	0.00282517	0.0982102	-3.34798
1011			1.11667	0.00162814	0.000812234	0.379923	-1.39622
1012			1.1403	0.0148108	0.00350586	9.41814	3.23544
1013			1.08714	0.000229338	0.000251704	0.128541	-2.9597
1014			1.14053	0.0155044	0.0036246	0.0867398	-3.52716
1015			1.05504	0.0289332	0.00574364	3.60407	1.84963
1016			1.1296	0.0257807	0.00527538	0.228794	-2.12788
1020			1.08717	0.0107038	0.00277964	0.322699	-1.63174
1021			1.13689	0.00654258	0.00199274	0.0766138	-3.70625
1024			1.1044	0.00219398	0.000978161	0.467704	-1.09633
1025			1.11087	0.00712913	0.00210961	0.171748	-2.54164
1026			1.14702	0.000535803	0.00040523	0.0222554	-5.4897
1031			1.11471	0.000999078	0.00059505	0.69453	-0.525891
1033			1.1423	0.0108521	0.00280603	0.130836	-2.93417
1034			1.14446	0.0324621	0.00625311	0.00602928	-7.3738
1036			1.11657	0.0258318	0.0052832	0.402535	-1.31282
1039			1.11995	0.00224577	0.000992559	0.405649	-1.30169
1041			1.14585	1.89861e-08	5.33251e-06	0.0473704	-4.39987
1042			1.13697	0.00727569	0.00213892	0.10187	-3.2952
1043			1.08531	0.00553258	0.00178206	0.012678	-6.30152
1044			1.14341	0.0223443	0.0047365	0.0199459	-5.64776
1047			1.0954	0.00791505	0.00226407	0.350191	-1.51378
1049			1.02758	0.0179266	0.00403471	0.30318	-1.72175
1050			1.14058	0.000133592	0.000185567	0.27482	-1.86344
1051			1.03999	0.00716301	0.00211642	0.573956	-0.800987
1052			1.12459	0.00228047	0.00100238	0.263394	-1.92471
1054			1.06646	0.0171917	0.00391156	0.321476	-1.63722
1058			1.03417	0.0178702	0.00402536	0.34393	-1.53981
1062			1.14737	0.00301459	0.00119863	0.00431951	-7.85492
1064			1.14599	0.000373734	0.000328116	0.0267462	-5.22452
1067			1.03495	0.0136568	0.00330371	0.50573	-0.983562
1071			1.05537	0.0198572	0.00435019	2.35828	1.23774
1072			1.13944	0.0112882	0.00288238	0.170015	-2.55627
1073			1.01587	0.01151	0.00292048	0.48026	-1.05811
1077			1.13531	0.000549109	0.000410926	0.152815	-2.71014
1078			1.14044	0.0123003	0.00305723	0.0738497	-3.75926
1079			1.14587	0.00366323	0.00136244	0.0882503	-3.50226
1081			1.00784	0.0140637	0.00337514	0.665022	-0.588526
1082			1.08633	0.00508497	0.00168921	0.235224	-2.0879
1083			1.1391	0.0192373	0.00424983	0.0685809	-3.86605
1085			1.14065	0.0103066	0.00270779	0.160008	-2.64378
1086			1.02565	0.000190437	0.000225432	0.0259264	-5.26943
1088			1.00898	0.0125315	0.00310011	0.554628	-0.850407
1090			1.13464	0.0194498	0.00428443	0.171685	-2.54216
1091			1.13062	0.041017	0.00748829	0.068726	-3.863
1092			1.13312	5.30626e-06	4.07241e-05	0.121903	-3.03619
1093			1.14465	0.00517032	0.00170722	0.0197601	-5.66127
1094			1.14353	0.0122335	0.00304536	0.0428605	-4.54421
1096			1.12106	0.042121	0.0076443	0.0683643	-3.87061
1101			1.13945	1.14796e-05	5.51516e-05	0.229043	-2.12631
1104			1.14655	0.00180331	0.00086756	0.132715	-2.9136
1105			1.10152	0.000862599	0.000541302	16.8744	4.07676
1106			1.07409	0.00245625	0.00105075	0.414882	-1.26923
1109			1.1419	1.7101e-05	6.57295e-05	0.420553	-1.24964
1110			1.05977	0.0245038	0.00507742	5.92709	2.56733
1113			1.0532	0.0488009	0.00857624	0.0362747	-4.78489
1116			1.12318	0.00120856	0.000670721	0.155354	-2.68637
1117			1.10286	0.00747174	0.00217754	0.381798	-1.38912
1119			1.12245	0.000207552	0.000237112	0.474472	-1.0756
1126			1.1426	2.09536e-05	7.12509e-05	0.0968228	-3.36851
1128			1.14717	0.00828966	0.00233494	94.0828	6.55586
1131			1.14542	1.93982e-05	6.9165e-05	0.0887902	-3.49346
1133			1.11161	0.000902539	0.000556329	0.152075	-2.71714
1135			1.14659	0.00135363	0.000719591	0.144779	-2.78808
1136			1.1372	0.0138787	0.0033428	0.00242313	-8.68891
1138			1.14295	4.60779e-07	1.30684e-05	0.0427952	-4.54641
1139			1.11195	0.00256169	0.00107854	0.391047	-1.35459
1141			1.13479	8.40882e-05	0.000145993	0.216625	-2.20673
1143			1.14515	0.0024726	0.00105512	0.0226557	-5.46399
1145			1.1241	0.0298229	0.00587433	0.162145	-2.62464
1146			1.11785	0.00152199	0.000776671	0.420195	-1.25087
1147			1.13217	0.0198658	0.00435155	0.189054	-2.40313
1148			1.10258	0.00387706	0.00141512	0.351713	-1.50753
1149			1.13137	0.000476024	0.000378934	0.39901	-1.3255
1151			1.142	0.00217049	0.000971626	0.00998101	-6.6466
1154			1.10035	0.000870466	0.000544238	0.0626623	-3.99626
1155			1.11086	0.0402794	0.00738302	0.28727	-1.79952
1157			1.03866	0.00651832	0.00198794	0.494379	-1.01631
1160			1.11518	0.0399855	0.00734084	0.0868404	-3.52549
1161			1.0399	0.000250361	0.000264738	0.102465	-3.28679
1163			1.0561	0.00725823	0.00213545	0.320887	-1.63986
1164			1.12841	0.000757196	0.00049977	0.171261	-2.54573
1166			1.12593	0.00103345	0.000608217	0.127715	-2.969
1168			1.10977	0.00546983	0.00176903	0.289742	-1.78716
1169			1.12542	0.00257928	0.00108309	0.336537	-1.57116
1170			1.14114	0.0204689	0.00444757	0.0655239	-3.93183
1171			1.09264	0.00932184	0.00252217	0.217704	-2.19956
1172			1.13972	0.0175157	0.00396619	0.11656	-3.10085
1173			1.11602	0.042033	0.00763193	0.194857	-2.35951
1176			1.08766	0.000436922	0.000360485	0.195557	-2.35434
1179			1.04871	0.0177451	0.00400454	0.676136	-0.564614
1182			1.12333	0.0359369	0.00675844	0.0862458	-3.5354
1183			1.14759	0.00328582	0.00126762	193.848	7.59878
1184			1.09511	0.00364543	0.00135797	0.523728	-0.93311
1185			1.09365	0.0470773	0.00833555	0.423821	-1.23847
1186			1.0617	0.0116042	0.00293651	0.147523	-2.76099
1188			1.1313	0.000459985	0.000371491	0.254235	-1.97576
1190			1.14779	0.00337692	0.00129036	0.000384471	-11.3448
1191			1.03718	0.0333586	0.00638193	0.0596818	-4.06657
1194			1.13368	0.00124623	0.000683247	0.143624	-2.79963
1197			1.14772	0.00316211	0.00123608	0.000748049	-10.3846
1200			1.11749	0.0262443	0.00534604	0.348278	-1.52169
1204			1.11889	0.000458074	0.000370597	0.248372	-2.00942
1205			1.08822	0.038968	0.00719377	0.0155916	-6.00308
1206			1.07808	0.00462026	0.00158768	0.542186	-0.883139
1207			1.10978	0.000629207	0.000444137	0.493346	-1.01933
1208			1.12351	0.000636182	0.000446861	0.467925	-1.09565
1209			1.14178	0.0340213	0.00647994	0.0242114	-5.36817
1210			1.14471	0.003198	0.00124528	0.116403	-3.1028
1213			1.126	0.00010579	0.000163659	0.129381	-2.9503
1216			1.1385	0.018303	0.00409725	0.143813	-2.79773
1217			1.06026	0.00434857	0.00152577	0.136322	-2.87491
1218			1.00665	0.00694031	0.00207128	0.434524	-1.20249
1219			1.06381	0.00218356	0.000975235	0.325939	-1.61733
1221			1.12843	0.00286518	0.00115951	0.0128271	-6.28466
1222			1.12651	0.0222922	0.00472867	0.185288	-2.43216
1225			1.14343	0.0100385	0.00265832	0.144745	-2.78841
1226			1.11008	0.00464368	0.0015929	2.96411	1.5676
1227			1.13536	0.0113129	0.00288665	0.129306	-2.95114
1228			1.08677	0.00228976	0.001005	0.39229	-1.35001
1229			1.14186	0.0384383	0.00711656	0.00737757	-7.08264
1230			1.13982	0.0205891	0.00446652	0.0437321	-4.51516
1231			1.07821	0.0111439	0.00285733	0.0341361	-4.87256
1234			1.11276	2.6128e-05	8.03128e-05	0.101485	-3.30066
1236			1.09561	0.00831752	0.00234012	0.488876	-1.03246
1237			1.13857	8.52613e-05	0.000147058	0.27137	-1.88167
1238			1.13869	5.77736e-06	4.18963e-05	0.137741	-2.85997
1239			1.14043	5.80256e-05	0.000118902	0.18056	-2.46945
1240			1.14657	0.00125814	0.000687146	0.155662	-2.68351
1242			1.12319	0.0406727	0.00743926	0.028928	-5.11139
1245			1.08489	0.0141735	0.00339422	0.154686	-2.69258
1248			1.12749	3.48387e-05	9.30151e-05	0.0491393	-4.34698
1250			1.14773	0.00467302	0.00159941	1625.28	10.6665
1254			1.07556	0.000843584	0.000534115	0.229547	-2.12314
1256			1.14577	0.00602815	0.0018882	0.109457	-3.19157
1257			1.05862	1.55776e-05	6.31741e-05	0.022972	-5.44398
1259			1.1417	0.00523815	0.00172139	0.109244	-3.19437
1260			1.09762	0.00122804	0.000677237	0.095134	-3.39389
1262			1.12721	0.0025892	0.00108577	0.244946	-2.02946
1263			1.14343	3.22859e-06	3.37287e-05	0.340798	-1.55301
1264			1.14201	0.0135905	0.00329197	0.0611482	-4.03155
1266			1.12288	0.0483387	0.00851205	0.171106	-2.54704
1267			1.13904	0.000182405	0.000220309	0.157932	-2.66262
1269			1.1379	0.0143221	0.0034204	0.182344	-2.45526
1270			1.13814	0.00804679	0.00228924	0.0867757	-3.52656
1271			1.11968	0.00273679	0.00112498	0.349404	-1.51703
1272			1.12148	0.00311846	0.00122503	0.0239021	-5.38672
1273			1.12063	0.00209404	0.000951168	0.140666	-2.82965
1276			1.14044	0.00666376	0.00201653	0.140787	-2.82842
1277			1.12198	0.00106284	0.000619229	0.0093783	-6.73646
1278			1.13728	0.0139259	0.00335108	0.184624	-2.43734
1279			1.13026	0.0277466	0.0055707	0.0652476	-3.93793
1285			1.14448	0.0132839	0.00323725	0.0394741	-4.66295
1287			1.13814	0.00937651	0.00253276	0.331417	-1.59328
1288			1.13656	0.0118622	0.00298001	0.0542607	-4.20395
1289			1.10416	0.000309683	0.000296861	0.281108	-1.8308
1291			1.12516	0.000548109	0.000410497	0.341921	-1.54827
1293			1.12576	0.000351735	0.00031622	0.309193	-1.69342
1295			1.14374	0.00014399	0.000193795	0.199555	-2.32514
1298			1.0319	0.0148297	0.00350914	0.324881	-1.62202
1299			1.08063	0.00919451	0.00249767	0.427076	-1.22743
1301			1.1345	0.000114504	0.000169714	0.133597	-2.90404
1302			1.13888	0.0107302	0.00278435	0.0129522	-6.27066
1303			1.14772	0.00902123	0.00246728	0.000956558	-10.0299
1304			1.14373	0.0119951	0.0030027	0.0685541	-3.86661
1307			1.05384	0.0176173	0.0039832	0.335046	-1.57757
1308			1.01907	0.00658067	0.00200026	0.24944	-2.00323
1309			1.13321	0.0269539	0.00545298	0.118941	-3.07168
1310			1.14078	0.0131026	0.00320459	0.104057	-3.26455
1313			1.1372	0.000268663	0.000275333	0.24897	-2.00596
1317			1.14573	0.006977	0.00207878	0.0615498	-4.0221
1321			1.11368	0.00147709	0.00076116	0.324747	-1.62261
1323			1.00266	0.0121125	0.00302377	0.233639	-2.09765
1325			1.13396	0.00104235	0.000611577	0.269399	-1.89218
1326			1.14789	0.00458381	0.00157953	4674.47	12.1906
1329			1.06135	0.00767244	0.00221698	0.488389	-1.0339
1332			1.06086	0.0106024	0.00276145	3.12721	1.64488
1337			1.10828	0.0437891	0.00787654	0.167813	-2.57508
1340			1.10351	0.00173406	0.000846168	0.274045	-1.86752
1344			1.14211	0.00765887	0.00221432	0.0604111	-4.04904
1346			1.14125	0.00918453	0.00249588	0.176252	-2.50429
1348			1.14575	0.00387618	0.00141491	0.077214	-3.69499
1349			1.0825	0.0157406	0.00366436	0.188562	-2.40689
1352			1.10993	0.00916651	0.00249265	0.0448616	-4.47838
1355			1.02377	0.0195296	0.00429736	1.78284	0.834173
1357			1.06629	0.00219398	0.000978162	6.6578	2.73504
1359			1.14346	0.00413571	0.00147628	0.0640647	-3.96433
1361			1.14159	0.000166266	0.000209841	0.223271	-2.16313
1362			1.12758	0.0207872	0.00449763	0.190313	-2.39355
1363			1.14428	0.0041537	0.00148043	0.172734	-2.53338
1364			1.04907	0.00578648	0.00183701	0.614501	-0.702513
1366			1.11742	0.000668241	0.000461219	0.234089	-2.09487
1367			1.12136	0.000811535	0.000521705	0.17843	-2.48657
1368			1.02251	0.0011877	0.000663653	0.141914	-2.81691
1369			1.12086	0.0324937	0.00625754	0.0575097	-4.12005
1370			1.13309	2.84362e-05	8.39791e-05	0.10585	-3.23991
1373			1.05551	0.026937	0.00545044	0.355118	-1.49363
1376			1.13899	0.0128573	0.00316001	0.0327178	-4.93378
1377			1.00436	0.0329413	0.0063201	0.589262	-0.76302
1379			1.03038	0.00722608	0.00212905	0.245714	-2.02495
1380			1.14581	0.0227055	0.00479054	0.00443724	-7.81612
1381			1.12913	0.000267633	0.000274754	0.206728	-2.27419
1382			1.13055	0.00235356	0.00102281	0.0127048	-6.29848
1383			1.14769	0.00716506	0.00211684	3764.62	11.8783
1385			1.14673	0.0040877	0.00146513	0.0315647	-4.98555
1387			1.07677	0.0144495	0.00344283	4.67553	2.22513
1388			1.14762	0.00613496	0.00191039	293.603	8.19772
1389			1.11382	0.00710908	0.00210558	0.0241234	-5.37342
1391			1.14665	1.13722e-05	5.49542e-05	0.180539	-2.46962
1392			1.11692	0.0343287	0.00652511	0.112899	-3.1469
1394			1.09811	0.00983723	0.00262067	0.364265	-1.45694
1396			1.08405	0.0089201	0.00244944	0.467694	-1.09636
1397			1.11602	0.0372563	0.00694621	0.184814	-2.43586
1398			1.04438	0.0274583	0.0055281	0.50641	-0.981622
1403			1.14216	0.0129946	0.00318501	0.0867254	-3.5274
1404			1.10464	0.00560661	0.001798	0.417586	-1.25985
1406			1.10256	1.86086e-05	6.80265e-05	0.100155	-3.3197
1412			1.1469	0.00204793	0.000938538	0.225416	-2.14934
1418			1.14474	0.00496416	0.00166333	0.121798	-3.03744
1421			1.12755	0.000340836	0.000311437	0.172928	-2.53176
1423			1.04261	0.00419438	0.00148977	0.220593	-2.18054
1425			1.09838	0.00263567	0.00109823	2.60951	1.38378
1427			1.06679	0.00745053	0.00217339	0.414109	-1.27192
1430			1.01137	0.0393839	0.00725408	4.89131	2.29022
1431			1.06177	1.91472e-05	6.88092e-05	0.0137949	-6.17972
1436			1.1427	3.05602e-05	8.71077e-05	0.152315	-2.71487
1440			1.09325	0.0012762	0.000692999	0.329565	-1.60136
1445			1.13904	7.27599e-06	4.57743e-05	0.0435093	-4.52253
1446			1.11466	0.0410323	0.00749046	0.194631	-2.36119
1448			1.13298	0.000270434	0.000276324	0.486728	-1.03881
1450			1.14361	0.029081	0.00576489	42.6905	5.41584
1451			1.14589	0.00309816	0.00121992	0.166297	-2.58816
1453			1.03846	0.00408383	0.00146422	0.472896	-1.08041
1454			1.04265	0.0161265	0.00372862	0.492182	-1.02274
1455			1.14162	0.000266953	0.000274371	0.180306	-2.47148
1456			1.13856	8.42593e-05	0.000146149	0.212067	-2.23741
1458			1.11635	0.00102129	0.000603594	0.651382	-0.618424
1460			1.07654	0.0101932	0.00268696	0.595177	-0.74861
1462			1.1415	0.00545801	0.00176656	0.389535	-1.36017
1463			1.1404	0.00840463	0.00235626	0.14832	-2.75321
1464			1.12715	0.000224462	0.000248539	0.469847	-1.08974
1466			1.13675	0.000128271	0.000181149	0.136667	-2.87126
1470			1.14749	0.0063136	0.00194693	0.00163355	-9.25778
1471			1.12609	0.000608704	0.000435975	0.212185	-2.2366
1473			1.02118	0.0131234	0.00320833	0.545343	-0.874765
1476			1.1385	0.0216914	0.00463753	0.0443131	-4.49612
1479			1.14533	0.0045543	0.00157289	0.113392	-3.14061
1480			1.11361	0.0179068	0.00403143	0.0177739	-5.81409
1481			1.07208	0.00138018	0.000728672	0.0915991	-3.44852
1482			1.14739	0.011132	0.00285525	409.397	8.67736
1484			1.08006	0.0324588	0.00625265	0.0317195	-4.97849
1485			1.11115	0.00583739	0.00184791	0.264863	-1.91668
1488			1.13261	4.35468e-05	0.000103422	0.132823	-2.91242
1491			1.14717	0.000870261	0.000544162	0.104675	-3.25601
1496			1.13396	8.64443e-06	4.90339e-05	0.210429	-2.2486
1497			1.1364	2.01374e-05	7.0181e-05	0.195857	-2.35213
1498			1.14234	0.00873752	0.00241688	0.0971028	-3.36434
1499			1.12838	0.0117406	0.0029596	0.0135703	-6.2034
1501			1.14786	0.00367884	0.00136635	0.000129177	-12.9184
1502			1.0517	0.0051736	0.00170791	0.493655	-1.01842
1503			1.14253	0.0163812	0.00377258	0.0658526	-3.92462
1504			1.01808	0.000522893	0.000399741	0.0214411	-5.54348
1505			1.11628	0.0362554	0.00680407	0.215677	-2.21305
1508			1.04184	0.00952833	0.002562	2.14783	1.10288
1509			1.14766	0.0029956	0.00119374	0.0157682	-5.98684
1512			1.14792	0.006826	0.00204791	0.000999991	-9.9658
1513			1.14454	5.61808e-05	0.000116954	0.162834	-2.61852
1515			1.14486	0.00450094	0.00156081	0.0427044	-4.54947
1517			1.13682	0.0149078	0.00352266	0.250646	-1.99628
1518			1.14057	1.41753e-05	6.05845e-05	2.49176	1.31717
1519			1.13134	2.01307e-05	7.0172e-05	0.0423152	-4.56268
1520			1.14204	0.0274294	0.0055238	29.023	4.85913
1522			1.13311	0.0241348	0.00501927	0.178417	-2.48667
1524			1.05318	0.0116481	0.00294396	0.201483	-2.31127
1527			1.06951	0.00465856	0.00159621	3.5196	1.81541
1528			1.12184	0.000447512	0.000365598	0.106249	-3.23447
1529			1.04595	0.0178051	0.00401453	0.474479	-1.07558
1530			1.14212	0.000194767	0.000228305	0.142133	-2.81469
1535			1.13336	1.51495e-05	6.24044e-05	0.0741925	-3.75258
1536			1.14017	0.000134536	0.000186336	0.226075	-2.14513
1537			1.07423	0.00755371	0.00219358	0.390217	-1.35765
1540			1.14689	0.00207559	0.000946141	0.019374	-5.68974
1542			1.09276	0.00736863	0.00215731	0.395197	-1.33936
1543			1.10081	0.00367232	0.00136472	0.323432	-1.62847
1544			1.12919	0.000438698	0.00036135	0.134974	-2.88924
1546			1.1345	0.00031514	0.000299516	0.0694849	-3.84716
1549			1.14589	0.00256436	0.00107923	0.108222	-3.20794
1550			1.13009	8.50567e-06	4.87326e-05	0.0302427	-5.04727
1552			1.11975	0.03198	0.00618518	0.284236	-1.81484
1554			1.11648	0.0296251	0.00584525	0.143562	-2.80025
1555			1.12515	0.0335119	0.00640469	0.185609	-2.42966
1556			1.12273	0.000186089	0.000222573	0.142977	-2.80615
1558			1.06366	0.0168335	0.00385056	0.488951	-1.03224
1560			1.09637	0.00165334	0.000820442	0.0529895	-4.23815
1561			1.12376	0.00112611	0.000642204	0.383152	-1.38401
1563			1.10103	0.00877092	0.00242287	0.345963	-1.53131
1564			1.14679	3.86137e-07	1.2421e-05	0.368433	-1.44053
1566			1.08279	0.0122477	0.00304788	0.440111	-1.18406
1569			1.137	0.0236706	0.00494552	0.112928	-3.14652
1570			1.08505	0.00984855	0.0026228	4.71137	2.23615
1573			1.14566	4.57784e-07	1.30454e-05	0.106875	-3.226
1574			1.14657	0.00239595	0.00103445	0.0349848	-4.83713
1576			1.11742	0.000801612	0.000517785	0.0108415	-6.5273
1577			1.01874	0.000521353	0.000399079	0.0341051	-4.87387
1579			1.14015	9.22016e-06	5.04487e-05	0.0355004	-4.81602
1581			1.11441	0.00425507	0.00150385	0.308998	-1.69433
1584			1.14237	0.0124907	0.00309256	0.0549356	-4.18612
1585			1.09852	0.0406027	0.00742927	0.380123	-1.39546
1586			1.10183	0.00517153	0.00170748	0.346388	-1.52954
1587			1.03262	0.0230698	0.00484904	1.55289	0.634953
1589			1.14296	0.00418953	0.00148866	0.109531	-3.19059
1591			1.02059	0.0319475	0.00618057	0.487902	-1.03534
1641			1.08801	0.0013748	0.000726842	0.332673	-1.58782
1649			1.01872	0.0378842	0.0070353	0.524344	-0.931415
1650			1.14556	0.00347365	0.00131465	0.277931	-1.8472
1656			1.06855	0.0154363	0.00361307	0.386898	-1.36998
1662			1.12332	0.000192506	0.000226811	0.387467	-1.36785
1663			1.09877	0.00205772	0.00094124	0.491532	-1.02464
1664			1.12073	0.0205743	0.00446419	0.482655	-1.05093
1672			1.06944	0.00975803	0.00260573	0.443459	-1.17313
1673			1.02793	0.00788796	0.00225886	0.625454	-0.677024
1675			1.0442	0.0110108	0.00283404	0.431133	-1.21379
1681			1.11715	0.000682503	0.000467636	0.410837	-1.28336
1688			1.09183	0.00137979	0.000728541	0.192573	-2.37653
1695			1.03232	0.00811679	0.00230251	0.375641	-1.41257
1696			1.01081	0.0219267	0.0046734	0.412881	-1.2762
1722			1.09405	0.0340819	0.00648887	0.525157	-0.929179
1729			1.13304	0.000226829	0.000250082	0.404593	-1.30546
1732			1.12855	0.000777098	0.000507939	0.461902	-1.11434
1738			1.11285	0.00170634	0.000837429	0.44299	-1.17465
1741			1.08016	0.00386084	0.00141119	0.502142	-0.993833
1754			1.1237	0.000454935	0.000369121	0.516064	-0.954378
1755			1.12705	0.0010952	0.000631104	0.445376	-1.16691
1757			1.07175	0.0118836	0.00298358	0.555858	-0.847212
1770			1.11855	0.000602709	0.000433543	0.448696	-1.15619
1775			1.04371	0.00382511	0.0014025	0.388109	-1.36546
1776			1.12654	0.000611112	0.000436946	0.474981	-1.07406
1784			1.11307	0.000139777	0.000190524	0.272948	-1.8733
1793			1.09249	0.00417735	0.00148587	3.74032	1.90316
1800			1.1121	0.00050982	0.000394102	0.547819	-0.868228
1801			1.10718	0.00162904	0.000812527	0.576797	-0.793864
1802			1.1425	0.0166639	0.00382145	0.119064	-3.07019
1810			1.05063	0.0220088	0.00468586	0.495041	-1.01438
1814			1.01452	0.0449724	0.0080388	0.482032	-1.0528
1816			1.003	0.0349096	0.00660997	0.53314	-0.907414
1817			1.05634	0.022024	0.00468817	0.508217	-0.976483
1818			1.07256	0.0124953	0.00309341	0.497686	-1.00669
1819			1.07531	0.0136482	0.00330219	0.51704	-0.951651
1821			1.09317	0.000404879	0.000344412	14.0403	3.8115
1834			1.11271	0.000361407	0.000321374	2.82578	1.49865
1848			1.03075	0.0284717	0.00567684	2.01083	1.00779
1849			1.10312	0.00271248	0.00111862	2.69044	1.42784
1855			1.00706	0.0175347	0.00396937	4.68713	2.22871
1857			1.01	0.00344664	0.00130791	3.40992	1.76974
1868			1.09052	0.00975522	0.0026052	0.39391	-1.34406
1870			1.131	0.000343086	0.000312437	0.157677	-2.66496
1871			1.07436	0.000188975	0.000224448	0.0739824	-3.75667
1879			1.04052	0.000107972	0.000165225	0.0234793	-5.41247
1883			1.13518	0.000324547	0.00030399	0.176388	-2.50317
1900			1.12402	0.000983641	0.000589033	0.127585	-2.97047
1903			1.09041	0.000609029	0.000436106	0.240757	-2.05435
1904			1.03325	0.0273538	0.00551259	0.191652	-2.38344
1908			1.03414	0.0291065	0.00576856	0.496057	-1.01142
1931			1.00499	0.0133425	0.00324776	0.470031	-1.08917
1937			1.0112	0.00562399	0.00180181	0.42865	-1.22213
1940			1.05803	0.0127629	0.00314272	0.500216	-0.999376
1944			1.01079	0.00497715	0.00166614	0.444346	-1.17025
1946			1.05064	0.00642211	0.00196878	0.0214927	-5.54001
1948			1.04507	0.0192464	0.00425131	0.451576	-1.14696
1951			1.00074	0.0327168	0.00628879	0.52947	-0.917379
1952			1.03463	0.0225398	0.00476581	0.542332	-0.882753
1954			1.13308	0.0150022	0.00353892	3.22599	1.68974
1957			1.1378	0.000547806	0.000410367	0.260901	-1.93843
1958			1.07997	0.004893	0.00164788	0.576768	-0.793936
1962			1.01784	0.0224302	0.0047494	0.533044	-0.907672
1966			1.00152	0.0408405	0.00746318	0.478031	-1.06482
1972			1.13016	0.000909625	0.000559261	2.14146	1.09859
1973			1.13674	1.71412e-05	6.57932e-05	0.220384	-2.18191
1975			1.01443	0.0401667	0.00736687	0.464789	-1.10535
1976			1.13754	0.000101877	0.000160764	0.255495	-1.96863
1979			1.13235	0.000106076	0.000163866	0.290557	-1.78311
1980			1.14006	3.75879e-05	9.64365e-05	0.231934	-2.10821
1981			1.12974	0.000289234	0.000286488	0.225575	-2.14832
1982			1.14294	4.11418e-05	0.000100482	0.506934	-0.98013
1985			1.14219	1.92677e-05	6.89807e-05	0.223679	-2.1605
1987			1.13124	0.0200118	0.00437495	0.258382	-1.95242
1988			1.04194	0.0253409	0.00520776	0.51212	-0.965447
1989			1.1387	0.0083797	0.00235165	0.173198	-2.5295
1992			1.00776	0.0190438	0.00421848	0.517835	-0.949435
1993			1.07563	0.0105914	0.00275946	0.561671	-0.832204
1995			1.10477	0.00773724	0.00222965	0.337498	-1.56705
1998			1.14015	0.000139554	0.000190348	4.27285	2.0952
1999			1.14421	0.00500214	0.00167151	0.157979	-2.66219
2000			1.13921	0.0159397	0.00369761	0.129381	-2.9503
2001			1.11002	0.00119519	0.000666203	0.43661	-1.19558
2004			1.09898	0.00756701	0.00219622	0.505685	-0.983689
2005			1.1434	2.12586e-05	7.16374e-05	0.333556	-1.584
2006			1.09691	0.00564397	0.00180617	0.341152	-1.55151
2007			1.01472	0.0492233	0.00863466	0.465079	-1.10445
2009			1.09805	0.0404953	0.00741392	0.474812	-1.07457
2011			1.13896	0.000362843	0.000322168	3.23383	1.69324
2016			1.1384	4.09279e-05	0.00010025	0.276564	-1.85431
2017			1.0954	0.00126289	0.000688691	0.552604	-0.855682
2020			1.11285	0.00541796	0.00175829	0.286415	-1.80382
2022			1.12431	0.00247153	0.00105483	0.373545	-1.42065
2023			1.11577	0.00075535	0.000499005	0.331426	-1.59324
2024			1.14119	3.25091e-05	8.98906e-05	0.296715	-1.75285
2025			1.05447	0.00988441	0.00262954	1.90156	0.927186
2031			1.1368	0.0115093	0.00292036	0.263868	-1.92211
2032			1.09694	0.00187231	0.000888287	0.458312	-1.1256
2038			1.11497	0.021455	0.00460127	0.544229	-0.877715
2042			1.14344	0.00431737	0.00151849	2.75865	1.46396
2045			1.07246	0.00684838	0.00205242	1.4728	0.558566
2046			1.05787	0.0151481	0.00356397	0.531093	-0.912964
2050			1.14135	0.000281205	0.000282224	0.224112	-2.15771
2051			1.10171	0.0407674	0.00745276	0.297779	-1.74769
2053			1.12696	0.000205649	0.000235781	0.367636	-1.44365
2058			1.02718	0.0325772	0.00626925	0.565884	-0.821422
2061			1.10819	0.00519648	0.0017127	0.314944	-1.66683
2064			1.02097	0.0313692	0.00609831	0.463071	-1.1107
2066			1.11859	0.000310545	0.000297283	0.410735	-1.28372
2071			1.10971	0.00128165	0.000694751	0.383732	-1.38183
2079			1.11365	0.00809578	0.00229853	0.295151	-1.76048
2080			1.09257	0.00813031	0.00230506	0.417584	-1.25986
2083			1.09069	0.0353855	0.00667901	1.52626	0.609997
2085			1.09761	0.00393829	0.00142984	0.354624	-1.49564
2086			1.13033	0.000921994	0.000564344	0.513825	-0.96065
2087			1.14421	0.00449951	0.00156048	0.225127	-2.15119
2088			1.09757	0.00264742	0.00110137	2.54316	1.34662
2091			1.10026	0.00238994	0.00103281	0.688387	-0.538709
2092			1.10437	0.00275147	0.0011288	0.604909	-0.725209
2093			1.05535	0.0143733	0.00342944	0.556743	-0.844917
2094			1.12624	0.000390545	0.00033704	0.316933	-1.65775
2097			1.04956	0.0158192	0.00367751	1.39807	0.483434
2098			1.10299	0.00309218	0.00121841	0.394169	-1.34311
2100			1.05916	0.020716	0.00448647	0.502694	-0.992248
2103			1.13605	0.00766106	0.00221475	1.77464	0.827525
2104			1.14317	0.00597066	0.00187615	0.297525	-1.74892
2105			1.12585	0.00145219	0.00075269	0.401589	-1.31621
2106			1.05503	0.0184205	0.00411664	0.560822	-0.834384
2107			1.08085	0.00275163	0.00112885	0.633932	-0.657601
2108			1.09285	0.00329137	0.00126902	0.498372	-1.0047
2109			1.1173	0.0307893	0.006015	0.272001	-1.87832
2110			1.08739	0.00628045	0.00194021	0.581648	-0.781781
2111			1.09654	0.00217412	0.000972585	0.767903	-0.381003
2112			1.01242	0.0361901	0.00679472	0.644359	-0.634064
2116			1.13201	0.0141258	0.00338594	0.341203	-1.5513
2117			1.12298	0.021284	0.0045749	0.303822	-1.7187
2119			1.08629	0.00031795	0.000300866	0.231225	-2.11263
2120			1.12288	0.000463472	0.000373115	0.565835	-0.821547
2122			1.01817	0.00243561	0.0010452	0.237619	-2.07328
2124			1.09783	0.00252722	0.00106955	0.640129	-0.643566
2125			1.08032	0.00386187	0.00141144	0.401345	-1.31709
2126			1.02196	0.00646747	0.00197784	0.206584	-2.2752
2127			1.12474	0.00166368	0.000823787	0.310756	-1.68615
2131			1.11905	0.00145589	0.0007539	0.420863	-1.24858
2132			1.10938	0.00396419	0.00143603	0.431729	-1.2118
2141			1.12786	0.000197846	0.000230314	2.13112	1.09161
2143			1.06628	0.0154229	0.00361079	0.314851	-1.66726
2146			1.13352	0.0169875	0.00387687	0.177236	-2.49626
2147			1.0946	0.00925294	0.00250877	0.368665	-1.43962
2152			1.13286	0.0122924	0.00305582	0.232308	-2.10589
2157			1.08534	0.00325483	0.00125978	0.672541	-0.572306
2162			1.11795	0.00126086	0.000688032	0.298335	-1.74499
2164			1.06855	0.0147131	0.0034889	0.54498	-0.875726
2169			1.10323	0.00127176	0.000691565	0.304191	-1.71695
2172			1.1044	0.00862102	0.00239585	0.286591	-1.80294
2173			1.11721	0.0025439	0.00107391	0.399072	-1.32528
2178			1.12144	0.00292152	0.00117443	0.340986	-1.55222
2181			1.13098	0.00137391	0.000726538	0.257051	-1.95987
2184			1.06925	0.00915537	0.00249071	0.372477	-1.42478
2185			1.01758	0.0124924	0.00309288	0.356864	-1.48655
2186			1.05757	0.0043031	0.00151515	0.474911	-1.07427
2193			1.04349	0.00798654	0.00227776	0.516825	-0.952252
2199			1.05651	0.00710234	0.00210422	0.408738	-1.29075
2201			1.02954	0.000253073	0.000266351	0.0176778	-5.82192
2203			1.07953	0.00651313	0.00198692	0.511258	-0.967875
2209			1.00166	0.0318091	0.00616096	0.361252	-1.46892
2214			1.09664	0.000786069	0.000511569	0.398656	-1.32678
2217			1.02015	0.00205419	0.000940267	0.258776	-1.95023
2218			1.11261	7.93903e-05	0.000141585	0.0403394	-4.63167
2221			1.11731	0.000752038	0.000497627	0.401372	-1.31699
2222			1.0471	0.0125134	0.00309676	0.619146	-0.691648
2228			1.00768	0.0310028	0.00604577	0.580613	-0.784352
2231			1.08079	0.00580433	0.00184084	0.501604	-0.99538
2232			1.12231	0.001433	0.000746376	0.433698	-1.20524
2235			1.05599	0.0128269	0.00315444	0.566106	-0.820856
2237			1.00623	0.0175523	0.00397232	0.66264	-0.593704
2238			1.1009	0.0015562	0.000788307	0.482597	-1.05111
2243			1.06889	0.00600327	0.00188299	0.585495	-0.772272
2257			1.08274	0.015653	0.00364965	0.58684	-0.768961
2265			1.04618	0.0354201	0.006684	4.52215	2.17701
2266			1.06341	0.0114866	0.00291649	0.665601	-0.58727
2270			1.02644	0.0256364	0.00525326	42.0708	5.39475
2272			1.10444	0.00361266	0.00134969	2.93781	1.55474
2274			1.1077	0.00192285	0.000903106	0.589945	-0.761347
2275			1.07977	0.00710967	0.00210569	2.77255	1.47121
2277			1.04019	0.00912414	0.00248528	2.60835	1.38314
2278			1.08213	0.00211484	0.000956793	5.48526	2.45556
2280			1.12002	0.00246824	0.00105395	0.225702	-2.14751
2282			1.05247	0.023351	0.00489434	6.46195	2.69197
2283			1.13489	0.000296804	0.000290407	0.344436	-1.53769
2284			1.01287	0.0181626	0.00407399	3.87556	1.95441
2287			1.04257	0.0242809	0.00504234	2.61545	1.38706
2289			1.08976	0.0093883	0.00253504	2.21812	1.14933
2294			1.06202	0.0199848	0.00437063	0.26273	-1.92835
2296			1.06869	0.0140993	0.00338133	0.332131	-1.59018
2298			1.0632	0.0156808	0.00365433	0.274505	-1.86509
2299			1.01494	0.0332674	0.00636838	0.45902	-1.12337
2300			1.12791	0.00114733	0.000649692	0.30055	-1.73432
2302			1.13053	0.0187983	0.00417858	0.160371	-2.64051
2303			1.11606	0.00399542	0.00144344	0.291846	-1.77672
2304			1.14525	1.42445e-05	6.07132e-05	0.1919	-2.38158
2305			1.12624	0.00242097	0.00104125	0.287743	-1.79715
2306			1.0454	0.00112067	0.000640266	0.188202	-2.40965
2308			1.1309	2.03223e-05	7.0428e-05	0.225018	-2.15189
2309			1.13312	0.00046625	0.000374401	0.194358	-2.36321
2310			1.07068	0.0151564	0.0035654	0.286424	-1.80378
2311			1.13566	1.92698e-05	6.89836e-05	0.303676	-1.7194
2312			1.14625	9.01696e-06	4.9961e-05	0.181644	-2.46082
2316			1.09644	0.000521441	0.000399116	0.326408	-1.61525
2318			1.13864	0.000578533	0.000423519	0.160258	-2.64153
2320			1.14089	0.000395191	0.000339453	0.268353	-1.89779
2323			1.10351	0.00101664	0.000601817	0.293791	-1.76714
2327			1.11974	0.00183719	0.000877809	0.317947	-1.65314
2328			1.12517	4.93269e-05	0.000110057	0.2006	-2.31761
2330			1.13084	0.0197677	0.00433579	0.24142	-2.05038
2331			1.1333	0.000509808	0.000394097	0.220029	-2.18424
2333			1.13923	8.91109e-05	0.000150456	0.242278	-2.04526
2335			1.13944	0.00025187	0.000265637	0.225436	-2.14921
2336			1.13853	0.000365813	0.000323804	0.23115	-2.1131
2337			1.13049	0.000507543	0.000393107	0.243249	-2.0395
2338			1.13666	0.000335866	0.000309204	0.274672	-1.86422
2339			1.11595	0.000890987	0.000551797	0.421149	-1.2476
2340			1.12967	0.000226167	0.000249652	0.299715	-1.73834
2341			1.1059	0.00108067	0.000625806	0.426582	-1.2291
2342			1.10489	0.0011719	0.000658232	0.427643	-1.22552
2343			1.13119	0.000981619	0.00058824	0.249911	-2.00051
2344			1.12319	0.000579151	0.00042378	0.372327	-1.42536
2345			1.13503	8.76099e-05	0.000149148	0.334786	-1.57869
2346			1.13296	0.000196488	0.000229431	0.345877	-1.53167
2347			1.12156	0.000185569	0.000222256	0.254176	-1.9761
2348			1.00453	0.0241159	0.00501628	0.462613	-1.11212
2349			1.11974	0.00182404	0.000873848	0.422977	-1.24135
2350			1.11463	0.000945476	0.000573873	0.435555	-1.19907
2351			1.09774	0.00274718	0.00112769	0.429956	-1.21774
2352			1.11026	0.00148426	0.000763638	0.439107	-1.18736
2353			1.119	0.0014404	0.00074882	0.396716	-1.33382
2354			1.12639	0.00017099	0.000213001	0.398032	-1.32904
2355			1.12875	0.000108022	0.00016526	0.401507	-1.3165
2356			1.11219	0.000885645	0.000549843	0.45662	-1.13093
2357			1.11615	0.00270617	0.00111695	0.247441	-2.01485
2360			1.1314	6.39956e-05	0.000125295	0.345192	-1.53453
2361			1.13169	0.000115613	0.000170658	0.343857	-1.54012
2362			1.07008	0.00282593	0.00114901	0.467559	-1.09678
2363			1.11784	0.000825771	0.000527264	0.38724	-1.3687
2365			1.08428	0.00447228	0.00155428	0.338257	-1.56381
2366			1.12132	0.000171432	0.000213292	0.399802	-1.32264
2367			1.11661	0.000248641	0.000263707	0.340325	-1.55502
2368			1.12103	0.000277713	0.000280334	0.460771	-1.11788
2369			1.12583	0.000121676	0.000175683	0.413923	-1.27257
2370			1.12534	0.000199113	0.000231134	0.415037	-1.26869
2373			1.07259	0.0061847	0.00192064	0.526954	-0.924252
2374			1.11666	0.000370527	0.000326379	0.422103	-1.24433
2375			1.07522	0.00531061	0.00173637	0.567965	-0.816125
2376			1.11357	0.000486319	0.00038365	0.434956	-1.20106
2378			1.11746	0.000187139	0.00022321	0.383532	-1.38258
2379			1.11846	0.000166282	0.000209852	0.377979	-1.40362
2380			1.09877	0.00946892	0.00255059	0.267352	-1.90319
2381			1.12063	0.00013579	0.00018735	0.372911	-1.4231
2382			1.04164	0.0213181	0.00458017	0.31584	-1.66273
2387			1.02845	0.0116522	0.00294466	0.604838	-0.72538
2390			1.10676	0.000984707	0.000589451	0.496029	-1.0115
2392			1.12526	0.000538521	0.00040637	0.352184	-1.5056
2393			1.10633	0.00161918	0.000809295	0.447742	-1.15926
2394			1.1218	0.000444094	0.000363959	0.37199	-1.42667
2395			1.12217	0.000679919	0.00046648	0.374504	-1.41695
2396			1.1228	0.000351392	0.000316072	0.376369	-1.40978
2397			1.10803	0.00155207	0.000786911	0.452611	-1.14366
2398			1.11003	0.0020304	0.000933676	0.430552	-1.21574
2400			1.1118	0.00314721	0.00123232	0.395333	-1.33886
2401			1.11069	0.00326931	0.00126345	0.394978	-1.34015
2402			1.1165	0.00295928	0.00118431	0.36575	-1.45107
2403			1.10452	0.00490825	0.0016512	0.399535	-1.3236
2404			1.1172	0.0031957	0.00124469	0.37398	-1.41897
2406			1.08525	0.0111476	0.00285797	0.4162	-1.26465
2407			1.04264	0.0268841	0.00544252	0.504597	-0.986798
2408			1.04832	0.0217972	0.00465368	0.495038	-1.01439
2409			1.14425	5.74398e-06	4.18175e-05	0.143059	-2.80532
2410			1.1111	0.0336535	0.00642566	0.333479	-1.58433
2411			1.12307	0.00209299	0.000950885	0.259536	-1.94599
2412			1.11884	0.0326177	0.00627493	0.323411	-1.62856
2413			1.07255	0.0203311	0.00442577	0.415993	-1.26537
2415			1.07158	0.0181381	0.00406991	0.423111	-1.24089
2416			1.04755	0.0347494	0.00658663	0.410264	-1.28538
2418			1.02491	0.00251663	0.00106677	0.187441	-2.41549
2419			1.13576	0.0141263	0.00338602	0.243339	-2.03896
2420			1.06282	0.0279618	0.00560235	0.376991	-1.4074
2423			1.09381	0.0030042	0.00119595	0.422675	-1.24238
2442			1.05045	0.0171973	0.00391251	0.404573	-1.30553
2450			1.08771	0.00421389	0.00149423	0.191361	-2.38563
2453			1.05824	0.00736847	0.00215728	0.43744	-1.19284
2456			1.11051	0.00175398	0.000852382	0.471983	-1.08319
2457			1.08455	0.00346565	0.00131265	0.472644	-1.08118
2458			1.13254	0.000110025	0.000166667	0.414002	-1.27229
2462			1.10531	0.00159236	0.000800424	0.497996	-1.00579
2463			1.10681	0.00111468	0.000638126	0.491105	-1.0259
2464			1.09751	0.00873696	0.00241678	0.270158	-1.88813
2465			1.14407	0.0271254	0.0054786	99.028	6.62976
2470			1.00159	0.000577614	0.000423131	13.866	3.79347
2471			1.0911	0.00196783	0.000916049	1.97448	0.981476
2472			1.10134	0.00745306	0.00217389	3.32211	1.7321
2474			1.05897	0.0194604	0.00428614	0.361339	-1.46858
2475			1.00646	0.0184455	0.00412077	0.434904	-1.20123
2484			1.08012	0.00952795	0.00256193	0.314016	-1.67109
2487			1.11553	0.000327211	0.000305233	0.179575	-2.47734
2490			1.10177	0.00156694	0.000791926	0.372092	-1.42627
2491			1.11187	0.00279442	0.0011405	0.485025	-1.04387
2494			1.10391	0.0021746	0.000972711	0.440256	-1.18359
2505			1.11292	0.00516548	0.00170621	0.302073	-1.72703
2506			1.08251	0.0091448	0.00248888	0.384502	-1.37894
2523			1.03579	0.0282676	0.00564712	0.485274	-1.04313
2524			1.10032	0.00627413	0.00193892	0.50608	-0.982564
2528			1.04006	0.0109421	0.00282195	0.170334	-2.55356
2533			1.10652	0.00546713	0.00176847	0.201793	-2.30905
2534			1.11859	0.00337949	0.001291	0.355437	-1.49234
2535			1.09834	0.00212006	0.000958199	0.492205	-1.02267
2536			1.11059	0.00181021	0.00086966	0.477043	-1.06781
2548			1.12896	0.00089787	0.000554407	0.254917	-1.9719
2558			1.08046	0.0030241	0.00120108	0.337187	-1.56838
2563			1.11444	0.00512964	0.00169867	0.29484	-1.762
2564			1.10561	0.00266484	0.00110602	0.284842	-1.81177
2566			1.04915	0.0350553	0.00663115	0.279413	-1.83953
2567			1.04266	0.0278768	0.00558987	0.329755	-1.60054
2569			1.11683	0.00197021	0.000916728	0.463242	-1.11016
2572			1.09457	0.00323382	0.00125444	0.368775	-1.43919
2573			1.08509	0.00449469	0.00155939	0.40835	-1.29212
2574			1.05809	0.0220717	0.00469539	0.46713	-1.0981
2578			1.09674	0.0021939	0.00097814	0.256242	-1.96442
2588			1.12793	0.000954936	0.000577669	0.412963	-1.27591
2590			1.06209	0.0174887	0.00396165	0.461735	-1.11486
2591			1.04256	0.0328097	0.00630176	0.249398	-2.00348
2593			1.05935	0.0168739	0.00385746	0.332759	-1.58745
2594			1.1212	0.0290133	0.00575517	0.264793	-1.91706
2595			1.12301	0.0270545	0.00546801	0.242035	-2.04671
2598			1.11351	0.00468788	0.0016027	0.28273	-1.8225
2599			1.06908	0.0282656	0.00564682	0.383542	-1.38254
2600			1.12314	0.00110283	0.000633865	0.233759	-2.09691
2601			1.02174	0.00446056	0.0015516	0.372232	-1.42573
2602			1.13211	0.0184608	0.00412329	0.22696	-2.13949
2607			1.08459	0.013526	0.00328051	0.204108	-2.2926
2610			1.09246	0.0010284	0.000606301	0.405419	-1.30251
2612			1.06452	0.00964704	0.00258468	0.38223	-1.38749
2619			1.11402	0.00124791	0.000683799	0.224774	-2.15346
2620			1.07095	0.016713	0.0038299	0.477202	-1.06733
2623			1.12012	0.0319372	0.00617912	0.277772	-1.84803
2624			1.01246	0.0422491	0.00766227	0.309359	-1.69264
2625			1.03183	0.0372801	0.00694957	0.216945	-2.2046
2626			1.11654	0.00213267	0.000961582	0.275162	-1.86165
2627			1.05557	0.00262424	0.00109518	0.316691	-1.65885
2629			1.04294	0.015703	0.00365805	0.327199	-1.61176
2634			1.04545	0.0341449	0.00649813	0.371622	-1.42809
2637			1.1114	0.00059388	0.000429923	0.316863	-1.65807
2638			1.0949	0.00836303	0.00234857	0.373233	-1.42185
2639			1.06492	0.00343743	0.0013056	0.298383	-1.74476
2650			1.0858	0.00867916	0.00240637	0.237397	-2.07463
2651			1.12656	0.000468924	0.000375633	0.214471	-2.22114
2653			1.10318	0.00253119	0.00107059	0.240035	-2.05868
2665			1.13547	0.000317161	0.000300488	0.204671	-2.28862
2666			1.08865	0.0033675	0.00128803	0.340396	-1.55472
2676			1.04096	0.0319186	0.00617648	0.337832	-1.56562
2678			1.05588	0.0100912	0.0026681	0.311436	-1.68299
2679			1.10324	0.00616897	0.0019174	0.441809	-1.17851
2717			1.05313	0.0125943	0.00311172	0.463939	-1.10799
2719			1.14136	0.000108449	0.000165562	0.228735	-2.12825
2720			1.14681	0.00145387	0.00075324	0.410425	-1.28481
2721			1.09626	0.00422826	0.00149751	0.329967	-1.59961
2724			1.13429	0.0137917	0.00332752	0.291398	-1.77894
2727			1.12282	0.00112533	0.000641928	0.500756	-0.997821
2728			1.13246	0.000344218	0.000312938	0.235631	-2.0854
2729			1.10104	0.00282823	0.00114962	0.439616	-1.18569
2731			1.13222	0.030442	0.00596471	0.0913387	-3.45263
2733			1.1446	0.00307733	0.00121465	0.0695045	-3.84675
2734			1.09722	0.000228067	0.000250885	0.224169	-2.15734
2739			1.00232	0.0438208	0.00788091	0.0449477	-4.47561
2742			1.13101	0.0193879	0.00427436	0.101253	-3.30396
2749			1.00488	0.00771965	0.00222622	1.97449	0.981479
2752			1.09587	0.00930628	0.00251915	0.251461	-1.99159
2753			1.07051	0.00450308	0.00156129	0.34902	-1.51862
2755			1.12606	0.000651107	0.000453386	0.293868	-1.76676
2756			1.09882	0.0440086	0.0079068	0.232956	-2.10187
2757			1.13867	0.000492732	0.000386544	0.263541	-1.9239
2758			1.00553	0.048982	0.00860131	0.281261	-1.83002
2759			1.05997	0.00419109	0.00148902	0.528338	-0.920468
2761			1.05955	0.0210911	0.00454502	0.313585	-1.67307
2764			1.13055	0.0264254	0.00537348	0.189148	-2.40241
2765			1.1118	0.00497019	0.00166463	0.306099	-1.70793
2768			1.11426	0.00305566	0.00120914	0.288671	-1.7925
2771			1.13846	0.000181354	0.000219654	0.205834	-2.28045
2774			1.06477	0.00516733	0.0017066	0.597404	-0.743222
2776			1.01562	0.0283021	0.00565214	0.644584	-0.633561
2778			1.08075	0.00371448	0.00137525	0.470953	-1.08634
2783			1.00269	0.0344265	0.00653945	0.393135	-1.3469
2785			1.12138	0.0266988	0.0054147	0.174014	-2.52273
2787			1.06644	0.0104366	0.00273148	0.295992	-1.75637
2791			1.05609	0.02228	0.00472684	0.496205	-1.01099
2793			1.10463	0.0045368	0.00156894	0.523305	-0.934276
2795			1.12525	0.000302029	0.000293057	0.32485	-1.62215
2797			1.11776	0.044706	0.00800245	0.140951	-2.82673
2801			1.1159	0.0474602	0.00838933	0.18747	-2.41527
2802			1.12883	0.0428936	0.00775237	0.149521	-2.74158
2803			1.05993	0.0190233	0.00421516	0.306587	-1.70563
2804			1.11962	0.000824108	0.000526618	0.41078	-1.28356
2805			1.14334	5.66773e-05	0.000117418	0.43441	-1.20287
2808			1.11254	0.000962703	0.000580767	0.495305	-1.01361
2812			1.1382	0.0113301	0.00288961	0.209963	-2.25179
2819			1.11451	0.00203253	0.000934268	0.510061	-0.971257
2821			1.12389	0.000735497	0.000490681	0.457509	-1.12813
2822			1.13762	0.000151123	0.00019915	0.446983	-1.16171
2824			1.08011	0.00466698	0.00159808	0.465854	-1.10205
2826			1.13024	0.000468925	0.000375633	0.426812	-1.22833
2835			1.09516	0.00113177	0.000644212	0.348771	-1.51965
2837			1.11129	0.00222983	0.000988155	0.332338	-1.58928
2843			1.12138	0.000817417	0.000524011	0.511006	-0.968589
2844			1.05897	0.0127203	0.00313491	0.398384	-1.32777
2845			1.13352	0.000748723	0.000496244	0.156372	-2.67695
2846			1.1319	0.000468694	0.000375527	0.15145	-2.72308
2847			1.11752	0.000114351	0.000169613	0.157398	-2.66751
2849			1.09816	0.0016334	0.000813953	0.493632	-1.01849
2850			1.10465	0.0108696	0.00280913	0.200121	-2.32106
2852			1.07683	0.00639092	0.00196253	0.405259	-1.30308
2853			1.06875	0.00524192	0.00172217	0.40892	-1.29011
2856			1.05594	0.011525	0.00292304	0.432608	-1.20887
2861			1.12745	0.00240611	0.00103722	0.29758	-1.74865
2870			1.08557	0.0017979	0.000865911	0.532098	-0.910235
2876			1.12016	0.00145721	0.000754331	0.680573	-0.555178
2877			1.08421	0.0101503	0.00267904	0.509029	-0.974179
2878			1.09553	0.00234493	0.00102042	0.691161	-0.532906
2879			1.03793	0.00972042	0.00259861	0.713882	-0.486242
2882			1.14227	0.000144975	0.000194549	0.216464	-2.2078
2886			1.03841	0.0141774	0.00339489	0.414129	-1.27185
2887			1.08815	0.00537114	0.00174877	0.357022	-1.48591
2888			1.08926	0.00833382	0.00234315	0.458181	-1.12601
2891			1.00964	2.50928e-06	3.0459e-05	22.9804	4.52233
2893			1.05847	0.00981184	0.00261589	1.89145	0.919492
2895			1.13733	0.0137787	0.00332523	0.21088	-2.24551
2896			1.13267	0.000603554	0.000433887	7.30849	2.86957
2899			1.12	0.000505716	0.000392307	0.121828	-3.03708
2903			1.12092	0.000911639	0.000560092	0.206968	-2.27252
2904			1.10413	0.000510436	0.00039437	5.08314	2.34572
2906			1.07427	0.00306944	0.00121265	0.316259	-1.66082
2909			1.11635	0.00327625	0.0012652	0.311731	-1.68163
2910			1.00172	0.0480932	0.00847784	0.134796	-2.89115
2912			1.14024	0.00444348	0.00154769	0.0530927	-4.23534
2914			1.08367	0.018993	0.00421025	0.253119	-1.98211
2915			1.11739	0.0022721	0.00100001	0.244615	-2.03142
2916			1.09904	0.00430764	0.00151621	0.453242	-1.14165
2918			1.12429	0.000614124	0.000438156	0.468165	-1.09491
2919			1.05482	0.00270657	0.00111706	0.415349	-1.2676
2927			1.05931	0.0153446	0.00359751	0.206904	-2.27297
2935			1.08888	0.00342891	0.00130346	0.489459	-1.03074
2937			1.03367	0.0183811	0.00411015	0.447935	-1.15864
2942			1.10231	0.00314879	0.00123272	0.427752	-1.22516
2946			1.10848	0.000934291	0.000569352	0.492704	-1.02121
2948			1.05927	0.00317044	0.00123818	0.381677	-1.38958
2959			1.04397	0.0163981	0.00377552	0.45191	-1.14589
2961			1.05172	0.00639606	0.00196356	0.358603	-1.47954
2963			1.09214	0.00271675	0.00111974	8.47011	3.08238
2969			1.11964	0.00141332	0.000739836	0.436128	-1.19718
2972			1.0487	0.00112326	0.00064119	0.245529	-2.02603
2973			1.12086	0.00127579	0.000692867	0.482992	-1.04993
2974			1.12916	0.000900237	0.000555373	0.117988	-3.08329
2976			1.1395	0.00039766	0.000340725	0.147355	-2.76263
2979			1.03082	0.0208052	0.00450045	1.56465	0.645841
2980			1.07641	0.0112433	0.00287461	0.374328	-1.41763
2983			1.10841	0.000860467	0.000540502	0.503296	-0.990521
2988			1.04762	0.0195135	0.00429475	0.559483	-0.837834
2992			1.10086	0.00148112	0.000762555	0.538766	-0.892268
3003			1.0697	0.0469295	0.00831474	0.0984233	-3.34486
3006			1.02093	0.0146647	0.00348047	0.517853	-0.949386
3008			1.13947	6.16182e-06	4.27612e-05	0.154855	-2.69101
3010			1.05015	0.010421	0.00272865	1.43054	0.516562
3011			1.12978	0.028985	0.0057511	0.166203	-2.58899
3019			1.04312	0.0105916	0.00275951	0.446525	-1.16319
3022			1.01279	0.0253805	0.00521388	0.741346	-0.431781
3023			1.14248	6.46084e-05	0.000126003	0.148638	-2.75012
3028			1.11926	0.00132881	0.000710988	0.493966	-1.01752
3032			1.05411	0.0247354	0.0051137	0.415355	-1.26758
3033			1.04067	0.0195241	0.00429646	0.683018	-0.550005
3043			1.13768	0.000168989	0.000211672	0.205347	-2.28387
3044			1.0391	0.0214725	0.00460397	0.545569	-0.874168
3048			1.03051	0.0496022	0.0086869	0.276126	-1.8566
3051			1.05468	0.010452	0.00273428	0.456284	-1.132
3052			1.09992	0.00224973	0.000993648	0.107758	-3.21413
3056			1.12688	0.000157792	0.000203958	0.394622	-1.34146
3058			1.14023	0.00764157	0.00221092	0.363281	-1.46084
3061			1.12685	0.020078	0.00438551	0.143966	-2.7962
3063			1.13254	0.00116333	0.00065527	0.18765	-2.41388
3066			1.13422	0.000421257	0.000352735	0.483772	-1.0476
3067			1.12404	0.000771591	0.000505695	0.147227	-2.76388
3069			1.07738	0.0134942	0.00327486	0.290965	-1.78108
3072			1.11149	0.00632421	0.00194908	0.268588	-1.89654
3075			1.03857	0.0104391	0.00273193	2.1196	1.08379
3076			1.0808	0.0122892	0.00305526	0.337052	-1.56896
3078			1.11844	0.00405787	0.00145816	0.255457	-1.96885
3079			1.14341	0.00421018	0.00149339	0.164967	-2.59975
3080			1.11993	0.000623925	0.000442057	0.332268	-1.58958
3085			1.13054	0.000756757	0.000499589	0.430778	-1.21498
3089			1.13198	0.000114434	0.000169668	0.301318	-1.73064
3090			1.12651	0.000209853	0.00023871	0.362262	-1.46489
3095			1.12063	0.0010452	0.000612647	0.142374	-2.81224
3096			1.07725	0.0132959	0.00323941	0.181311	-2.46346
3100			1.03011	0.028468	0.00567631	0.349414	-1.51699
3105			1.12126	0.000374008	0.000328264	0.31841	-1.65104
3107			1.10074	0.000569891	0.000419849	0.25805	-1.95428
3113			1.12187	0.000435946	0.000360009	0.253651	-1.97908
3115			1.1332	1.04218e-05	5.31014e-05	0.183038	-2.44978
3119			1.10956	0.00539449	0.00175353	0.377481	-1.40552
3120			1.11348	0.00139641	0.000734166	0.350865	-1.51101
3121			1.01151	0.000303537	0.000293814	0.149787	-2.73902
3128			1.07775	0.00121823	0.000673967	0.251545	-1.99111
3130			1.11988	0.00135042	0.000718484	0.214412	-2.22154
3135			1.00789	0.0195142	0.00429487	0.678052	-0.560531
3138			1.12529	0.000168886	0.000211603	0.398869	-1.32601
3141			1.05255	0.0188035	0.00417943	0.252749	-1.98422
3142			1.06002	0.0177129	0.00399918	0.43249	-1.20926
3143			1.00828	0.00642572	0.00196951	0.413637	-1.27356
3146			1.08888	0.00778834	0.00223959	0.428481	-1.2227
3147			1.03956	0.0147814	0.00350077	0.379769	-1.39681
3148			1.10917	0.00402286	0.00144993	0.41296	-1.27593
3150			1.09846	0.00398804	0.00144169	0.445401	-1.16682
3151			1.09134	0.00659151	0.00200239	0.42789	-1.22469
3155			1.04531	0.00262929	0.00109653	0.272263	-1.87693
3158			1.03164	0.00293837	0.00117885	0.296842	-1.75223
3160			1.02556	0.00227839	0.00100179	0.318106	-1.65242
3164			1.11754	0.000919213	0.000563205	0.370138	-1.43387
3174			1.00398	0.0316177	0.00613375	1.29649	0.374609
3175			1.1474	2.07389e-06	2.7942e-05	0.325973	-1.61717
3177			1.14515	0.00249076	0.00105994	0.107363	-3.21943
3178			1.14157	8.34525e-06	4.8377e-05	0.120385	-3.05427
3184			1.06564	0.00468426	0.0016019	0.552191	-0.856761
3185			1.08571	0.00147334	0.000759862	0.44527	-1.16725
3186			1.10719	0.00112571	0.00064206	0.600486	-0.735797
3188			1.11219	0.0482545	0.00850033	0.0726001	-3.78388
3195			1.10625	0.00353622	0.00133019	0.445395	-1.16684
3196			1.11523	0.000682703	0.000467725	0.296292	-1.75491
3197			1.07103	0.00352805	0.00132811	0.433708	-1.2052
3199			1.12646	0.00289601	0.0011677	0.220678	-2.17998
3201			1.10458	0.00288688	0.00116528	0.433956	-1.20438
3202			1.10147	0.00617574	0.0019188	0.342824	-1.54446
3203			1.13933	0.000152589	0.000200223	0.321193	-1.63849
3204			1.128	0.02658	0.00539681	0.246875	-2.01815
3205			1.12314	0.000149461	0.000197922	0.343741	-1.54061
3207			1.1256	0.000307603	0.000295836	0.331991	-1.59078
3209			1.13802	0.00015841	0.000204397	0.397091	-1.33246
3216			1.1473	0.00684829	0.0020524	0.00959767	-6.7031
3218			1.10976	0.0046857	0.00160222	0.403081	-1.31086
3221			1.14504	9.90289e-07	1.95963e-05	0.33146	-1.5931
3222			1.02397	0.0255264	0.00523635	0.523863	-0.932739
3224			1.09672	0.00190293	0.000897301	0.587546	-0.767227
3225			1.07588	0.0111704	0.00286195	12.0858	3.59525
3226			1.05467	0.0140792	0.00337783	0.508151	-0.976671
3227			1.03257	0.0343645	0.00653037	0.33719	-1.56836
3228			1.1003	0.00766189	0.00221491	0.331939	-1.59101
3229			1.10537	0.00386293	0.0014117	0.359856	-1.47451
3233			1.11657	0.00226884	0.000999085	0.492859	-1.02075
3239			1.00685	0.00398819	0.00144173	9.44386	3.23938
3240			1.05294	0.00567361	0.00181262	0.488158	-1.03458
3245			1.09515	0.00108249	0.000626471	0.435391	-1.19962
3248			1.07066	0.0155071	0.00362505	0.45237	-1.14442
3249			1.08008	0.0118726	0.00298175	0.455104	-1.13573
3250			1.03998	0.0407552	0.00745102	0.190561	-2.39167
3252			1.03119	0.0329714	0.0063243	0.370653	-1.43186
3254			1.13163	0.00135307	0.0007194	0.303648	-1.71953
3256			1.02126	0.0361771	0.00679287	0.360959	-1.47009
3257			1.04116	0.0321089	0.00620339	0.0541458	-4.20701
3258			1.08177	5.27624e-05	0.000113634	0.109215	-3.19476
3259			1.07903	7.48804e-06	4.63251e-05	46.4942	5.53898
3261			1.12697	0.00116991	0.000657546	0.263999	-1.9214
3262			1.12898	0.00118397	0.000662377	0.390993	-1.35479
3263			1.13158	0.000251398	0.000265356	0.409112	-1.28943
3265			1.13721	0.000472117	0.000377123	0.196718	-2.3458
3268			1.11483	0.000752709	0.000497907	2.16196	1.11234
3270			1.14143	5.53853e-05	0.000116202	0.393639	-1.34505
3280			1.13648	3.18208e-05	8.89243e-05	0.442007	-1.17786
3281			1.04854	0.0129722	0.00318094	0.538351	-0.89338
3283			1.06039	0.00809417	0.00229823	0.561485	-0.832682
3285			1.11197	0.00326693	0.00126285	0.240597	-2.05531
3287			1.13745	0.000673459	0.000463578	0.272342	-1.87651
3289			1.14022	0.000353339	0.000316911	0.305106	-1.71262
3290			1.13521	0.0140705	0.00337632	0.289078	-1.79047
3292			1.05904	0.00498455	0.00166773	0.520893	-0.94094
3293			1.14081	0.000321849	0.00030272	0.353371	-1.50074
3296			1.0779	0.00340563	0.00129761	0.533842	-0.905516
3297			1.08361	0.00192016	0.000902325	0.219312	-2.18894
3298			1.03123	0.00399348	0.00144298	0.419965	-1.25166
3299			1.06524	0.0224379	0.00475056	0.432388	-1.2096
3311			1.08372	0.00294078	0.00117948	0.555101	-0.849179
3312			1.12828	0.00118709	0.000663445	0.443347	-1.17349
3315			1.06919	0.00818943	0.00231619	0.440695	-1.18215
3318			1.0916	0.00682743	0.00204819	0.547268	-0.869682
3328			1.10883	0.00475079	0.00161653	0.248665	-2.00773
3329			1.12711	0.0018507	0.000881858	0.243051	-2.04067
3333			1.06952	0.00698067	0.00207953	2.13803	1.09628
3338			1.06205	0.0123435	0.00306519	0.316391	-1.66022
3342			1.06777	0.00748495	0.00218012	0.617421	-0.695674
3343			1.06823	0.00749185	0.00218146	0.586519	-0.76975
3348			1.07432	0.00478402	0.0016239	0.514828	-0.957836
3350			1.00501	0.0325788	0.00626948	0.286528	-1.80325
3351			1.12042	0.000310588	0.000297304	0.538548	-0.892854
3352			1.09608	0.000425614	0.000354914	5.42491	2.4396
3353			1.13032	0.000646206	0.000451172	0.590891	-0.759036
3355			1.11958	0.00251481	0.00106629	0.301081	-1.73178
3356			1.02347	0.0391421	0.00721905	0.481687	-1.05383
3363			1.11904	0.000514964	0.000396334	0.242288	-2.04521
3364			1.14045	0.00785982	0.00225343	0.17849	-2.48609
3365			1.14088	0.00501748	0.00167481	0.0894739	-3.48239
3366			1.01324	0.0198606	0.00435073	0.0341958	-4.87004
3371			1.11863	0.0494147	0.00866108	0.144369	-2.79217
3374			1.12186	0.0380212	0.00705543	0.188211	-2.40958
3375			1.11539	0.00222175	0.000985913	0.142447	-2.8115
3376			1.13343	4.79161e-05	0.000108513	0.183839	-2.44349
3377			1.1363	4.9575e-05	0.000110324	0.0462163	-4.43546
3378			1.13268	5.03281e-05	0.000111126	0.255628	-1.96788
3380			1.14766	2.79954e-06	3.1898e-05	0.131153	-2.93067
3381			1.12918	0.000373487	0.000327983	0.282786	-1.82222
3382			1.13621	4.44804e-05	0.000104551	0.229067	-2.12616
3383			1.10591	0.0422227	0.00765857	0.257215	-1.95895
3384			1.07445	0.00459698	0.00158248	0.709595	-0.494932
3385			1.038	0.00330897	0.00127344	0.300583	-1.73417
3389			1.13773	0.00893107	0.00245138	0.257671	-1.9564
3393			1.13085	0.000178949	0.000218143	0.171375	-2.54477
3394			1.14409	5.31849e-05	0.000114057	0.25877	-1.95026
3395			1.12011	0.00242299	0.0010418	0.240648	-2.055
3396			1.12774	1.99495e-05	6.99272e-05	0.201251	-2.31293
3398			1.05289	0.0158828	0.00368815	2.02752	1.01972
3399			1.05757	0.00502894	0.00167726	0.501958	-0.994362
3402			1.10384	0.00284617	0.00115444	0.316683	-1.65889
3403			1.05423	0.0216875	0.00463693	0.357312	-1.48474
3406			1.02103	0.0174253	0.00395101	0.702215	-0.510015
3410			1.14007	7.31344e-06	4.5873e-05	0.300455	-1.73478
3411			1.14231	4.26027e-06	3.75602e-05	0.292743	-1.77229
3413			1.14015	1.20268e-05	5.62035e-05	0.288353	-1.79409
3414			1.12868	3.56422e-05	9.40435e-05	0.252983	-1.98289
3415			1.14341	7.56785e-06	4.65278e-05	0.29071	-1.78235
3416			1.13493	4.0212e-05	9.94619e-05	0.325487	-1.61933
3417			1.14168	4.98531e-06	3.9844e-05	0.322218	-1.63389
3418			1.13871	9.58252e-06	5.1289e-05	0.315675	-1.66349
3420			1.14569	0.0024666	0.00105351	0.197832	-2.33765
3422			1.14119	1.63086e-05	6.44346e-05	0.151205	-2.72543
3423			1.08791	0.00773703	0.00222961	0.377133	-1.40685
3424			1.14677	1.31032e-06	2.23107e-05	0.180134	-2.47286
3425			1.08539	0.00421356	0.00149416	0.501985	-0.994283
3427			1.14451	1.30404e-05	5.8368e-05	0.174562	-2.51819
3429			1.11443	0.00142143	0.00074254	0.491608	-1.02442
3430			1.11253	0.00086618	0.000542641	0.491179	-1.02568
3431			1.10775	0.00112638	0.000642299	0.491847	-1.02372
3432			1.13397	0.000171642	0.00021343	0.151268	-2.72482
3433			1.08108	0.00822825	0.00232347	0.14902	-2.74643
3437			1.13373	0.000252343	0.000265918	0.295069	-1.76088
3438			1.13353	0.000169511	0.00021202	0.295503	-1.75875
3440			1.14433	8.30917e-06	4.82958e-05	0.202232	-2.30592
3442			1.14578	8.60055e-07	1.83018e-05	0.207619	-2.26799
3443			1.12014	0.000176986	0.000216895	0.296708	-1.75288
3444			1.12508	0.00047749	0.000379611	0.364441	-1.45624
3445			1.12505	0.000332466	0.000307657	0.351674	-1.50769
3447			1.12075	0.0045202	0.00156518	0.461923	-1.11428
3449			1.0418	0.00945469	0.00254785	0.505796	-0.983373
3450			1.07143	0.0166757	0.00382348	0.346832	-1.52769
3451			1.1362	0.000120142	0.000174433	0.299294	-1.74036
3453			1.08248	0.00407606	0.00146241	0.499296	-1.00203
3454			1.08534	0.00224834	0.000993265	0.533314	-0.906944
3458			1.10182	0.00113296	0.000644632	0.511059	-0.968437
3459			1.13177	0.000123157	0.000176877	0.358836	-1.4786
3462			1.14664	1.40396e-07	9.53315e-06	0.20533	-2.28398
3463			1.12388	0.00103511	0.000608847	0.355122	-1.49361
3464			1.13994	8.2048e-05	0.000144108	0.320896	-1.63982
3465			1.13325	0.000169266	0.000211857	0.363145	-1.46138
3466			1.14258	3.66797e-06	3.53127e-05	0.23019	-2.1191
3467			1.12971	0.00143953	0.00074853	0.337908	-1.5653
3468			1.13593	1.37038e-05	5.96885e-05	0.252405	-1.98619
3470			1.13883	0.00118311	0.000662084	0.366683	-1.44739
3471			1.14281	0.000712626	0.000480886	0.376379	-1.40974
3472			1.13211	7.17223e-05	0.00013385	0.401859	-1.31524
3473			1.14605	3.40121e-06	3.43821e-05	0.178367	-2.48708
3474			1.14022	5.40246e-05	0.000114886	0.301345	-1.73051
3475			1.14377	1.1179e-05	5.45932e-05	0.259681	-1.94519
3478			1.13671	4.43122e-05	0.000104349	0.403383	-1.30978
3479			1.14605	1.29381e-06	2.21893e-05	0.179608	-2.47707
3480			1.14558	1.01211e-05	5.24723e-05	0.266551	-1.90752
3481			1.12764	0.00117738	0.000660118	0.313279	-1.67448
3482			1.13872	1.73281e-05	6.60877e-05	0.381563	-1.39001
3483			1.13162	0.000426291	0.00035525	0.290848	-1.78166
3486			1.1297	0.00133532	0.000713256	0.301311	-1.73068
3487			1.12702	0.000792049	0.000513971	0.544383	-0.877305
3488			1.13091	0.00133854	0.000714372	0.23114	-2.11316
3490			1.10763	0.00185149	0.000882094	0.488506	-1.03355
3491			1.14276	0.000108447	0.000165561	0.293215	-1.76997
3492			1.13676	2.5098e-05	7.85782e-05	0.366848	-1.44675
3494			1.11509	0.000882264	0.000548602	0.491343	-1.0252
3495			1.10204	0.00209707	0.000951992	0.49289	-1.02066
3498			1.14349	5.55327e-06	4.13553e-05	0.247153	-2.01652
3499			1.09387	0.00176109	0.00085459	0.308093	-1.69856
3500			1.14177	6.26735e-06	4.29858e-05	0.264798	-1.91704
3501			1.14125	5.23763e-06	4.05419e-05	0.276149	-1.85648
3502			1.10607	0.00309144	0.00121822	0.448758	-1.15599
3504			1.1166	0.000743626	0.000494109	0.356293	-1.48886
3505			1.12427	0.000242124	0.000259747	0.411233	-1.28197
3506			1.13453	5.44143e-05	0.000115267	0.44383	-1.17192
3507			1.13371	7.32114e-05	0.000135408	0.448067	-1.15821
3508			1.1278	0.00125677	0.000686699	0.363943	-1.45822
3509			1.12613	0.00124695	0.000683485	0.384759	-1.37797
3510			1.13131	0.000535897	0.000405269	0.354823	-1.49483
3513			1.11605	0.00207463	0.000945881	0.354601	-1.49573
3514			1.12681	0.000531997	0.000403624	0.417411	-1.26046
3515			1.13066	0.000424766	0.000354491	0.425486	-1.23282
3516			1.12528	0.000338047	0.000310188	0.472896	-1.08041
3518			1.03369	0.0184414	0.00412008	0.326859	-1.61326
3520			1.1396	2.19228e-05	7.28017e-05	0.326728	-1.61384
3521			1.1387	5.22297e-05	0.000113096	0.332211	-1.58983
3523			1.12129	0.000853495	0.000537877	0.245519	-2.02609
3524			1.13628	0.000480176	0.000380846	0.229129	-2.12577
3525			1.12973	0.000126597	0.000179728	0.413783	-1.27305
3526			1.14003	9.25503e-05	0.000153372	0.280923	-1.83175
3527			1.1249	0.00015896	0.000204786	0.414072	-1.27205
3529			1.11587	0.000556767	0.00041419	0.418925	-1.25524
3532			1.00464	0.0202203	0.00440818	0.26243	-1.92999
3533			1.08554	0.00408815	0.00146523	0.621204	-0.686862
3534			1.03061	0.010977	0.00282809	0.673015	-0.57129
3535			1.11833	0.000847848	0.000535737	0.491403	-1.02502
3537			1.12412	0.000956571	0.000578323	0.398954	-1.32571
3538			1.06421	0.0117029	0.00295324	0.48286	-1.05032
3540			1.12987	0.000354438	0.000317497	0.462397	-1.11279
3544			1.11201	0.000775911	0.000507456	0.413398	-1.2744
3545			1.12551	0.000168073	0.000211059	0.355777	-1.49096
3546			1.13009	0.000149454	0.000197917	0.447895	-1.15877
3547			1.06608	0.0238662	0.00497668	0.367672	-1.44351
3549			1.13952	6.01214e-05	0.0001212	0.504521	-0.987013
3553			1.14279	1.10334e-05	5.4316e-05	0.359633	-1.4754
3554			1.13302	6.56608e-05	0.000127208	0.395093	-1.33974
3555			1.13516	6.93018e-05	0.000131257	0.394777	-1.34089
3557			1.13966	1.44285e-05	6.1052e-05	0.370065	-1.43415
3558			1.1377	4.13724e-05	0.000100731	0.377785	-1.40436
3559			1.00985	0.0260381	0.0053147	0.217223	-2.20275
3560			1.1071	0.00111659	0.000638808	0.171849	-2.54079
3561			1.06966	0.00276986	0.00113382	0.39994	-1.32214
3562			1.10809	0.0010019	0.000596142	0.562388	-0.830362
3563			1.10261	0.00336407	0.00128718	0.535699	-0.900504
3564			1.11101	0.00109388	0.000630624	0.371625	-1.42808
3565			1.13068	0.000477792	0.00037975	0.374714	-1.41614
3566			1.13152	0.000288566	0.000286137	0.361699	-1.46714
3567			1.10186	0.00414183	0.00147769	0.411552	-1.28086
3568			1.07974	0.0113072	0.00288566	0.447673	-1.15948
3570			1.12686	0.000555413	0.000413616	0.458968	-1.12353
3571			1.12517	0.000665976	0.000460192	0.464134	-1.10739
3572			1.14133	8.94416e-05	0.000150741	0.213325	-2.22887
3573			1.05388	0.013524	0.00328016	0.237123	-2.07629
3574			1.07564	0.00492354	0.00165453	0.29929	-1.74039
3576			1.12956	0.0316861	0.00614348	0.177627	-2.49308
3578			1.14554	3.87765e-06	3.61541e-05	0.221853	-2.17232
3579			1.10151	0.00376608	0.00138802	0.319702	-1.6452
3580			1.13622	8.56e-05	0.000147363	0.330701	-1.5964
3581			1.13616	0.000144666	0.000194312	0.335263	-1.57664
3583			1.124	0.000135782	0.000187344	0.418438	-1.25691
3584			1.1026	0.00464391	0.00159295	0.341054	-1.55193
3585			1.0428	0.0217484	0.00464624	0.354041	-1.49801
3586			1.12673	0.00107424	0.000623444	0.413968	-1.27241
3587			1.1196	0.0011066	0.000635224	0.396872	-1.33325
3588			1.13482	3.9631e-05	9.88109e-05	0.389827	-1.35909
3589			1.13682	2.66481e-05	8.11648e-05	0.38451	-1.37891
3590			1.13727	2.76799e-05	8.28099e-05	0.38772	-1.36691
3591			1.13669	2.55338e-05	7.93199e-05	0.40083	-1.31894
3593			1.10091	0.00316859	0.00123771	0.517302	-0.95092
3594			1.11027	0.0018289	0.000875315	0.524241	-0.931698
3597			1.13754	1.73499e-05	6.61219e-05	0.358258	-1.48093
3598			1.13822	2.71623e-05	8.1992e-05	0.364489	-1.45605
3599			1.05394	0.00152525	0.000777788	0.352677	-1.50358
3600			1.05557	0.00485041	0.00163855	0.49207	-1.02306
3601			1.13452	0.000140449	0.000191051	0.417482	-1.26021
3602			1.07018	0.00447916	0.00155585	0.511602	-0.966905
3603			1.13411	0.000146423	0.000195648	0.411997	-1.27929
3604			1.13363	0.000553789	0.000412925	0.29914	-1.74111
3605			1.08558	0.00101572	0.000601466	0.462904	-1.11122
3606			1.12687	0.00109896	0.000632465	0.4079	-1.29371
3607			1.12484	0.0202215	0.00440838	0.273824	-1.86868
3608			1.13402	8.93431e-05	0.000150656	0.369862	-1.43494
3609			1.03257	0.0309514	0.00603837	0.3559	-1.49045
3610			1.10908	0.004179	0.00148625	0.404683	-1.30513
3611			1.12142	0.003041	0.0012054	0.316999	-1.65745
3615			1.1304	0.000373534	0.000328008	0.454673	-1.1371
3616			1.12436	0.000690345	0.000471124	0.452946	-1.14259
3618			1.1311	0.000844961	0.000534639	0.254679	-1.97325
3619			1.03471	0.0213491	0.00458497	0.659574	-0.600393
3620			1.08801	0.0116549	0.00294512	0.399395	-1.32411
3621			1.13262	0.000887691	0.000550593	0.256968	-1.96034
3622			1.13061	0.00102422	0.000604713	0.255903	-1.96633
3623			1.08833	0.00855972	0.0023847	0.351968	-1.50648
3625			1.1347	0.000518403	0.000397815	0.280605	-1.83339
3626			1.13523	0.000409966	0.000347004	0.278299	-1.84529
3627			1.11997	0.0041085	0.00146997	0.221508	-2.17457
3628			1.04645	0.0153106	0.00359173	0.48643	-1.0397
3629			1.03994	0.017546	0.00397127	0.556536	-0.845454
3632			1.12278	0.00172608	0.000843662	0.261186	-1.93685
3635			1.13126	0.00011368	0.000169163	0.428454	-1.22279
3636			1.10861	0.000549581	0.000411129	0.514241	-0.959482
3641			1.10523	0.000455967	0.000369607	0.236861	-2.07789
3642			1.13881	0.000272646	0.000277553	0.232463	-2.10493
3649			1.06283	0.0266659	0.00540975	57.9523	5.85679
3651			1.11918	0.00335018	0.00128373	0.214409	-2.22156
3656			1.10208	0.00548819	0.00177285	0.502374	-0.993165
3658			1.08783	0.0100062	0.00265231	0.377835	-1.40417
3659			1.08378	0.000843662	0.000534144	0.170084	-2.55568
3662			1.02624	0.00644216	0.00197279	0.204348	-2.2909
3667			1.0949	0.00655133	0.00199447	0.408487	-1.29164
3668			1.14743	0.00847679	0.00236954	216.478	7.75808
3671			1.08656	0.00216303	0.000969656	0.279736	-1.83786
3676			1.12506	0.0240163	0.00500051	0.134384	-2.89557
3677			1.03808	0.0258217	0.00528166	0.412536	-1.27741
3680			1.01533	0.0299944	0.00589947	0.271244	-1.88233
3691			1.09716	0.00230812	0.00101016	0.522578	-0.936281
3695			1.12274	0.00229497	0.00100647	0.248182	-2.01053
3696			1.13652	2.34251e-05	7.56196e-05	6.27326	2.64921
3699			1.1204	0.00332738	0.00127805	0.340792	-1.55303
3700			1.03335	0.0295109	0.00582842	0.537093	-0.896757
3709			1.14575	5.65368e-05	0.000117287	0.160943	-2.63538
3710			1.0683	0.00130917	0.000704098	0.326063	-1.61678
3715			1.08331	0.00785977	0.00225342	0.473282	-1.07923
3716			1.09282	0.00555677	0.00178705	0.538582	-0.892762
3721			1.12051	0.00046574	0.000374165	0.350494	-1.51254
3723			1.12288	0.000265409	0.000273497	0.333426	-1.58456
3725			1.08051	0.00202404	0.000931903	0.482252	-1.05214
3726			1.10267	0.00527147	0.0017283	0.4845	-1.04543
3729			1.12451	0.000476784	0.000379285	0.352014	-1.5063
3733			1.14474	3.40884e-06	3.441e-05	0.367641	-1.44363
3735			1.12638	0.000574332	0.000421741	0.37423	-1.418
3736			1.13951	0.00010282	0.000161472	0.536446	-0.898495
3737			1.11141	0.00055959	0.000415413	0.465156	-1.10421
3740			1.10613	0.00128623	0.00069622	0.336463	-1.57148
3742			1.12395	0.00100733	0.00059824	0.455774	-1.13361
3748			1.10287	0.00739089	0.0021617	0.295157	-1.76044
3751			1.13746	0.000131112	0.000183526	0.264396	-1.91923
3752			1.14156	1.46316e-05	6.14404e-05	0.24156	-2.04955
3755			1.01458	0.0315109	0.00611854	0.402393	-1.31332
3756			1.12007	0.000750745	0.000497089	0.400136	-1.32144
3758			1.08252	0.00481599	0.00163097	0.405828	-1.30106
3759			1.1224	0.0012904	0.000697553	0.417354	-1.26066
3760			1.1144	0.00211464	0.00095674	0.387189	-1.36889
3761			1.10762	0.0034293	0.00130356	0.475592	-1.0722
3762			1.07896	0.00929393	0.00251675	0.420898	-1.24846
3763			1.1153	0.00184667	0.000880653	0.48169	-1.05382
3764			1.13276	0.0119846	0.0030008	0.377625	-1.40497
3766			1.07975	0.00319195	0.00124372	0.289404	-1.78885
3767			1.11324	0.00226429	0.000997793	0.454094	-1.13894
3768			1.12471	0.00122281	0.000675495	0.50432	-0.987589
3771			1.10483	0.003601	0.00134673	0.470942	-1.08638
3772			1.09782	0.00274046	0.00112594	0.409751	-1.28718
3773			1.03645	0.0245374	0.00508269	0.548162	-0.867326
3776			1.13702	0.000517687	0.000397507	0.423619	-1.23916
3777			1.10087	0.00713341	0.00211048	0.440655	-1.18228
3778			1.07418	0.00716681	0.00211719	0.53502	-0.902334
3779			1.10131	0.00193616	0.000906961	0.563187	-0.828314
3780			1.1224	0.00140299	0.000736378	0.429297	-1.21995
3781			1.0143	0.0240986	0.00501355	0.430299	-1.21659
3782			1.08618	0.0030095	0.00119732	0.393721	-1.34475
3784			1.13221	0.000103134	0.000161707	0.362222	-1.46505
3785			1.12034	0.0017167	0.000840705	0.462157	-1.11355
3786			1.11574	0.000720579	0.000484317	0.539506	-0.890289
3787			1.12127	0.0011195	0.000639848	0.540891	-0.886591
3788			1.13716	0.000332192	0.000307531	0.151164	-2.72581
3791			1.01042	0.0299743	0.00589652	0.476998	-1.06794
3792			1.13047	0.000350872	0.000315847	0.352314	-1.50507
3793			1.08424	0.002348	0.00102127	0.560927	-0.834116
3794			1.1372	7.53198e-05	0.000137566	0.436241	-1.1968
3797			1.0987	0.00263613	0.00109835	0.46628	-1.10073
3798			1.0995	0.00233553	0.00101781	0.572726	-0.804083
3799			1.07591	0.0139831	0.00336108	0.52606	-0.926701
3800			1.11392	0.00217248	0.000972151	0.543501	-0.879647
3801			1.11218	0.000853892	0.000538027	0.508691	-0.975138
3803			1.13939	1.0103e-05	5.24338e-05	0.312507	-1.67804
3804			1.07103	0.00384673	0.00140777	0.522827	-0.935593
3805			1.12201	0.00143765	0.000747913	0.500809	-0.997667
3807			1.14086	8.9483e-05	0.000150776	0.0894842	-3.48222
3809			1.12509	0.000106225	0.000163974	0.335434	-1.5759
3810			1.02182	0.0362612	0.0068049	0.579121	-0.788063
3811			1.08293	0.0051889	0.00171112	0.512176	-0.965287
3812			1.10099	0.0117565	0.00296226	0.540015	-0.888929
3813			1.13201	6.30036e-05	0.000124269	0.279897	-1.83703
3817			1.05238	0.0047311	0.00161222	0.466662	-1.09955
3821			1.11578	0.00323952	0.00125589	0.483961	-1.04704
3822			1.13617	0.014138	0.00338806	0.238383	-2.06865
3823			1.1058	0.000691038	0.000471431	0.487901	-1.03534
3824			1.12333	0.00174155	0.000848511	0.481785	-1.05354
3825			1.08466	0.0106985	0.00277868	0.540433	-0.887813
3830			1.10437	0.00529715	0.0017336	0.495455	-1.01317
3831			1.09233	0.00583632	0.00184768	0.422691	-1.24233
3832			1.06565	0.00189869	0.000896061	0.468088	-1.09515
3834			1.06801	0.00993806	0.00263959	0.2976	-1.74855
3835			1.0891	0.00905647	0.00247346	0.372953	-1.42294
3836			1.08085	0.00242222	0.00104159	0.612815	-0.706476
3837			1.06516	0.00391775	0.00142492	0.609075	-0.715308
3838			1.10768	0.00137774	0.000727844	0.435034	-1.2008
3839			1.09896	0.0384709	0.00712132	0.403095	-1.31081
3840			1.09054	0.00818478	0.00231532	0.523921	-0.932579
3841			1.12659	0.000379723	0.00033133	0.234793	-2.09054
3842			1.13122	0.000728733	0.000487807	0.276942	-1.85235
3843			1.11011	0.00110192	0.000633537	0.181998	-2.45801
3844			1.01067	0.0274457	0.00552623	0.61452	-0.702467
3845			1.11184	0.00501872	0.00167507	0.361412	-1.46828
3848			1.01268	0.0356004	0.00671003	0.410256	-1.2854
3849			1.12489	0.00171897	0.000841421	0.406098	-1.3001
3851			1.09884	0.0054257	0.00175986	0.327525	-1.61033
3856			1.05522	0.0083441	0.00234506	0.527019	-0.924073
3857			1.07764	0.0133589	0.0032507	0.488313	-1.03412
3861			1.10861	0.00410074	0.00146817	0.347984	-1.52291
3862			1.08446	0.0019012	0.000896795	0.533433	-0.906621
3863			1.09135	0.00165706	0.000821647	0.533908	-0.905337
3868			1.14103	0.000172558	0.000214032	0.419457	-1.25341
3869			1.13787	0.000123399	0.000177071	0.333366	-1.58482
3871			1.09474	0.0101833	0.00268513	0.278034	-1.84667
3874			1.1128	0.00193266	0.00090595	0.459009	-1.12341
3876			1.03393	0.0187514	0.00417093	4.18759	2.06612
3877			1.12347	0.000368903	0.000325495	0.309164	-1.69356
3881			1.1026	0.00231747	0.00101278	0.41098	-1.28286
3884			1.127	0.0005116	0.000394876	0.373347	-1.42141
3885			1.10473	0.000923358	0.000564901	0.439637	-1.18561
3886			1.13444	0.000493483	0.000386881	0.242581	-2.04346
3888			1.06914	0.00630845	0.00194589	0.330994	-1.59512
3889			1.0661	0.00599458	0.00188117	0.252025	-1.98836
3890			1.06857	0.0174729	0.003959	0.354664	-1.49548
3899			1.05272	0.00748677	0.00218047	0.528304	-0.920559
3900			1.11922	0.00528168	0.00173041	0.275773	-1.85845
3901			1.07297	0.00939574	0.00253648	0.482128	-1.05251
3906			1.10668	0.00210591	0.000954385	0.383707	-1.38192
3908			1.08843	0.0116842	0.00295007	0.448771	-1.15595
3909			1.13374	0.000151834	0.000199672	0.37037	-1.43296
3910			1.08725	0.00735094	0.00215382	0.389055	-1.36195
3912			1.13883	0.000243587	0.000260643	0.093514	-3.41867
3913			1.13064	0.00155053	0.000786392	0.363506	-1.45995
3916			1.09656	0.0015786	0.000795835	0.52212	-0.937547
3917			1.05217	0.0190001	0.00421139	2.55346	1.35245
3918			1.1045	0.00987116	0.00262705	0.539597	-0.890047
3919			1.12364	0.00869197	0.00240868	0.0474844	-4.3964
3925			1.01327	0.0325732	0.0062687	0.320116	-1.64333
3926			1.08578	0.00472074	0.00160994	0.484397	-1.04574
3927			1.05738	0.0124207	0.00307956	0.442051	-1.17771
3930			1.10354	0.00182385	0.00087379	0.407221	-1.29611
3931			1.00127	0.0488387	0.00858147	0.368303	-1.44104
3932			1.08153	0.00352709	0.00132787	0.368501	-1.44026
3934			1.0978	0.00100081	0.00059572	0.430279	-1.21666
3937			1.11954	0.00187521	0.000889146	0.466587	-1.09978
3938			1.00699	8.40023e-05	0.000145915	0.0468784	-4.41493
3944			1.02989	0.0199639	0.00436728	0.466432	-1.10026
3946			1.10347	0.00852758	0.00237884	0.329581	-1.60129
3949			1.08503	0.0154375	0.00361327	0.302923	-1.72298
3951			1.0311	0.00113495	0.000645338	0.156609	-2.67476
3954			1.07095	0.00332688	0.00127792	0.569174	-0.813059
3955			1.07243	0.00291818	0.00117355	0.554621	-0.850425
3956			1.09456	0.0143516	0.00342561	0.586	-0.771027
3959			1.1392	0.0138897	0.00334473	0.218391	-2.19502
3960			1.06169	0.0165702	0.00380529	0.477714	-1.06578
3963			1.09992	0.0135003	0.00327594	0.265307	-1.91427
3966			1.11351	0.000483412	0.000382327	0.428131	-1.22388
3967			1.09252	0.0114069	0.00290283	0.32976	-1.60051
3970			1.06896	0.0178062	0.00401472	0.400768	-1.31916
3971			1.11209	0.00510677	0.00169383	0.367489	-1.44423
3975			1.10562	0.00750062	0.00218317	0.356147	-1.48945
3976			1.09753	0.0481628	0.00848755	0.364405	-1.45638
3978			1.01744	6.48896e-05	0.000126327	0.0325996	-4.939
3984			1.13501	0.0299558	0.00589381	10.8261	3.43644
3985			1.13712	0.0183087	0.00409819	0.18956	-2.39927
3987			1.12	0.00103123	0.000607376	0.367734	-1.44326
3995			1.11624	0.00119902	0.000667501	0.437953	-1.19115
3996			1.1421	2.70266e-05	8.17751e-05	0.414182	-1.27166
3998			1.12175	0.000279899	0.00028152	0.450473	-1.15049
4000			1.14577	0.0302099	0.00593095	0.00437213	-7.83745
4002			1.12748	0.000529593	0.000402604	0.514447	-0.958906
4005			1.13436	0.000127472	0.000180473	0.510359	-0.970416
4007			1.14682	0.0158351	0.00368018	0.00434884	-7.84515
4011			1.11548	0.000981402	0.000588155	0.372932	-1.42301
4012			1.01346	0.0338256	0.00645109	0.504099	-0.988221
4013			1.11022	0.00472509	0.0016109	0.356717	-1.48715
4014			1.11969	0.00232268	0.00101423	0.432872	-1.20799
4015			1.10985	0.00511021	0.00169456	0.357363	-1.48454
4020			1.11032	3.06302e-05	8.7207e-05	0.0563456	-4.14955
4023			1.10821	0.0049084	0.00165124	0.279875	-1.83715
4024			1.1102	2.45075e-06	3.01457e-05	0.0179791	-5.79754
4031			1.10736	0.00186931	0.000887398	0.452576	-1.14377
4032			1.05655	0.00586685	0.00185419	0.346679	-1.52833
4035			1.1382	1.15325e-07	9.21161e-06	0.0254673	-5.29521
4039			1.05681	0.000937334	0.000570586	0.187864	-2.41224
4043			1.00263	0.000271497	0.000276915	0.0419696	-4.57451
4045			1.14185	0.000124279	0.000177773	0.329679	-1.60086
4047			1.05532	0.00188588	0.000892296	0.209718	-2.25348
4050			1.13519	2.80921e-05	8.34509e-05	0.100182	-3.3193
4052			1.12858	0.0261195	0.00532709	0.17044	-2.55266
4053			1.14608	0.00136828	0.000724617	0.0441823	-4.50039
4054			1.14575	0.00123933	0.000680977	0.0483055	-4.37167
4055			1.08851	0.0021573	0.000968139	0.454916	-1.13633
4058			1.13099	0.000182046	0.000220085	0.0608553	-4.03847
4060			1.07032	0.00917819	0.00249475	0.328584	-1.60567
4064			1.14125	1.72084e-06	2.56485e-05	0.0448393	-4.47909
4071			1.14104	4.24746e-05	0.000102096	0.156841	-2.67263
4072			1.13881	0.000224023	0.000248251	0.0850388	-3.55573
4075			1.1478	0.0088409	0.00243537	0.000890361	-10.1333
4077			1.12846	0.00843479	0.00236182	0.0331765	-4.91369
4078			1.12642	0.000198002	0.000230416	0.601893	-0.732422
4083			1.1477	0.00670164	0.00202391	0.00293439	-8.41273
4088			1.10577	0.0393208	0.00724494	0.311158	-1.68428
[truncated: 3,544 more rows]
