# Supplementary material for: Metabolomics Analysis of PK-15 Cells with Pseudorabies Virus Infection Based on UHPLC-QE-MS
Source: Viruses. 2022 May 27;14(6):1158. doi: 10.3390/v14061158 (PMC9229976; doi:10.3390/v14061158)
Supplement: Supplementary file 1 [file viruses-14-01158-s001.zip › Table S3.xlsx]

## Sheet: Sheet1
Name	Description
MS2 name	Name of substance obtained by qualitative matching analysis of secondary mass spectrometry
SuperClass	Classification information of the substance in HMDB database
VIP	The variable projection importance of the substance obtained in the OPLS-DA model of this group
P-VALUE	The p value obtained by the t-test of the substance in this group
Q-VALUE	P value corrected by multiple hypothesis test
FOLD CHANGE	Quantitative ratio of two groups of experimental substances
LOG_FOLDCHANGE	Fold change takes the logarithm based on 2

## Sheet: 6_K-MOCK
id	MS2 name	SuperClass	VIP	P-VALUE	Q-VALUE	FOLD CHANGE	LOG_FOLDCHANGE
2	2-Methylpyridine	Organoheterocyclic compounds	1.0227	0.0272307	0.00738608	0.567399	-0.817564
18	Cytosine	Organoheterocyclic compounds	1.15838	0.00132417	0.000994228	0.239541	-2.06165
20	Pyrimidine	Organoheterocyclic compounds	1.20373	0.00894802	0.00330902	0.213808	-2.22561
30	5-(2-Hydroxyethyl)-4-methylthiazole	Organoheterocyclic compounds	1.19732	0.0145069	0.00462627	0.212987	-2.23116
35	Protoanemonin	Organoheterocyclic compounds	1.091	0.00545709	0.00238862	0.510564	-0.969835
37	Thiamine	Organoheterocyclic compounds	1.20498	0.000380526	0.000594505	0.196315	-2.34876
51	Pyridoxamine 5'-phosphate	Organoheterocyclic compounds	1.17652	0.000208474	0.000479518	0.296685	-1.753
54	Quinoline	Organoheterocyclic compounds	1.09768	0.0236417	0.00664493	0.423086	-1.24098
60	Salfredin B11	Organoheterocyclic compounds	1.03526	0.0457664	0.0109645	0.448317	-1.15741
63	(E)-5-(3,4,5,6-Tetrahydro-3-pyridylidenemethyl)-2-furanmethanol	Organoheterocyclic compounds	1.00373	0.000118567	0.00039479	0.0321689	-4.95819
76	4-Hydroxy-2-butenoic acid gamma-lactone	Organoheterocyclic compounds	1.08151	0.00578701	0.00248447	0.547262	-0.869696
84	1-Pyrroline-2-carboxylic acid	Organoheterocyclic compounds	1.16881	0.00488549	0.0022171	0.289351	-1.78911
95	3alpha,4,7,7alpha-Tetrahydro-1H-isoindole-1,3(2H)-dione	Organoheterocyclic compounds	1.03132	0.035557	0.00901973	0.519268	-0.945449
105	2,5-Dichloro-carboxymethylenebut-2-en-4-olide	Organoheterocyclic compounds	1.14404	0.00243833	0.00142482	0.5601	-0.836245
106	(Â±)-Tryptophan	Organoheterocyclic compounds	1.15876	0.00103377	0.00086581	0.224373	-2.15603
116	Pyridoxine	Organoheterocyclic compounds	1.19126	0.000735182	0.000726724	0.269319	-1.89261
134	4-Acetylimidazo[4,5-c]pyridine	Organoheterocyclic compounds	1.15876	0.00747897	0.00293622	0.341331	-1.55076
196	2-Piperidinone	Organoheterocyclic compounds	1.15444	0.00619095	0.00259855	0.208286	-2.26336
255	N-Hexadecanoylpyrrolidine	Organoheterocyclic compounds	1.10949	0.016226	0.00502947	0.534078	-0.904879
269	Thiamine monophosphate	Organoheterocyclic compounds	1.00521	0.00177403	0.00117977	0.18539	-2.43136
272	2-Amino-3,8-dimethyl-3H-imidazo[4,5-f]quinoxaline	Organoheterocyclic compounds	1.10685	0.00783193	0.00302766	0.364239	-1.45704
294	L-Cyclo(alanylglycyl)	Organoheterocyclic compounds	1.1454	0.00473891	0.00217106	0.46673	-1.09934
295	2-Methyl-5-(2-propenyl)pyrazine	Organoheterocyclic compounds	1.16518	0.0017427	0.00116808	0.67158	-0.574368
307	6-Acetyl-2,3-dihydro-2-(hydroxymethyl)-4(1H)-pyridinone	Organoheterocyclic compounds	1.14928	0.000368535	0.000587505	0.139116	-2.84564
316	Piperidine	Organoheterocyclic compounds	1.17756	0.000925123	0.000816178	0.308199	-1.69807
330	6-Chloro-N-(1-methylethyl)-1,3,5-triazine-2,4-diamine	Organoheterocyclic compounds	1.16588	0.000920823	0.000814104	0.220035	-2.1842
331	2,5-Dimethyloxazole	Organoheterocyclic compounds	1.18263	0.000526033	0.000662948	0.0751633	-3.73383
337	Dukunolide B	Organoheterocyclic compounds	1.16575	0.000283395	0.000535633	0.195107	-2.35766
339	4-ethylamino-6-isopropylamino-1,3,5-triazin-2-ol	Organoheterocyclic compounds	1.20523	0.00873051	0.00325172	0.117509	-3.08916
346	Artomunoxanthentrione	Organoheterocyclic compounds	1.17605	0.00070407	0.000717588	0.30462	-1.71492
359	Deoxyeritadenine	Organoheterocyclic compounds	1.18436	2.10571e-05	0.0002189	0.185407	-2.43123
381	Dihydro-5-methyl-2(3H)-furanone	Organoheterocyclic compounds	1.18972	0.0249902	0.00692492	0.163966	-2.60853
411	2-Benzofurancarboxaldehyde	Organoheterocyclic compounds	1.19298	0.000478634	0.000643751	0.293982	-1.7662
456	5-Hydroxybuspirone	Organoheterocyclic compounds	1.04993	0.0453746	0.0108921	0.37209	-1.42628
485	Pi-Methylimidazoleacetic acid	Organoheterocyclic compounds	1.17043	0.00212972	0.0013131	0.337124	-1.56865
514	Demethylated antipyrine	Organoheterocyclic compounds	1.11162	0.0227821	0.0064679	0.449463	-1.15373
489	3-Pyridinebutanoic acid	Organoheterocyclic compounds	1.10743	0.0145858	0.00464449	0.466489	-1.10009
494	2,3-Dihydro-5-(3-hydroxypropanoyl)-1H-pyrrolizine	Organoheterocyclic compounds	1.13899	0.00300737	0.00161211	0.394245	-1.34284
564	5'-Hydroxymethyl meloxicam	Organoheterocyclic compounds	1.19548	0.009985	0.00357139	0.465988	-1.10163
577	Thymine	Organoheterocyclic compounds	1.02505	0.0465237	0.0111046	0.352	-1.50635
587	N-Methylhydantoin	Organoheterocyclic compounds	1.19583	0.000762448	0.000736706	0.283091	-1.82066
603	N-Methylnicotinium	Organoheterocyclic compounds	1.19934	0.000295368	0.000543497	0.525101	-0.929333
609	N-Nitroso-pyrrolidine	Organoheterocyclic compounds	1.16928	0.00208359	0.00129533	0.611253	-0.710157
611	Squamolone	Organoheterocyclic compounds	1.04923	0.0051659	0.00230279	0.312471	-1.67821
640	5-Hydroxy-7-methoxy-2-tritriacontyl-4H-1-benzopyran-4-one	Organoheterocyclic compounds	1.16546	0.0370116	0.00929347	0.341244	-1.55113
642	Isoniazid alpha-ketoglutaric acid	Organoheterocyclic compounds	1.11368	0.00836825	0.0031614	0.290038	-1.78569
731	Ginkgotoxin	Organoheterocyclic compounds	1.11056	0.0103817	0.00366727	0.261576	-1.9347
734	Molybdopterin precursor Z	Organoheterocyclic compounds	1.1402	0.0141767	0.00454944	0.375684	-1.41241
784	1,3,5-Trihydroxy-10-methylacridone	Organoheterocyclic compounds	1.18005	6.69817e-05	0.000343358	0.20959	-2.25436
14	Aniline	Benzenoids	1.09162	0.0068883	0.00278396	0.53444	-0.9039
21	(R)-mandelic Acid	Benzenoids	1.05232	0.0185623	0.00557138	0.389316	-1.36099
33	2-Propenyl 2-aminobenzoate	Benzenoids	1.20828	0.00146459	0.00105691	0.0218954	-5.51323
55	Methyl 2-aminobenzoate	Benzenoids	1.18578	0.000242059	0.00050486	0.225344	-2.1498
92	Benzoic acid	Benzenoids	1.19045	0.000133617	0.000410179	0.18999	-2.396
117	1-nitronaphthalene	Benzenoids	1.19918	7.84234e-05	0.000358196	0.195954	-2.35142
130	O-Toluidine	Benzenoids	1.15302	0.00297554	0.00160196	0.472061	-1.08295
131	Acetaminophen	Benzenoids	1.19363	0.000326692	0.000562229	0.348909	-1.51908
282	Iprobenfos	Benzenoids	1.14873	0.000128047	0.000404772	8.62578	3.10865
288	2-(4-Methoxyphenoxy)propanoic acid	Benzenoids	1.13348	0.00303903	0.00162213	0.448871	-1.15563
356	3-Phenylpropyl 2-methylpropanoate	Benzenoids	1.06524	0.0219584	0.00630061	0.22662	-2.14165
401	3,5-Dichloro-4-hydroxy-2-methoxy-6-methylbenzoic acid	Benzenoids	1.06876	0.028285	0.00759651	0.339541	-1.55834
468	4-Methoxybenzyl propanoate	Benzenoids	1.06191	0.0214496	0.00619546	0.401835	-1.31533
503	Methyl 2-(10-heptadecenyl)-6-hydroxybenzoate	Benzenoids	1.16029	0.00378079	0.00187204	0.403958	-1.30772
546	1-nitrosonaphthalene	Benzenoids	1.19383	0.000728027	0.000724027	0.19775	-2.33825
789	1-Methoxypyrene	Benzenoids	1.14666	0.00269339	0.00151136	0.634956	-0.655272
801	Naphthalene epoxide	Benzenoids	1.2106	0.000842719	0.000774988	0.0381844	-4.71087
825	4-Chloro-3,5-dimethoxybenzyl alcohol	Benzenoids	1.05943	0.0396097	0.0097966	0.346852	-1.52761
263	Myricetin	Phenylpropanoids and polyketides	1.15243	0.00124912	0.000960465	0.358149	-1.48137
300	8-Hydroxyluteolin 4'-methyl ether 8-glucoside-3'-sulfate	Phenylpropanoids and polyketides	1.16353	0.00124163	0.000957211	0.28643	-1.80375
357	(-)-cis-Rotenolone	Phenylpropanoids and polyketides	1.15865	0.00455492	0.00211202	0.279245	-1.84039
366	Quercetin	Phenylpropanoids and polyketides	1.18569	0.00064946	0.000703189	0.257988	-1.95462
385	Betavulgarin xyloside	Phenylpropanoids and polyketides	1.14712	0.0159366	0.00495987	4.11746	2.04175
409	Epicatechin 3-O-(4-methylgallate)	Phenylpropanoids and polyketides	1.18507	0.000520872	0.000660976	0.28136	-1.82951
466	Isotheaflavin	Phenylpropanoids and polyketides	1.02411	0.0258885	0.00711201	0.545533	-0.874262
519	Gossypetin 8-glucuronide 3-glucoside	Phenylpropanoids and polyketides	1.11804	0.00100876	0.000854835	0.199476	-2.32571
669	7,11,12-Triacetoxycoumestan	Phenylpropanoids and polyketides	1.17285	0.000407616	0.000609619	0.15832	-2.65909
718	hesperetin 3'-O-sulfate	Phenylpropanoids and polyketides	1.11977	0.0111063	0.00384154	0.424711	-1.23545
732	2,8-Di-O-methylellagic acid	Phenylpropanoids and polyketides	1.16306	0.000757608	0.000734968	0.548708	-0.865889
752	4',5,6,7,8-Pentahydroxy-3'-methoxyflavone	Phenylpropanoids and polyketides	1.18218	9.31738e-05	0.00037314	0.136913	-2.86867
748	3,4-Dihydro-2H-1-benzopyran-2-one	Phenylpropanoids and polyketides	1.18173	0.00143623	0.00104465	0.277826	-1.84775
760	Oxytetracycline	Phenylpropanoids and polyketides	1.07718	0.0203213	0.00595726	0.424636	-1.2357
778	Genistein	Phenylpropanoids and polyketides	1.13318	0.00466499	0.00214752	0.379346	-1.39841
814	Resveratrol 4'-(2-galloylglucoside)	Phenylpropanoids and polyketides	1.18515	0.000719697	0.000721403	0.493252	-1.0196
826	Hexadecyl ferulate	Phenylpropanoids and polyketides	1.17995	0.00289941	0.00157731	0.480935	-1.05609
829	Norpropoxyphene	Phenylpropanoids and polyketides	1.14301	0.0108683	0.0037837	0.395963	-1.33656
29	2-Propylpiperidine	Alkaloids and derivatives	1.18418	0.00145268	0.00105179	0.531197	-0.912682
135	Ecgonine	Alkaloids and derivatives	1.20341	7.37375e-05	0.000352529	0.0859455	-3.54043
159	Homoarecoline	Alkaloids and derivatives	1.20024	7.36742e-05	0.000352448	0.144108	-2.79477
336	3beta,6beta-Dihydroxynortropane	Alkaloids and derivatives	1.12944	9.07932e-05	0.000370983	0.139383	-2.84287
372	2,2,4,4,6,6-Hexamethyl-1,3,5-trithiane	Organosulfur compounds	1.10174	0.017385	0.00530267	0.491845	-1.02372
690	3-Mercapto-3-methyl-1-butanol	Organosulfur compounds	1.18801	0.000156436	0.00043378	0.139641	-2.84021
800	Dihydro-2,4,6-tris(2-methylpropyl)-4h-1,3,5-dithiazine	Organosulfur compounds	1.06802	0.00328235	0.00170632	0.0190302	-5.71557
422	(E)-Monocrotophos	Organophosphorus compounds	1.1932	0.00013794	0.000414164	0.235285	-2.08752
441	Tromethamine	Organic compounds	1.16384	0.00193793	0.00124099	0.553989	-0.852071
442	Muricatacin		1.04079	0.0187688	0.00561764	0.758686	-0.398425
435	alpha-Ionol O-[arabinosyl-(1->6)-glucoside]		1.17974	3.73846e-05	0.000283325	0.0771905	-3.69543
677	(2S,2'S)-Pyrosaccharopine		1.17287	0.00285842	0.00156396	0.258916	-1.94944
747	8-Hydroxypinoresinol 4-glucoside	Lignans, neolignans and related compounds	1.19844	0.00355217	0.00179794	0.0362461	-4.78603
7	Cellobiose	Organic oxygen compounds	1.03863	0.0107669	0.00375884	0.50613	-0.982421
16	L-Gulose	Organic oxygen compounds	1.20425	3.89425e-06	0.000121747	0.0971646	-3.36343
48	1H-Pyrrole-2-carboxaldehyde	Organic oxygen compounds	1.18105	0.000161946	0.000439494	0.293672	-1.76772
61	N-Acetylmuramoyl-Ala	Organic oxygen compounds	1.19766	7.68665e-05	0.00035637	0.516902	-0.952037
67	Inosine 2'-phosphate	Organic oxygen compounds	1.02112	0.00532863	0.00235114	0.401716	-1.31575
75	2-Furancarboxaldehyde	Organooxygen compounds	1.18998	4.77885e-05	0.000308846	0.187956	-2.41153
85	Leonoside A	Organic oxygen compounds	1.01715	0.0250373	0.00693456	0.625907	-0.675981
111	Pantothenic acid	Organooxygen compounds	1.09881	0.010667	0.00373475	0.269811	-1.88998
180	Galactose 1-phosphate	Organic oxygen compounds	1.00776	0.0459459	0.0109976	1.36171	0.445415
205	2-Hydroxyphenylacetic acid O-b-D-glucoside	Organic oxygen compounds	1.09999	0.0185062	0.00555879	0.389556	-1.3601
219	Quinone	Organic oxygen compounds	1.09002	0.00700436	0.00281349	0.557494	-0.842972
245	1-Methyl 2-galloylgalactarate	Organic oxygen compounds	1.15927	0.000349035	0.000575492	0.327612	-1.60994
281	Acetone cyanohydrin	Organic oxygen compounds	1.1941	0.00112579	0.000905083	0.213848	-2.22534
313	3-Dehydrosphinganine	Organic oxygen compounds	1.12829	0.00679909	0.00276101	0.421736	-1.24559
314	beta-Lactose	Organooxygen compounds	1.07016	0.00746845	0.0029335	0.552258	-0.856585
321	Glucoconringiin	Organooxygen compounds	1.20465	2.38153e-05	0.000232946	0.406625	-1.29823
343	2,3-Dihydro-3,5-dihydroxy-2-oxo-3-indoleacetic acid 5-[glucosyl-(1->4)-b-D-glucoside]	Organic oxygen compounds	1.1538	0.000220998	0.000488289	0.21066	-2.24701
351	D-Galactose	Organic oxygen compounds	1.02101	0.0136257	0.00441903	0.579735	-0.786534
362	Mangiferdesmethylursanone	Organic oxygen compounds	1.16682	0.000763174	0.000736966	0.467751	-1.09619
396	2-Dodecanone	Organic oxygen compounds	1.20789	6.12275e-06	0.000141174	0.40516	-1.30344
492	Theogallin	Organic oxygen compounds	1.16739	0.000337446	0.000568114	0.166959	-2.58243
527	4-O-alpha-L-Rhamnopyranosylglucosinalbin	Organic oxygen compounds	1.11786	0.000542884	0.000669203	0.103022	-3.27898
545	Leonuriside A	Organic oxygen compounds	1.02865	0.0154533	0.00484445	0.390978	-1.35484
606	beta-D-3-[5-Deoxy-5-(dimethylarsinyl)ribofuranosyloxy]-2-hydroxy-1-propanesulfonic acid	Organic oxygen compounds	1.15115	0.00840345	0.00316996	0.531757	-0.91116
620	3,5,6-Trihydroxy-5-(hydroxymethyl)-2-methoxy-2-cyclohexen-1-one	Organic oxygen compounds	1.18298	0.00204086	0.00127881	0.262568	-1.92924
650	1,4-Dimethoxyglucobrassicin	Organic oxygen compounds	1.11833	0.00059786	0.000687831	0.241415	-2.05041
658	D-Glycero-D-galacto-heptitol	Organic oxygen compounds	1.15271	0.000941077	0.000823795	0.162126	-2.62481
713	Dimethyl 2-galloylgalactarate	Organic oxygen compounds	1.17299	0.000578054	0.000681413	0.36903	-1.43819
739	Acetamidopropanal	Organooxygen compounds	1.16408	0.0012963	0.000981177	0.136478	-2.87326
742	Glucose 6-phosphate	Organic oxygen compounds	1.16925	0.000889776	0.000798868	0.35973	-1.47501
746	2-[(Methylthio)methyl]-2-butenal	Organic oxygen compounds	1.1619	0.000302259	0.000547837	0.171801	-2.54119
777	5-Aminoimidazole ribonucleotide	Organic oxygen compounds	1.20012	5.54194e-05	0.000324156	0.0489233	-4.35334
785	Kanokoside C	Organooxygen compounds	1.13879	0.00682754	0.00276835	0.152135	-2.71657
799	Gomphrenin II	Organic oxygen compounds	1.04265	0.00691333	0.00279036	0.284771	-1.81213
19	L-Carnitine	Organic nitrogen compounds	1.20244	0.000318675	0.00055767	0.149328	-2.74344
17	Choline	Organic nitrogen compounds	1.19036	0.000172812	0.000450078	0.293122	-1.77043
25	Beta-Aminopropionitrile	Organic nitrogen compounds	1.05929	0.0484886	0.0114668	0.291922	-1.77634
99	Trimethylamine N-oxide	Organic nitrogen compounds	1.18498	0.000637835	0.000699889	0.367624	-1.4437
108	Nervonyl carnitine	Organic nitrogen compounds	1.04922	0.0375785	0.00939866	0.419602	-1.25291
128	Pentanenitrile	Organonitrogen compounds	1.17308	0.00247383	0.00143718	0.329756	-1.60053
152	Betaine aldehyde	Organic nitrogen compounds	1.18136	0.000576648	0.000680946	0.503677	-0.989429
174	Dimethylethanolamine	Organonitrogen compounds	1.06998	0.00841609	0.00317303	0.364977	-1.45412
189	Histamine	Organic nitrogen compounds	1.04324	0.0125847	0.00418458	0.494121	-1.01706
320	Ethyl nitrite	Organic nitrogen compounds	1.08351	0.0185183	0.0055615	0.4084	-1.29195
522	SM(d17:1/24:1(15Z))	Organic nitrogen compounds	1.19775	0.000673881	0.000709844	0.337704	-1.56617
31	Cytarabine	Nucleosides, nucleotides, and analogues	1.05936	0.00684597	0.0027731	0.337184	-1.56839
36	Cytidine monophosphate	Nucleosides, nucleotides, and analogues	1.18392	0.00018441	0.000460472	0.208718	-2.26037
44	Deoxyguanosine	Nucleosides, nucleotides, and analogues	1.10526	0.0057911	0.00248565	0.4497	-1.15297
45	Inosinic acid	Nucleosides, nucleotides, and analogues	1.20123	0.00017871	0.000455473	0.29734	-1.74982
46	Uridine 5'-monophosphate	Nucleosides, nucleotides, and analogues	1.19653	4.01764e-05	0.000291	0.17923	-2.48012
62	Uridine	Nucleosides, nucleotides, and analogues	1.18755	0.000377307	0.000592653	0.421748	-1.24555
90	CDP	Nucleosides, nucleotides, and analogues	1.18237	0.000788805	0.000748545	0.179173	-2.48058
103	5'-Methylthioadenosine	Nucleosides, nucleotides, and analogues	1.13239	0.00765487	0.00298213	0.432794	-1.20825
121	NAD	Nucleosides, nucleotides, and analogues	1.10975	0.00313188	0.00165468	0.422825	-1.24187
124	Adenosine 3',5'-diphosphate	Nucleosides, nucleotides, and analogues	1.19127	0.000369055	0.000587815	0.229197	-2.12534
230	UDP-N-acetyl-alpha-D-galactosamine	Nucleosides, nucleotides, and analogues	1.16827	0.000132	0.000408641	0.250659	-1.9962
259	FAD	Nucleosides, nucleotides, and analogues	1.17394	0.000418123	0.000615143	0.296471	-1.75404
270	Citicoline	Nucleosides, nucleotides, and analogues	1.17611	0.000251999	0.000512828	0.292098	-1.77547
278	Deoxyuridine	Nucleosides, nucleotides, and analogues	1.15341	0.0021849	0.00133397	0.307652	-1.70063
303	1-Methyladenosine	Nucleosides, nucleotides, and analogues	1.17879	0.000350234	0.000576255	0.264422	-1.91908
364	dTDP-4-acetamido-4,6-dideoxy-D-galactose	Nucleosides, nucleotides, and analogues	1.00806	0.0198015	0.00584511	0.480462	-1.05751
375	Succinyladenosine	Nucleosides, nucleotides, and analogues	1.10877	0.00332026	0.0017194	0.288806	-1.79183
403	Diadenosine triphosphate	Nucleosides, nucleotides, and analogues	1.20029	1.58066e-05	0.000189975	0.282213	-1.82514
420	3-Methyluridine	Nucleosides, nucleotides, and analogues	1.07689	0.00727423	0.00288298	0.358881	-1.47842
458	Phosphoribosyl-AMP	Nucleosides, nucleotides, and analogues	1.05206	0.0296761	0.00786936	0.520012	-0.943383
482	CDP-Ethanolamine	Nucleosides, nucleotides, and analogues	1.20214	2.68456e-05	0.000246582	0.142425	-2.81173
570	Pseudouridine	Nucleosides, nucleotides, and analogues	1.17108	0.00236857	0.0014006	0.299415	-1.73978
726	7-Methylinosine	Nucleosides, nucleotides, and analogues	1.12997	0.00719425	0.00286254	3.38856	1.76067
728	5-Taurinomethyl-2-thiouridine	Nucleosides, nucleotides, and analogues	1.1517	0.00274854	0.00152924	0.296349	-1.75463
743	N(6)-(1,2-dicarboxyethyl)AMP	Nucleosides, nucleotides, and analogues	1.1753	0.00061571	0.000693357	0.111874	-3.16006
794	GDP-4-Dehydro-6-deoxy-D-mannose	Nucleosides, nucleotides, and analogues	1.18527	0.00278612	0.00154124	0.184255	-2.44023
5	L-Norleucine	Organic acids and derivatives	1.17514	0.00113579	0.000909757	0.312843	-1.67649
12	Pyrrolidonecarboxylic acid	Organic acids and derivatives	1.12929	0.00980904	0.00352809	0.193073	-2.37278
15	Betaine	Organic acids and derivatives	1.20536	4.95691e-05	0.000312479	0.07952	-3.65254
28	D-Proline	Organic acids and derivatives	1.16618	0.00151834	0.00107963	0.360384	-1.47239
38	L-Serine	Organic acids and derivatives	1.19933	6.03588e-05	0.000332984	0.226684	-2.14125
40	Prolylglycine	Organic acids and derivatives	1.09224	0.00549989	0.00240097	0.356464	-1.48817
41	L-Pipecolic acid	Organic acids and derivatives	1.16905	0.00215199	0.00132157	0.432525	-1.20914
43	Creatine	Organic acids and derivatives	1.18637	0.000544383	0.000669746	0.250166	-1.99904
47	D-Alanine	Organic acids and derivatives	1.14027	0.00882993	0.00327801	0.433086	-1.20727
49	gamma-Aminobutyric acid	Organic acids and derivatives	1.20874	0.0057748	0.00248094	0.040641	-4.62092
59	Phenylacetylglycine	Organic acids and derivatives	1.20021	0.000102139	0.00038055	0.085283	-3.5516
66	Aminoadipic acid	Organic acids and derivatives	1.1393	0.00854917	0.00320515	0.13675	-2.87038
71	L-Glutamic acid	Organic acids and derivatives	1.09294	0.0106316	0.00372645	0.344061	-1.53926
73	Acetylhydrazine	Organic acids and derivatives	1.12989	0.010187	0.00362051	0.501774	-0.99489
74	L-Methionine	Organic acids and derivatives	1.17935	0.00378006	0.00187181	0.309578	-1.69163
88	Pipecolic acid	Organic acids and derivatives	1.15128	0.00423023	0.00200938	0.343006	-1.54369
89	N-Methyl-a-aminoisobutyric acid	Organic acids and derivatives	1.17242	0.00175538	0.00117283	0.316482	-1.6598
83	4-Guanidinobutanoic acid	Organic acids and derivatives	1.19956	0.0145782	0.00464274	0.148101	-2.75535
98	O-Acetylethanolamine	Organic acids and derivatives	1.15898	0.00212474	0.00131119	0.476475	-1.06953
107	L-Asparagine	Organic acids and derivatives	1.19716	0.00110864	0.00089745	0.252967	-1.98298
113	L-Phenylalanine	Organic acids and derivatives	1.18699	0.00161026	0.00111699	0.286947	-1.80114
119	3-Aminobutanoic acid	Organic acids and derivatives	1.19245	6.02262e-05	0.00033276	0.269992	-1.88901
125	L-Lysine	Organic acids and derivatives	1.14926	0.00498725	0.00224855	0.354129	-1.49765
137	L-2-Amino-3-methylenehexanoic acid	Organic acids and derivatives	1.20511	3.51721e-05	0.000276718	0.11237	-3.15367
148	Taurine	Organic acids and derivatives	1.20535	9.30608e-06	0.000164813	0.052657	-4.24723
158	Creatinine	Organic acids and derivatives	1.19661	0.00020024	0.000473348	0.111372	-3.16654
161	Proline betaine	Organic acids and derivatives	1.21019	0.00198451	0.00125819	0.0209676	-5.5757
165	2-Azetidinecarboxylic acid	Organic acids and derivatives	1.12781	0.00879283	0.00326822	0.396007	-1.3364
167	N-Ornithyl-L-taurine	Organic acids and derivatives	1.20631	6.10175e-05	0.000334086	0.217988	-2.19768
177	N6-Acetyl-L-lysine	Organic acids and derivatives	1.0989	0.0122014	0.00409821	0.601513	-0.733331
181	Citrulline	Organic acids and derivatives	1.19092	0.00346436	0.00176863	0.0240042	-5.38057
182	Asymmetric dimethylarginine	Organic acids and derivatives	1.14328	0.0105746	0.00371303	0.433029	-1.20746
186	Gamma-Glutamyl-Se-methylselenocysteine	Organic acids and derivatives	1.14273	0.00204072	0.00127876	0.473709	-1.07793
190	Threoninyl-Arginine	Organic acids and derivatives	1.15689	0.00624799	0.00261425	0.291964	-1.77614
193	L-Tyrosine	Organic acids and derivatives	1.19166	0.00014981	0.000426649	0.223187	-2.16367
199	5-Aminopentanamide	Organic acids and derivatives	1.07731	0.0153019	0.00480838	0.496154	-1.01114
204	D-Glutamine	Organic acids and derivatives	1.14888	0.00914114	0.00335923	0.287417	-1.79878
206	Kyotorphin	Organic acids and derivatives	1.07217	0.0157621	0.00491762	0.592661	-0.754721
207	N-(Carbethoxyacetyl)-4-chloro-L-tryptophan	Organic acids and derivatives	1.18749	0.000167168	0.00044469	0.210958	-2.24498
211	L-trans-4-Methyl-2-pyrrolidinecarboxylic acid	Organic acids and derivatives	1.07999	0.00448864	0.00209041	0.429749	-1.21843
217	D-Alanyl-D-alanine	Organic acids and derivatives	1.11093	0.00481073	0.00219373	0.473334	-1.07907
221	Prolyl-Arginine	Organic acids and derivatives	1.15878	0.00561439	0.00243411	0.579831	-0.786294
222	L-Cystine	Organic acids and derivatives	1.18062	0.00303963	0.00162232	0.326414	-1.61523
224	Prolyl-Valine	Organic acids and derivatives	1.00853	0.0355753	0.00902321	0.45002	-1.15194
229	Aspartyl-Valine	Organic acids and derivatives	1.14508	0.00707646	0.00283214	0.58076	-0.783985
232	gamma-Glutamylalanine	Organic acids and derivatives	1.18361	0.00192064	0.00123473	0.179847	-2.47516
239	N-a-Acetyl-L-arginine	Organic acids and derivatives	1.2058	1.00443e-06	8.6359e-05	0.227369	-2.1369
253	Saccharopine	Organic acids and derivatives	1.15963	0.000191141	0.00046612	0.180616	-2.469
265	Prolylhydroxyproline	Organic acids and derivatives	1.12932	0.00594934	0.00253093	0.223633	-2.16079
266	D-alpha-Aminobutyric acid	Organic acids and derivatives	1.1633	0.00172356	0.00116086	0.429408	-1.21958
285	N-Ethylglycine	Organic acids and derivatives	1.05395	0.0278615	0.00751249	0.424753	-1.2353
286	Prolylphenylalanine	Organic acids and derivatives	1.18749	0.00189821	0.00122654	0.317468	-1.65532
292	Alanyl-Arginine	Organic acids and derivatives	1.03155	0.0405575	0.00997966	0.591625	-0.757244
301	N2-gamma-Glutamylglutamine	Organic acids and derivatives	1.12921	0.0137223	0.00444209	0.311737	-1.6816
309	Isoleucyl-Methionine	Organic acids and derivatives	1.04334	0.0321782	0.00836168	0.357967	-1.4821
319	1-Methylhistidine	Organic acids and derivatives	1.20086	0.00893641	0.00330599	0.136941	-2.86838
325	N-Acetylleucine	Organic acids and derivatives	1.13686	0.00310508	0.00164531	0.488182	-1.03451
327	Allysine	Organic acids and derivatives	1.16295	0.00384534	0.00189239	0.437941	-1.19119
338	Phosphocreatine	Organic acids and derivatives	1.18405	0.000100001	0.000378878	0.0608248	-4.0392
349	Oxidized glutathione	Organic acids and derivatives	1.17745	0.000521448	0.000661197	0.125468	-2.99461
350	Ornithine	Organic acids and derivatives	1.10643	0.0164776	0.00508953	0.406552	-1.29849
352	L-prolyl-L-proline	Organic acids and derivatives	1.06964	0.0052113	0.00231638	0.282806	-1.82212
353	Vinylacetylglycine	Organic acids and derivatives	1.11277	0.00571466	0.00246348	0.481148	-1.05545
365	Prolyl-Serine	Organic acids and derivatives	1.15734	0.00209963	0.00130154	0.108815	-3.20005
369	Hydroxyprolyl-Isoleucine	Organic acids and derivatives	1.21061	0.00368144	0.00184022	0.00146361	-9.41626
377	Tyrosine methylester	Organic acids and derivatives	1.10426	0.0108247	0.00377304	0.41367	-1.27345
382	N-Alpha-acetyllysine	Organic acids and derivatives	1.18301	0.000722263	0.000722017	0.0957059	-3.38525
391	Methionyl-Threonine	Organic acids and derivatives	1.02885	0.04312	0.0104699	1.78177	0.833308
392	Ethyl 3-(methylthio)propanoate	Organic acids and derivatives	1.166	0.000193883	0.000468346	0.174682	-2.5172
412	Histidinyl-Asparagine	Organic acids and derivatives	1.18656	0.000763377	0.000737039	0.33037	-1.59785
434	Lysyl-Leucine	Organic acids and derivatives	1.16124	0.00088686	0.000797413	0.238704	-2.06671
436	Acetyl tributyl citrate	Organic acids and derivatives	1.12064	0.0106268	0.00372533	0.385415	-1.37551
455	Argininosuccinic acid	Organic acids and derivatives	1.19765	0.000115653	0.000391505	0.25325	-1.98136
460	Isoleucyl-Alanine	Organic acids and derivatives	1.16126	0.00504068	0.0022649	0.122346	-3.03096
495	Capsiamide	Organic acids and derivatives	1.1531	0.00317264	0.00166884	0.377665	-1.40482
507	L-2-Amino-4-methylenepentanedioic acid	Organic acids and derivatives	1.16419	0.00327334	0.00170327	0.368496	-1.44028
520	Tyrosyl-Gamma-glutamate	Organic acids and derivatives	1.09821	0.0131525	0.00430939	0.366151	-1.44949
535	N-Acetylglutamine	Organic acids and derivatives	1.1356	0.00143914	0.00104591	0.169748	-2.55853
540	Serylhistidine	Organic acids and derivatives	1.11806	0.0189291	0.00565338	0.397976	-1.32925
547	L-trans-5-Hydroxy-2-piperidinecarboxylic acid	Organic acids and derivatives	1.18328	0.00327797	0.00170484	0.319258	-1.6472
549	Phosphodimethylethanolamine	Organic acids and derivatives	1.12331	0.00550889	0.00240356	0.109842	-3.1865
555	(Â±)-erythro-Isoleucine	Organic acids and derivatives	1.16541	0.00299996	0.00160976	0.355247	-1.49311
574	L-Pyridosine	Organic acids and derivatives	1.13236	0.00826705	0.00313663	8.59057	3.10275
581	Arginyl-Serine	Organic acids and derivatives	1.05393	0.0193569	0.00574796	1.7641	0.818936
583	beta-D-Glucosyloxydestruxin B	Organic acids and derivatives	1.18515	0.000719697	0.000721403	0.493252	-1.0196
599	Hypotaurine	Organic acids and derivatives	1.18305	5.0826e-05	0.000314938	0.0262564	-5.25119
607	Hydroxyprolyl-Gamma-glutamate	Organic acids and derivatives	1.12395	0.00661551	0.00271309	0.230622	-2.1164
608	Formiminoglutamic acid	Organic acids and derivatives	1.11523	0.0051464	0.00229693	0.235259	-2.08768
614	Norophthalmic acid	Organic acids and derivatives	1.17922	0.00314329	0.00165866	0.300379	-1.73514
641	gamma-Glutamylglutamic acid	Organic acids and derivatives	1.11625	0.00345619	0.00176587	0.295766	-1.75747
667	Allantoic acid	Organic acids and derivatives	1.05886	0.0198488	0.0058554	0.574553	-0.799489
671	Isobutyrylglycine	Organic acids and derivatives	1.14616	0.00772855	0.00300116	0.508256	-0.976372
672	2-Keto-glutaramic acid	Organic acids and derivatives	1.10281	0.00425491	0.00201674	0.355158	-1.49347
678	Epsilon-(gamma-Glutamyl)-lysine	Organic acids and derivatives	1.10426	0.00719195	0.00286195	0.348629	-1.52024
685	Aspartyl-Glutamine	Organic acids and derivatives	1.16146	0.0395417	0.0097834	0.409415	-1.28836
688	D-4'-Phosphopantothenate	Organic acids and derivatives	1.18294	0.00111818	0.000901504	0.325135	-1.62089
689	L-cis-3-Amino-2-pyrrolidinecarboxylic acid	Organic acids and derivatives	1.17728	0.000816921	0.000762225	0.201727	-2.30952
691	Lysyl-Glycine	Organic acids and derivatives	1.15984	0.00640309	0.00265645	0.519757	-0.94409
702	DL-Glutamate	Organic acids and derivatives	1.14766	0.00247507	0.00143761	0.16942	-2.56132
703	Iminoerythrose 4-phosphate	Organic acids and derivatives	1.1978	0.000238978	0.00050231	0.0825341	-3.59887
708	Thiomorpholine 3-carboxylate	Organic acids and derivatives	1.16423	0.00908576	0.00334489	0.235826	-2.08421
710	Phenylalanyl-Glycine	Organic acids and derivatives	1.06467	0.0280126	0.00754254	0.536976	-0.89707
720	Glycerylphosphorylethanolamine	Organic acids and derivatives	1.1948	3.7335e-05	0.000283182	0.110413	-3.17901
730	Isoleucyl-Valine	Organic acids and derivatives	1.19067	3.51324e-06	0.000118321	0.129629	-2.94754
738	Alanyl-Isoleucine	Organic acids and derivatives	1.16662	0.000917444	0.000812469	0.150746	-2.72981
762	5-phosphonooxy-L-lysine	Organic acids and derivatives	1.20399	4.16385e-06	0.000123889	0.166365	-2.58758
780	N-Acetylasparagine	Organic acids and derivatives	1.17904	0.000317679	0.000557093	0.158418	-2.65819
788	Threoninyl-Threonine	Organic acids and derivatives	1.15869	0.00392817	0.00191814	0.372577	-1.42439
797	Acetylcysteine	Organic acids and derivatives	1.16284	0.00322856	0.00168805	0.353185	-1.50151
804	Hydroxyprolyl-Asparagine	Organic acids and derivatives	1.02816	0.020024	0.00589331	0.354461	-1.4963
813	gamma-Glutamylaspartic acid	Organic acids and derivatives	1.16478	0.00123721	0.000955282	0.343236	-1.54273
819	DL-O-Phosphoserine	Organic acids and derivatives	1.15251	9.89014e-05	0.000377996	0.137407	-2.86348
10	Vanillin 3-(L-menthoxy)propane-1,2-diol acetal	Lipids and lipid-like molecules	1.00614	0.014805	0.00469483	0.558637	-0.840018
68	L-Palmitoylcarnitine	Lipids and lipid-like molecules	1.1745	1.12484e-06	8.78092e-05	0.028029	-5.15693
100	Propionylcarnitine	Lipids and lipid-like molecules	1.1983	4.30293e-05	0.000298171	0.0369929	-4.75661
102	3-Dehydroxycarnitine	Lipids and lipid-like molecules	1.20449	1.62247e-06	9.17516e-05	0.0485885	-4.36324
127	3-O-Methylniveusin A	Lipids and lipid-like molecules	1.16113	0.00118919	0.000934143	0.250326	-1.99812
145	LysoPE(18:1(9Z)/0:0)	Lipids and lipid-like molecules	1.12897	0.00954786	0.00346292	0.622546	-0.683748
175	L-Acetylcarnitine	Lipids and lipid-like molecules	1.1787	2.52056e-05	0.000239416	0.0796376	-3.65041
234	Cohibin A	Lipids and lipid-like molecules	1.19743	0.000708965	0.000718797	0.436813	-1.19491
235	TG(20:4(5Z,8Z,11Z,14Z)/18:0/18:3(9Z,12Z,15Z))	Lipids and lipid-like molecules	1.19253	0.00126723	0.000968265	0.359777	-1.47483
236	LysoPE(0:0/20:4(5Z,8Z,11Z,14Z))	Lipids and lipid-like molecules	1.1674	0.000730849	0.000725095	0.394936	-1.34031
244	Dodecanoylcarnitine	Lipids and lipid-like molecules	1.19966	0.00273133	0.00152369	0.0148153	-6.07677
246	Butyrylcarnitine	Lipids and lipid-like molecules	1.167	4.27522e-06	0.000124714	0.0546933	-4.19249
247	3-Methylglutarylcarnitine	Lipids and lipid-like molecules	1.19737	1.21534e-05	0.000178264	0.0862708	-3.53498
248	Calcitriol	Lipids and lipid-like molecules	1.17918	0.0002752	0.00053	0.426628	-1.22895
252	LysoPE(0:0/20:3(11Z,14Z,17Z))	Lipids and lipid-like molecules	1.177	0.00297478	0.00160171	0.389523	-1.36022
261	7-Ketocholesterol	Lipids and lipid-like molecules	1.18372	0.000806153	0.00075693	0.344882	-1.53582
267	Glycerophosphocholine	Lipids and lipid-like molecules	1.17692	0.00145856	0.00105432	0.143379	-2.8021
275	SM(d18:1/16:0)	Lipids and lipid-like molecules	1.16213	0.0487469	0.0115139	0.28408	-1.81563
287	2-Methylbutyroylcarnitine	Lipids and lipid-like molecules	1.19213	2.27346e-06	0.000102277	0.0535749	-4.2223
296	N-Cyclopropyl-trans-2-cis-6-nonadienamide	Lipids and lipid-like molecules	1.1652	0.00233762	0.00138966	0.584284	-0.775259
306	Ethyl hydrogen fumarate	Lipids and lipid-like molecules	1.15445	0.00361863	0.0018198	0.471165	-1.0857
311	Polyoxyethylene dioleate	Lipids and lipid-like molecules	1.07624	0.0310295	0.00813059	0.381687	-1.38954
318	Reticulatamol	Lipids and lipid-like molecules	1.157	0.00766821	0.00298558	0.403102	-1.31078
322	Ethyl 7-epi-12-hydroxyjasmonate glucoside	Lipids and lipid-like molecules	1.1068	0.00478817	0.00218663	0.204326	-2.29105
333	3b,9b-Dihydroxy-6b-angeloyloxy-7(11)-eremophilen-12,8b-olide	Lipids and lipid-like molecules	1.18215	0.0300591	0.00794358	3.87013	1.95238
361	5a-Cholesta-8,24-dien-3-one	Lipids and lipid-like molecules	1.18831	0.000522308	0.000661527	0.386902	-1.36996
371	S-Acetyldihydrolipoamide-E	Lipids and lipid-like molecules	1.06109	0.0360863	0.00911998	0.395686	-1.33757
376	L-Octanoylcarnitine	Lipids and lipid-like molecules	1.21068	0.00163341	0.00112611	0.000202384	-12.2706
378	d-Tocotrienol	Lipids and lipid-like molecules	1.1484	0.00604316	0.00255741	0.44904	-1.15508
383	(R)-2-Hydroxysterculic acid	Lipids and lipid-like molecules	1.17314	0.000964139	0.000834598	0.459366	-1.12228
387	Cohibin C	Lipids and lipid-like molecules	1.14173	0.00699962	0.00281229	0.57027	-0.810284
389	LysoPC(P-16:0)	Lipids and lipid-like molecules	1.17115	0.0012676	0.000968421	0.251788	-1.98972
398	Tetradecanoylcarnitine	Lipids and lipid-like molecules	1.19963	0.00394292	0.00192269	0.0215998	-5.53284
400	Ceramide (d18:1/20:0)	Lipids and lipid-like molecules	1.18178	0.022158	0.00634145	0.361601	-1.46753
402	Persicachrome	Lipids and lipid-like molecules	1.07203	0.015019	0.00474358	0.483265	-1.04911
414	PC(22:2(13Z,16Z)/15:0)	Lipids and lipid-like molecules	1.12187	0.00459356	0.00212454	0.492164	-1.02279
417	PC(20:3(8Z,11Z,14Z)/P-18:0)	Lipids and lipid-like molecules	1.1779	0.00161822	0.00112014	0.392159	-1.35049
425	3-Methyl-5-pentyl-2-furannonanoic acid	Lipids and lipid-like molecules	1.11695	0.00518482	0.00230846	0.416907	-1.2622
427	PI(18:1(9Z)/18:1(9Z))	Lipids and lipid-like molecules	1.12515	0.0128647	0.00424658	0.570723	-0.809137
428	PC(20:4(8Z,11Z,14Z,17Z)/P-18:0)	Lipids and lipid-like molecules	1.16658	0.00180668	0.00119222	0.418966	-1.25509
439	PC(20:1(11Z)/P-18:1(9Z))	Lipids and lipid-like molecules	1.20211	0.000232729	0.000497013	0.37946	-1.39798
440	PC(20:5(5Z,8Z,11Z,14Z,17Z)/P-18:0)	Lipids and lipid-like molecules	1.181	0.000181091	0.000457586	0.394786	-1.34086
450	PC(20:0/P-18:1(11Z))	Lipids and lipid-like molecules	1.16643	0.00698744	0.00280921	0.385961	-1.37347
454	Cer(d18:0/16:0)	Lipids and lipid-like molecules	1.18411	0.0167137	0.0051455	0.380284	-1.39485
459	PC(20:3(8Z,11Z,14Z)/20:1(11Z))	Lipids and lipid-like molecules	1.08224	0.0121286	0.00408161	0.457776	-1.12729
462	(1R,4R,5S)-5-Hydroxyfenchone glucoside	Lipids and lipid-like molecules	1.08738	0.00745492	0.00292999	0.494473	-1.01604
464	trans-Hexadec-2-enoyl carnitine	Lipids and lipid-like molecules	1.19009	2.10008e-06	9.91323e-05	0.0220542	-5.50281
467	PC(18:0/P-18:1(11Z))	Lipids and lipid-like molecules	1.16372	0.00305607	0.00162803	0.372802	-1.42352
469	Beta-Glycerophosphoric acid	Lipids and lipid-like molecules	1.08486	0.0134728	0.00438234	0.330573	-1.59696
470	Heptadecanoyl carnitine	Lipids and lipid-like molecules	1.15167	7.21659e-06	0.000150755	0.0145786	-6.10001
471	Linoleyl carnitine	Lipids and lipid-like molecules	1.20464	0.00174632	0.00116944	0.0123328	-6.34136
479	PC(20:1(11Z)/20:4(5Z,8Z,11Z,14Z))	Lipids and lipid-like molecules	1.0531	0.014693	0.00466917	0.381205	-1.39136
480	2-O-(5,8,11,14,17-Eicosapentaenoyl)-1-O-hexadecylglycero-3-phosphocholine	Lipids and lipid-like molecules	1.18218	0.000157885	0.000435307	0.390077	-1.35817
483	9-Hydroxy-7-megastigmen-3-one glucoside	Lipids and lipid-like molecules	1.16417	0.00397048	0.00193115	0.211293	-2.24268
488	DG(22:4(7Z,10Z,13Z,16Z)/16:1(9Z)/0:0)	Lipids and lipid-like molecules	1.1616	0.00833112	0.00315234	0.454519	-1.13759
498	PC(18:3(6Z,9Z,12Z)/P-18:1(11Z))	Lipids and lipid-like molecules	1.18754	0.000313206	0.00055447	0.386649	-1.3709
500	PC(18:2(9Z,12Z)/18:0)	Lipids and lipid-like molecules	1.01893	0.0243602	0.00679511	0.460598	-1.11842
502	PC(P-18:1(11Z)/22:5(4Z,7Z,10Z,13Z,16Z))	Lipids and lipid-like molecules	1.20523	1.23394e-05	0.000178983	0.374264	-1.41787
504	PC(22:6(4Z,7Z,10Z,13Z,16Z,19Z)/20:1(11Z))	Lipids and lipid-like molecules	1.18035	0.000797235	0.000752641	0.519096	-0.945926
505	2-acetyl-1-alkyl-sn-glycero-3-phosphocholine	Lipids and lipid-like molecules	1.16373	0.00107063	0.000881523	0.321621	-1.63657
510	N-Palmitoylsphingosine	Lipids and lipid-like molecules	1.18351	0.00176246	0.00117547	0.500653	-0.998116
511	PC(22:2(13Z,16Z)/16:1(9Z))	Lipids and lipid-like molecules	1.19564	0.000197092	0.000470898	0.426193	-1.23042
512	PC(20:3(5Z,8Z,11Z)/20:0)	Lipids and lipid-like molecules	1.19674	0.000144192	0.000420869	0.418521	-1.25663
513	PC(22:5(4Z,7Z,10Z,13Z,16Z)/P-18:0)	Lipids and lipid-like molecules	1.17748	0.00105721	0.000875864	0.390581	-1.35631
526	PC(P-18:1(11Z)/22:2(13Z,16Z))	Lipids and lipid-like molecules	1.16893	0.00293378	0.0015885	0.366295	-1.44892
529	PC(20:3(8Z,11Z,14Z)/14:0)	Lipids and lipid-like molecules	1.1298	0.00239126	0.00140854	0.512147	-0.96537
532	Acetyl-CoA	Lipids and lipid-like molecules	1.0743	0.00243141	0.00142244	0.312131	-1.67978
533	Solasodine	Lipids and lipid-like molecules	1.08267	0.00638295	0.00265101	0.571088	-0.808216
534	PC(20:2(11Z,14Z)/20:4(5Z,8Z,11Z,14Z))	Lipids and lipid-like molecules	1.16699	0.000499102	0.000652348	0.482814	-1.05046
528	PC(16:1(9Z)/P-18:1(11Z))		1.16764	0.000845243	0.000776217	0.532307	-0.90967
536	PC(18:1(11Z)/P-16:0)	Lipids and lipid-like molecules	1.18759	0.00554595	0.00241419	0.468188	-1.09484
537	PC(22:1(13Z)/18:3(6Z,9Z,12Z))	Lipids and lipid-like molecules	1.17476	0.00202641	0.00127357	0.45798	-1.12664
541	PC(P-18:1(11Z)/22:6(4Z,7Z,10Z,13Z,16Z,19Z))	Lipids and lipid-like molecules	1.17213	0.000294657	0.000543042	0.382477	-1.38656
542	PC(22:5(7Z,10Z,13Z,16Z,19Z)/16:1(9Z))	Lipids and lipid-like molecules	1.18896	0.000776367	0.000742422	0.451369	-1.14762
548	PC(18:3(6Z,9Z,12Z)/18:0)		1.17996	0.000338205	0.000568519	0.486163	-1.04049
550	PC(24:1(15Z)/18:2(9Z,12Z))	Lipids and lipid-like molecules	1.16931	0.0303156	0.007993	0.443345	-1.1735
552	PC(22:5(7Z,10Z,13Z,16Z,19Z)/14:0)		1.17859	0.000787981	0.000748142	0.496107	-1.01128
554	PC(18:4(6Z,9Z,12Z,15Z)/P-18:1(11Z))	Lipids and lipid-like molecules	1.18915	0.000408611	0.00061015	0.38303	-1.38447
558	PC(22:4(7Z,10Z,13Z,16Z)/P-18:0)	Lipids and lipid-like molecules	1.19194	6.48994e-05	0.000340258	0.39622	-1.33563
559	Elaidic carnitine	Lipids and lipid-like molecules	1.17762	1.01436e-05	0.000169315	0.023696	-5.39921
561	PC(22:6(4Z,7Z,10Z,13Z,16Z,19Z)/18:1(11Z))	Lipids and lipid-like molecules	1.13232	0.00489802	0.002221	0.504076	-0.988288
562	PC(18:0/P-16:0)	Lipids and lipid-like molecules	1.16226	0.00131332	0.000989172	0.434192	-1.2036
565	PC(16:1(9Z)/16:1(9Z))	Lipids and lipid-like molecules	1.08232	0.0117626	0.00399716	0.52941	-0.917543
566	PC(16:1(9Z)/P-16:0)	Lipids and lipid-like molecules	1.1507	0.00121237	0.00094444	0.486664	-1.039
567	PC(22:5(4Z,7Z,10Z,13Z,16Z)/22:6(4Z,7Z,10Z,13Z,16Z,19Z))	Lipids and lipid-like molecules	1.05039	0.0203103	0.00595492	0.530866	-0.913579
573	PC(22:5(7Z,10Z,13Z,16Z,19Z)/20:1(11Z))	Lipids and lipid-like molecules	1.14708	0.0036877	0.00184224	0.478935	-1.0621
575	Kojibiose	Lipids and lipid-like molecules	1.0444	0.00948604	0.00344733	0.567309	-0.817793
576	SM(d18:1/24:1(15Z))	Lipids and lipid-like molecules	1.19989	8.16625e-05	0.000361827	0.38901	-1.36212
578	3-Hydroxyisovalerylcarnitine	Lipids and lipid-like molecules	1.20003	7.1685e-05	0.000349876	0.106026	-3.23751
580	stearoyl sphingomyelin	Lipids and lipid-like molecules	1.1155	0.0121042	0.00407604	0.412001	-1.27928
582	PC(P-16:0/15:0)	Lipids and lipid-like molecules	1.06475	0.010886	0.00378803	0.341247	-1.55111
584	PC(24:0/20:5(5Z,8Z,11Z,14Z,17Z))	Lipids and lipid-like molecules	1.196	0.000167217	0.000444737	0.383944	-1.38103
588	Montecristin	Lipids and lipid-like molecules	1.15326	0.00252728	0.00145563	0.556958	-0.844359
590	PC(24:1(15Z)/18:3(6Z,9Z,12Z))	Lipids and lipid-like molecules	1.15704	0.0031925	0.00167569	0.419007	-1.25495
593	PC(P-18:1(11Z)/16:0)		1.09386	0.0162766	0.00504159	0.513646	-0.961155
594	PC(18:0/P-18:0)	Lipids and lipid-like molecules	1.15117	0.000723551	0.000722324	0.472527	-1.08153
597	SM(d18:1/22:0)	Lipids and lipid-like molecules	1.20195	0.000228035	0.00049292	0.421221	-1.24735
602	PC(24:1(15Z)/18:4(6Z,9Z,12Z,15Z))	Lipids and lipid-like molecules	1.16983	0.00203979	0.00127842	0.382136	-1.38784
605	PC(18:2(9Z,12Z)/P-18:1(11Z))	Lipids and lipid-like molecules	1.06197	0.00822528	0.00312634	0.343134	-1.54316
610	PC(24:1(15Z)/18:1(11Z))		1.13936	0.00151157	0.00107681	0.358276	-1.48086
613	PC(24:1(15Z)/22:4(7Z,10Z,13Z,16Z))	Lipids and lipid-like molecules	1.17633	0.000598543	0.000688047	0.330532	-1.59714
616	PC(20:5(5Z,8Z,11Z,14Z,17Z)/P-18:1(11Z))	Lipids and lipid-like molecules	1.16768	0.00024561	0.000507752	0.399164	-1.32495
617	PC(16:1(9Z)/P-18:0)		1.19545	0.000100514	0.000379284	0.483159	-1.04943
619	PC(24:1(15Z)/22:6(4Z,7Z,10Z,13Z,16Z,19Z))	Lipids and lipid-like molecules	1.18358	0.000317014	0.000556706	0.388284	-1.36482
621	SM(d18:1/14:0)	Lipids and lipid-like molecules	1.16386	0.00174822	0.00117015	0.440649	-1.1823
622	O-propanoyl-carnitine	Lipids and lipid-like molecules	1.19199	0.000111364	0.000387168	0.124818	-3.0021
625	PC(16:1(9Z)/14:0)	Lipids and lipid-like molecules	1.15373	0.0467911	0.0111542	0.461567	-1.11539
627	Linamarin	Organic oxygen compounds	1.13425	0.0016222	0.00112171	0.253243	-1.9814
630	PC(22:6(4Z,7Z,10Z,13Z,16Z,19Z)/22:1(13Z))	Lipids and lipid-like molecules	1.17467	0.00018927	0.000464577	0.428442	-1.22283
631	PC(18:2(9Z,12Z)/15:0)	Lipids and lipid-like molecules	1.15502	0.00508502	0.00227839	0.498952	-1.00303
632	PC(24:1(15Z)/20:5(5Z,8Z,11Z,14Z,17Z))	Lipids and lipid-like molecules	1.17648	0.000132729	0.000409338	0.390357	-1.35713
633	SM(d18:1/18:1(9Z))	Lipids and lipid-like molecules	1.17246	0.00230736	0.00137886	0.395119	-1.33964
634	PC(20:4(5Z,8Z,11Z,14Z)/14:0)		1.14702	0.0051169	0.00228804	0.495096	-1.01422
639	LysoPC(18:3(6Z,9Z,12Z))	Lipids and lipid-like molecules	1.14646	0.00625885	0.00261723	0.435403	-1.19958
644	PC(18:1(9Z)/18:0)	Lipids and lipid-like molecules	1.20226	0.000265213	0.00052284	0.418854	-1.25548
645	Cer(d18:0/18:1(9Z))	Lipids and lipid-like molecules	1.1648	0.028696	0.00767744	0.496045	-1.01146
646	SM(d18:1/20:0)	Lipids and lipid-like molecules	1.19777	0.000410648	0.000611232	0.380617	-1.39359
647	PC(22:6(4Z,7Z,10Z,13Z,16Z,19Z)/22:6(4Z,7Z,10Z,13Z,16Z,19Z))	Lipids and lipid-like molecules	1.02779	0.0300293	0.00793783	0.514694	-0.958213
654	PC(18:3(6Z,9Z,12Z)/P-16:0)	Lipids and lipid-like molecules	1.13072	0.00833389	0.00315301	0.499801	-1.00057
657	PC(14:0/P-16:0)	Lipids and lipid-like molecules	1.15673	0.000963545	0.000834323	0.500837	-0.997586
660	L-Hexanoylcarnitine	Lipids and lipid-like molecules	1.17795	1.02384e-06	8.66124e-05	0.0445998	-4.48682
661	PC(14:0/14:0)	Lipids and lipid-like molecules	1.12666	0.00285783	0.00156378	0.46517	-1.10417
663	LysoPE(24:1(15Z)/0:0)	Lipids and lipid-like molecules	1.08922	0.0262251	0.0071814	0.451669	-1.14666
666	PC(14:1(9Z)/P-18:1(9Z))	Lipids and lipid-like molecules	1.0571	0.0214793	0.00620164	0.631641	-0.662824
668	PC(14:1(9Z)/P-16:0)	Lipids and lipid-like molecules	1.13841	0.00464147	0.00213998	0.506412	-0.981618
673	LysoPC(16:0)	Lipids and lipid-like molecules	1.16473	0.00225189	0.00135877	0.481936	-1.05309
676	PC(18:4(6Z,9Z,12Z,15Z)/15:0)	Lipids and lipid-like molecules	1.16754	0.000801971	0.000754924	0.400456	-1.32028
679	PC(20:4(8Z,11Z,14Z,17Z)/15:0)	Lipids and lipid-like molecules	1.20021	0.000116046	0.000391954	0.529044	-0.918539
682	PC(20:5(5Z,8Z,11Z,14Z,17Z)/15:0)	Lipids and lipid-like molecules	1.19653	0.000323701	0.000560546	0.506458	-0.981486
683	Perilloside C	Lipids and lipid-like molecules	1.03663	0.0315371	0.00823319	0.544787	-0.876236
686	Cer(d18:1/24:1(15Z))	Lipids and lipid-like molecules	1.18862	0.0156579	0.00489291	0.370877	-1.43099
697	Dimethyl fumarate	Lipids and lipid-like molecules	1.19403	6.86115e-05	0.00034569	0.323162	-1.62967
698	DG(22:4(7Z,10Z,13Z,16Z)/18:2(9Z,12Z)/0:0)	Lipids and lipid-like molecules	1.15409	0.000663853	0.000707155	0.516007	-0.954539
707	Persicaxanthin	Lipids and lipid-like molecules	1.16778	0.0032556	0.00169726	0.367393	-1.4446
709	LysoPI(18:0/0:0)	Lipids and lipid-like molecules	1.16081	0.00612946	0.00258151	0.37294	-1.42298
722	DG(14:0/18:3(6Z,9Z,12Z)/0:0)	Lipids and lipid-like molecules	1.08671	0.0101853	0.00362011	0.582592	-0.779442
725	PC(20:4(5Z,8Z,11Z,14Z)/16:0)	Lipids and lipid-like molecules	1.17133	0.000652538	0.000704048	0.446609	-1.16292
729	LysoPC(20:3(5Z,8Z,11Z))	Lipids and lipid-like molecules	1.10843	0.0147838	0.00468999	0.383499	-1.3827
736	Cer(d18:0/22:1(13Z))	Lipids and lipid-like molecules	1.10432	0.00887519	0.00328993	0.279997	-1.83652
737	Geranyl acetate	Lipids and lipid-like molecules	1.13456	0.0150265	0.00474527	0.248447	-2.00899
745	Nephritogenoside	Lipids and lipid-like molecules	1.19208	8.70758e-05	0.000367433	0.17083	-2.54937
749	LysoPC(16:1(9Z)/0:0)	Lipids and lipid-like molecules	1.14124	0.0080061	0.00307177	0.599835	-0.737361
750	LysoPC(20:4(5Z,8Z,11Z,14Z))		1.04452	0.0467408	0.0111449	0.0656935	-3.9281
753	Phosphatidylserine	Lipids and lipid-like molecules	1.16394	0.00186737	0.00121514	0.502094	-0.99397
765	PI(20:3(5Z,8Z,11Z)/20:3(5Z,8Z,11Z))	Lipids and lipid-like molecules	1.12591	0.0104366	0.00368035	0.349441	-1.51688
766	PC(P-16:0/18:4(6Z,9Z,12Z,15Z))		1.1877	0.000584247	0.000683454	0.396931	-1.33304
772	PE(P-18:1(11Z)/14:0)	Lipids and lipid-like molecules	1.20455	2.27149e-05	0.000227546	0.465028	-1.10461
773	PS(18:0/20:4(5Z,8Z,11Z,14Z))	Lipids and lipid-like molecules	1.1997	0.000135911	0.000412315	0.3846	-1.37857
774	PI(18:1(11Z)/18:3(6Z,9Z,12Z))	Lipids and lipid-like molecules	1.1554	0.0043111	0.00203338	0.501745	-0.994973
776	PS(18:1(9Z)/16:0)	Lipids and lipid-like molecules	1.20113	7.09233e-05	0.000348863	0.417369	-1.2606
779	Digoxin	Lipids and lipid-like molecules	1.07297	0.0246217	0.00684919	0.317376	-1.65574
786	N-[(4E,8E)-1,3-dihydroxyoctadeca-4,8-dien-2-yl]hexadecanamide	Lipids and lipid-like molecules	1.19874	0.000206519	0.000478084	0.554048	-0.851918
790	PE(P-16:0/18:3(6Z,9Z,12Z))	Lipids and lipid-like molecules	1.1763	0.00039993	0.000605461	0.488282	-1.03421
798	PE(P-18:1(9Z)/16:1(9Z))	Lipids and lipid-like molecules	1.14648	0.00488422	0.00221671	0.434433	-1.20279
802	PE(P-18:1(11Z)/18:3(6Z,9Z,12Z))	Lipids and lipid-like molecules	1.20209	0.000304661	0.00054932	0.408357	-1.2921
815	PE(20:4(8Z,11Z,14Z,17Z)/P-18:1(11Z))	Lipids and lipid-like molecules	1.19941	0.000374879	0.000591244	0.427746	-1.22517
816	PE(P-18:1(9Z)/20:4(5Z,8Z,11Z,14Z))	Lipids and lipid-like molecules	1.073	0.0130178	0.00428012	0.496537	-1.01003
817	PE(P-18:1(9Z)/20:2(11Z,14Z))	Lipids and lipid-like molecules	1.16863	0.0368462	0.00926262	0.40785	-1.29389
820	PE(20:5(5Z,8Z,11Z,14Z,17Z)/P-16:0)	Lipids and lipid-like molecules	1.19812	0.00016954	0.000446982	0.438451	-1.18951
821	PS(20:5(5Z,8Z,11Z,14Z,17Z)/18:0)	Lipids and lipid-like molecules	1.19233	0.000682138	0.000712013	0.418012	-1.25838
822	PE(P-18:1(9Z)/18:1(9Z))	Lipids and lipid-like molecules	1.19926	0.000105135	0.000382801	0.445715	-1.16581
827	LysoPE(22:1(13Z)/0:0)	Lipids and lipid-like molecules	1.11787	0.00403278	0.00195011	0.500074	-0.999788
828	PI(20:3(5Z,8Z,11Z)/18:2(9Z,12Z))	Lipids and lipid-like molecules	1.19859	0.0090863	0.00334503	0.502129	-0.993871
830	PE(P-18:1(11Z)/18:2(9Z,12Z))	Lipids and lipid-like molecules	1.20405	9.44231e-05	0.000374239	0.414274	-1.27134
831	PE(P-16:0/18:4(6Z,9Z,12Z,15Z))	Lipids and lipid-like molecules	1.19739	5.01418e-05	0.00031361	0.447373	-1.16045
833	PE(O-16:1(1Z)/22:6(4Z,7Z,10Z,13Z,16Z,19Z))	Lipids and lipid-like molecules	1.19776	0.000211812	0.000481925	0.432823	-1.20815
834	PE(P-18:0/22:4(7Z,10Z,13Z,16Z))	Lipids and lipid-like molecules	1.19882	0.000126217	0.000402925	0.401223	-1.31752
835	PE(20:5(5Z,8Z,11Z,14Z,17Z)/P-18:0)	Lipids and lipid-like molecules	1.19505	0.000433915	0.000623114	0.436635	-1.1955
836	PE(P-16:0/18:2(9Z,12Z))	Lipids and lipid-like molecules	1.20546	1.01784e-05	0.000169491	0.461052	-1.117
837	PE(P-18:1(11Z)/16:0)	Lipids and lipid-like molecules	1.08616	0.0218134	0.00627078	0.437326	-1.19322
839	PE(P-18:1(11Z)/18:4(6Z,9Z,12Z,15Z))	Lipids and lipid-like molecules	1.18449	0.00128493	0.000975793	0.396973	-1.33289
840	PE(P-18:1(11Z)/22:6(4Z,7Z,10Z,13Z,16Z,19Z))	Lipids and lipid-like molecules	1.18486	0.0001467	0.000423485	0.451787	-1.14629
841	Coenzyme Q10	Lipids and lipid-like molecules	1.12135	0.00657152	0.00270147	0.494908	-1.01477
33	Indoleacetaldehyde	Organoheterocyclic compounds	1.4353	0.00298794	0.0151347	0.6746	-0.567896
65	Imidazoleacetic acid	Organoheterocyclic compounds	1.52657	0.00382938	0.0171814	3.02338	1.59616
81	Xanthine	Organoheterocyclic compounds	1.35338	0.0148483	0.0381925	1.24703	0.318492
115	Pyridoxine	Organoheterocyclic compounds	1.48741	0.000594392	0.00626931	0.605994	-0.722624
146	(Â±)-Tryptophan	Organoheterocyclic compounds	1.45084	0.00175974	0.0111463	0.471227	-1.08551
178	Cis-zeatin	Organoheterocyclic compounds	1.2975	0.0264462	0.0548638	0.530834	-0.913668
221	L-Gulonolactone	Organoheterocyclic compounds	1.39676	0.00913402	0.0286433	1.2639	0.337877
247	Allantoin	Organoheterocyclic compounds	1.52034	0.000193587	0.00408358	0.149523	-2.74156
248	Pyridoxal	Organoheterocyclic compounds	1.43595	0.0136169	0.0361909	3.16367	1.6616
59	Terephthalic acid	Benzenoids	1.29794	0.0339845	0.0637907	1.12041	0.164033
84	Hydroxyphenyllactic acid	Phenylpropanoids and polyketides	1.43611	0.00795862	0.0263475	0.351435	-1.50867
135	Naringenin 4'-O-glucuronide	Phenylpropanoids and polyketides	1.50128	0.0390719	0.0695441	5.78332	2.5319
212	Theaflavin	Phenylpropanoids and polyketides	1.30894	0.00703238	0.0245761	0.507423	-0.978738
251	Daidzin	Phenylpropanoids and polyketides	1.34394	0.0355712	0.0656321	11.4426	3.51635
45	2-Phospho-D-glyceric acid	Organic oxygen compounds	1.2696	0.0435483	0.0742306	1.50433	0.589126
56	D-Glucose	Organic oxygen compounds	1.46046	0.00375684	0.0170211	1.37231	0.456604
66	L-Iditol	Organic oxygen compounds	1.46247	0.000933456	0.00773942	0.420314	-1.25046
67	D-Fructose 2,6-bisphosphate	Organic oxygen compounds	1.52508	3.85482e-05	0.00276118	0.679142	-0.558215
77	Galactose 1-phosphate	Organic oxygen compounds	1.39125	0.00672051	0.0239345	1.69472	0.761044
105	Pantothenic acid	Organooxygen compounds	1.45505	0.0016307	0.0106287	0.497563	-1.00705
108	D-Glucuronic acid	Organic oxygen compounds	1.288	0.0291174	0.0581853	0.644749	-0.633191
114	Threonic acid	Organic oxygen compounds	1.51424	3.77079e-05	0.00275636	0.114705	-3.124
124	myo-Inositol	Organic oxygen compounds	1.51373	0.000360907	0.00512974	0.240219	-2.05757
168	Gluconic acid	Organic oxygen compounds	1.44337	0.0105501	0.0311077	0.24564	-2.02538
210	Aldehydo-D-xylose	Organic oxygen compounds	1.50668	0.000200044	0.00413896	0.247145	-2.01657
213	Trehalose	Organic oxygen compounds	1.51538	0.000256122	0.00457282	0.26724	-1.90379
250	beta-D-Glucosamine	Organooxygen compounds	1.51133	6.87121e-05	0.00307427	0.248256	-2.0101
35	Thymidine	Nucleosides, nucleotides, and analogues	1.50408	0.0306281	0.0599618	8.60553	3.10526
36	Orotidine	Nucleosides, nucleotides, and analogues	1.51623	0.000138919	0.00361628	0.18162	-2.461
86	Inosine	Nucleosides, nucleotides, and analogues	1.44443	0.0494442	0.0799763	2.51771	1.33211
95	UDP-N-acetyl-alpha-D-galactosamine	Nucleosides, nucleotides, and analogues	1.31297	0.0107383	0.0314132	0.535268	-0.901667
97	ADP	Nucleosides, nucleotides, and analogues	1.29487	0.0323695	0.0619222	0.785757	-0.347845
98	Uridine diphosphategalactose	Nucleosides, nucleotides, and analogues	1.47925	0.00076134	0.00701177	0.345197	-1.53451
99	Xanthosine	Nucleosides, nucleotides, and analogues	1.51585	0.000121321	0.00347731	2.69553	1.43057
100	Pseudouridine	Nucleosides, nucleotides, and analogues	1.50228	0.00163253	0.0106358	1.83063	0.872342
121	Inosinic acid	Nucleosides, nucleotides, and analogues	1.47301	0.00119485	0.00878779	0.618991	-0.69201
127	Uridine 5'-diphosphate	Nucleosides, nucleotides, and analogues	1.43465	0.00639537	0.0232402	0.420709	-1.24911
136	CDP	Nucleosides, nucleotides, and analogues	1.44092	0.00602441	0.0224259	0.267779	-1.90089
137	Ribothymidine	Nucleosides, nucleotides, and analogues	1.45752	0.000974946	0.00790085	6.56388	2.71455
138	Deoxyadenosine monophosphate	Nucleosides, nucleotides, and analogues	1.43695	0.0190119	0.0447843	2.47653	1.30832
140	Citicoline	Nucleosides, nucleotides, and analogues	1.44818	0.00293496	0.0149908	0.588257	-0.765482
141	Deoxyuridine	Nucleosides, nucleotides, and analogues	1.52955	0.0185106	0.0440376	4657.67	12.1854
155	Deoxyinosine	Nucleosides, nucleotides, and analogues	1.28649	0.00664251	0.0237702	0.30567	-1.70995
161	5-Thymidylic acid	Nucleosides, nucleotides, and analogues	1.29627	0.0410124	0.0716256	1.47409	0.55982
173	Uridine diphosphate glucuronic acid	Nucleosides, nucleotides, and analogues	1.40609	0.018255	0.043651	0.562987	-0.828826
190	Adenylsuccinic acid	Nucleosides, nucleotides, and analogues	1.41009	0.000380492	0.00521009	0.261288	-1.93629
211	dGTP	Nucleosides, nucleotides, and analogues	1.35962	0.0198922	0.0460735	0.301735	-1.72864
217	dUMP	Nucleosides, nucleotides, and analogues	1.25643	0.0336486	0.0634076	1.26676	0.341145
220	Guanosine monophosphate	Nucleosides, nucleotides, and analogues	1.32165	0.020299	0.0466561	0.779334	-0.359686
226	2'-O-Methyladenosine	Nucleosides, nucleotides, and analogues	1.40593	0.0122506	0.034004	1.67816	0.746885
263	5-Methylcytidine	Nucleosides, nucleotides, and analogues	1.29417	0.000647955	0.00652997	10.6206	3.4088
2	L-Norleucine	Organic acids and derivatives	1.47811	0.000807975	0.00720237	0.603862	-0.72771
11	L-Valine	Organic acids and derivatives	1.46201	0.00154964	0.0103055	0.636194	-0.652462
17	L-Proline	Organic acids and derivatives	1.45661	0.00199827	0.0120336	0.62797	-0.671232
25	4-Hydroxyproline	Organic acids and derivatives	1.52969	0.0010042	0.00801625	0.000271342	-11.8476
40	L-Lysine	Organic acids and derivatives	1.37918	0.0397853	0.0703185	0.805524	-0.312001
55	L-Glutamic acid	Organic acids and derivatives	1.4967	0.000337912	0.00502789	0.709864	-0.494385
60	Phosphoenolpyruvic acid	Organic acids and derivatives	1.3636	0.0330366	0.0627021	3.15092	1.65577
63	Oxoadipic acid	Organic acids and derivatives	1.4879	0.000121011	0.00347501	0.268982	-1.89442
68	Aminoadipic acid	Organic acids and derivatives	1.49664	0.000128554	0.0035351	0.17262	-2.53432
70	cis-Aconitic acid	Organic acids and derivatives	1.30951	0.0104919	0.0310122	0.532999	-0.907795
74	Glutathione	Organic acids and derivatives	1.46512	0.0330668	0.0627371	0.0600653	-4.05732
78	Pyrrolidonecarboxylic acid	Organic acids and derivatives	1.34991	0.0250157	0.0529914	0.866413	-0.206873
85	L-Tyrosine	Organic acids and derivatives	1.50807	0.000183601	0.00400843	0.431521	-1.2125
87	2-Hydroxyethanesulfonate	Organic acids and derivatives	1.36654	0.0371325	0.0674051	0.388619	-1.36357
91	N-a-Acetyl-L-arginine	Organic acids and derivatives	1.1417	0.0462422	0.0768644	0.468818	-1.0929
92	Saccharopine	Organic acids and derivatives	1.3636	0.00622863	0.0228791	0.527573	-0.922558
112	L-Phenylalanine	Organic acids and derivatives	1.49115	0.000703678	0.0067776	0.59306	-0.75375
117	N-Acetylleucine	Organic acids and derivatives	1.47874	0.005429	0.0210325	0.440643	-1.18232
119	Phosphocreatine	Organic acids and derivatives	1.50212	0.000491824	0.00573287	0.165953	-2.59115
120	D-Glutamine	Organic acids and derivatives	1.27425	0.0277593	0.0565243	0.640499	-0.642732
134	D-Proline	Organic acids and derivatives	1.26098	0.0434385	0.0741204	0.811151	-0.301958
142	Creatinine	Organic acids and derivatives	1.41711	0.0168437	0.0414437	0.270861	-1.88438
151	N-Acetyl-L-alanine	Organic acids and derivatives	1.32691	0.0185947	0.0441638	0.669034	-0.579849
152	3-Hydroxysebacic acid	Organic acids and derivatives	1.4799	0.00187984	0.0116042	0.302836	-1.72339
154	L-Threonine	Organic acids and derivatives	1.50645	8.40905e-05	0.00318362	0.238276	-2.0693
158	3-Chlorotyrosine	Organic acids and derivatives	1.48817	0.000285641	0.00475663	0.438044	-1.19085
170	N-Acetyl-L-aspartic acid	Organic acids and derivatives	1.48601	0.000420926	0.00541415	0.389675	-1.35966
174	3-Hydroxycapric acid	Organic acids and derivatives	1.29672	0.0264682	0.0548919	0.705006	-0.504293
175	1-deoxy-1-(N6-lysino)-D-fructose	Organic acids and derivatives	1.50345	0.00071762	0.00683616	0.300661	-1.73379
177	L-Arginine	Organic acids and derivatives	1.37322	0.016605	0.0410577	0.815009	-0.295112
188	Dimethylmalonic acid	Organic acids and derivatives	1.32845	0.0311723	0.0605843	0.837907	-0.255138
191	Oxidized glutathione	Organic acids and derivatives	1.43241	0.00383026	0.0171833	0.274583	-1.86468
194	Acetylcysteine	Organic acids and derivatives	1.5093	0.0128788	0.0350331	2.48806	1.31502
201	L-Dihydroorotic acid	Organic acids and derivatives	1.43803	6.48661e-05	0.00304041	0.0665062	-3.91037
202	2-Keto-3-deoxy-D-gluconic acid	Organic acids and derivatives	1.5015	0.000294591	0.00480758	0.633914	-0.657642
203	N-Acetylglutamic acid	Organic acids and derivatives	1.41713	0.00449995	0.0188111	0.539449	-0.890442
219	Phenylacetylglycine	Organic acids and derivatives	1.51413	0.024333	0.0520865	0.165599	-2.59424
224	Racemethionine	Organic acids and derivatives	1.39872	0.0102725	0.0306481	0.640361	-0.643043
225	L-Aspartic acid	Organic acids and derivatives	1.39423	0.019658	0.0457339	0.587996	-0.766123
237	Glutamylglutamic acid	Organic acids and derivatives	1.15737	0.0492053	0.079727	0.667684	-0.582763
249	Prolylhydroxyproline	Organic acids and derivatives	1.30483	0.00862267	0.0276746	0.485281	-1.04311
252	N-Formyl-L-aspartate	Organic acids and derivatives	1.5047	0.0235066	0.0510133	0.310574	-1.68699
253	alpha-Ketoisovaleric acid	Organic acids and derivatives	1.50546	0.000303432	0.00485593	0.431524	-1.21249
28	2-Hydroxystearic acid	Lipids and lipid-like molecules	1.41299	0.0167363	0.0412705	1.67478	0.74397
30	9,10-epoxyoctadecanoic acid	Lipids and lipid-like molecules	1.48212	0.00227861	0.0129851	1.71625	0.779261
164	Mesaconic acid	Lipids and lipid-like molecules	1.33745	0.0256305	0.0538058	0.358178	-1.48125
166	Azelaic acid	Lipids and lipid-like molecules	1.42524	0.00389738	0.0173289	0.62417	-0.679989
172	Citraconic acid	Lipids and lipid-like molecules	1.26049	0.017361	0.0422675	0.574254	-0.800239
181	Citramalic acid	Lipids and lipid-like molecules	1.45398	0.00342272	0.0162403	1.25647	0.329377
185	Isohyodeoxycholic acid	Lipids and lipid-like molecules	1.42809	0.0159282	0.0399435	2.0107	1.0077
230	Dihydrolipoate	Lipids and lipid-like molecules	1.26285	0.0181478	0.0434878	0.51925	-0.945498
912			1.1763	0.000920444	0.000813921	0.268093	-1.89919
914			1.15651	0.00303277	0.00162016	0.29664	-1.75321
916			1.17443	3.03441e-06	0.000113183	0.0241019	-5.37471
920			1.07026	0.0182626	0.0055038	0.346365	-1.52963
923			1.1593	0.0033238	0.00172063	0.389478	-1.36039
924			1.11064	0.00257379	0.00147153	0.41883	-1.25556
925			1.00588	0.00544525	0.00238518	0.160316	-2.64101
929			1.12723	0.000432444	0.000622388	0.00356363	-8.13244
930			1.00166	0.0439039	0.0106178	0.446653	-1.16277
932			1.18833	7.92065e-05	0.000359094	0.236919	-2.07753
937			1.00119	0.0224861	0.00640817	0.483874	-1.0473
938			1.10068	0.00207793	0.00129313	0.240656	-2.05495
940			1.06319	0.0285226	0.00764337	0.0197409	-5.66267
942			1.10198	0.00832922	0.00315187	0.506287	-0.981972
943			1.13855	0.0111525	0.00385268	0.136664	-2.87129
954			1.12415	0.00154709	0.00109152	0.377358	-1.40599
956			1.10495	0.0156652	0.00489465	0.254641	-1.97346
957			1.0078	0.0104078	0.00367349	0.377797	-1.40432
958			1.12173	0.00346876	0.00177011	0.547745	-0.868424
959			1.19329	0.000304827	0.000549421	0.0716614	-3.80266
967			1.00058	0.0389373	0.00966559	0.656743	-0.6066
968			1.19341	1.28397e-05	0.000180842	0.22031	-2.18239
970			1.15819	0.00165062	0.00113282	0.264984	-1.91602
975			1.12361	0.00618943	0.00259813	0.236682	-2.07898
976			1.17933	0.00137493	0.00101746	0.178069	-2.48949
978			1.14653	0.00891623	0.0033007	0.483821	-1.04745
982			1.20828	7.4688e-06	0.000152714	0.457337	-1.12867
983			1.0036	0.00882922	0.00327782	0.211307	-2.24259
984			1.08135	0.00363998	0.00182676	0.225199	-2.15073
985			1.1569	0.00826511	0.00313615	0.273682	-1.86943
987			1.10867	0.0125404	0.00417469	0.460049	-1.12014
988			1.08527	0.0164773	0.00508945	0.195945	-2.35148
989			1.05602	0.0226998	0.00645133	0.443597	-1.17268
990			1.2046	0.000107979	0.000384845	0.124728	-3.00314
994			1.00734	0.00630716	0.00263043	0.103065	-3.27838
995			1.1682	1.80202e-05	0.000201242	0.0863822	-3.53312
996			1.1384	0.00212338	0.00131068	0.321373	-1.63768
997			1.0895	0.0117767	0.00400045	0.32061	-1.64111
1000			1.18553	0.000531135	0.000664871	0.221055	-2.17752
1004			1.062	0.00177997	0.00118197	0.207078	-2.27175
1008			1.05843	0.0208311	0.00606576	0.337205	-1.5683
1010			1.08923	0.00619204	0.00259885	0.341596	-1.54964
1011			1.1191	0.00723339	0.00287256	0.507797	-0.977677
1012			1.18515	0.000719697	0.000721403	0.493252	-1.0196
1013			1.13051	0.00122812	0.000951337	0.269004	-1.8943
1014			1.15095	0.0096501	0.00348856	0.435425	-1.1995
1016			1.00949	0.0312437	0.00817397	0.431775	-1.21165
1020			1.06306	0.0318851	0.00830309	0.494675	-1.01545
1021			1.16138	0.00373924	0.0018588	0.432569	-1.209
1024			1.07656	0.0147377	0.00467943	0.571657	-0.806778
1025			1.09956	0.0133537	0.00435362	0.251506	-1.99134
1026			1.17298	9.96158e-06	0.000168381	0.0877209	-3.51094
1031			1.20971	0.00052318	0.000661861	0.0219616	-5.50887
1033			1.18585	0.00057623	0.000680806	0.0680841	-3.87654
1034			1.09475	0.0224328	0.00639738	0.310148	-1.68897
1036			1.18223	0.00299269	0.00160744	0.340537	-1.55412
1039			1.17367	0.00274883	0.00152933	0.416682	-1.26298
1041			1.18516	1.64119e-05	0.000191519	0.183285	-2.44784
1042			1.14859	0.000624954	0.000696127	0.117234	-3.09254
1043			1.19303	0.000483329	0.000645767	0.160928	-2.63551
1044			1.16034	0.0220737	0.00632422	0.0185594	-5.7517
1047			1.17076	0.0344546	0.0088085	0.346382	-1.52957
1049			1.11005	0.0203032	0.00595339	0.378681	-1.40094
1050			1.17227	0.000943186	0.000824793	0.42661	-1.22901
1051			1.17143	0.000844822	0.000776012	0.439747	-1.18525
1054			1.1294	0.0247389	0.00687334	0.414677	-1.26994
1062			1.08062	0.00306252	0.00163031	0.330179	-1.59868
1064			1.21024	0.000439218	0.000625706	0.0574943	-4.12044
1071			1.01477	0.03435	0.00878828	1.35447	0.43773
1072			1.18167	0.00228773	0.0013718	0.333005	-1.58638
1073			1.07322	0.0247005	0.00686543	0.65481	-0.610852
1077			1.11759	0.00407397	0.00196252	0.370302	-1.43323
1078			1.11822	0.00202127	0.00127169	0.161696	-2.62864
1079			1.18061	0.000160855	0.000438383	0.133092	-2.90951
1081			1.08982	0.00770522	0.00299515	0.614143	-0.703354
1082			1.07899	0.00898108	0.00331766	0.301931	-1.72771
1083			1.15678	0.00595792	0.00253337	0.268944	-1.89462
1084			1.15077	0.00358581	0.00180904	0.26517	-1.91501
1085			1.11373	0.00670723	0.00273715	0.430319	-1.21652
1086			1.17315	0.000953874	0.000829819	0.283522	-1.81847
1088			1.16347	0.00277637	0.00153814	0.463322	-1.10991
1090			1.17879	0.00249409	0.00144417	0.176913	-2.49889
1091			1.05687	0.0193207	0.00573999	0.218768	-2.19253
1092			1.20391	4.86713e-06	0.000128612	0.193918	-2.36648
1093			1.05424	0.00160026	0.00111301	0.206739	-2.27412
1094			1.1252	0.00314504	0.00165927	0.2361	-2.08253
1096			1.03712	0.0275388	0.007448	0.278302	-1.84528
1100			1.04169	0.0319292	0.00831192	0.36909	-1.43796
1101			1.09612	0.00379901	0.00187781	0.514725	-0.958126
1104			1.19824	4.09242e-05	0.000292942	0.134243	-2.89708
1109			1.10532	0.00301315	0.00161395	0.47179	-1.08378
1111			1.11968	0.00501085	0.00225579	0.469209	-1.0917
1113			1.02907	0.0338469	0.00869064	0.235631	-2.0854
1116			1.11867	0.00477549	0.00218264	0.296306	-1.75484
1119			1.19898	7.93314e-05	0.000359236	0.494384	-1.0163
1123			1.17558	0.000771658	0.000740106	0.349877	-1.51508
1126			1.18175	0.000119988	0.000396354	0.213206	-2.22968
1128			1.18515	0.000719697	0.000721403	0.493252	-1.0196
1131			1.18615	0.000182717	0.000459008	0.265164	-1.91504
1133			1.04526	0.0189525	0.00565857	0.547224	-0.869796
1135			1.16534	0.00105613	0.000875403	0.538042	-0.894209
1136			1.12874	0.00253914	0.0014597	0.150006	-2.73691
1138			1.19299	6.22148e-07	7.88806e-05	0.0351766	-4.82924
1139			1.17008	0.00334315	0.00172732	0.457806	-1.12719
1141			1.12053	0.00216173	0.00132526	0.432937	-1.20777
1143			1.19848	0.0023997	0.00141148	0.0138392	-6.1751
1145			1.09975	0.022692	0.00644977	0.0272001	-5.20024
1146			1.07885	0.0174869	0.00532627	0.652973	-0.614904
1147			1.12236	0.0132751	0.00433586	0.447966	-1.15854
1149			1.195	0.00039529	0.000602901	0.370821	-1.43121
1150			1.15453	0.00821395	0.00312355	0.263756	-1.92273
1151			1.20669	0.00209512	0.0012998	0.0399117	-4.64704
1154			1.18377	0.00286443	0.00156583	0.297318	-1.74992
1155			1.13173	0.0124568	0.00415597	0.34069	-1.55347
1157			1.11266	0.00939254	0.00342364	0.664408	-0.589859
1161			1.19879	5.27305e-05	0.000318888	0.110183	-3.18203
1163			1.08805	0.0148524	0.00470566	0.43824	-1.19021
1164			1.03306	0.012069	0.00406797	0.395581	-1.33796
1166			1.19545	0.0168935	0.00518788	0.264631	-1.91794
1167			1.08357	0.0288047	0.00769875	0.534094	-0.904833
1168			1.12269	0.012835	0.00424004	0.406269	-1.29949
1169			1.15219	0.00388641	0.00190521	0.353674	-1.49951
1170			1.18264	0.0245735	0.00683925	0.18477	-2.4362
1171			1.03439	0.0444217	0.0107149	0.518648	-0.947173
1172			1.17017	0.00342501	0.00175532	0.234483	-2.09244
1173			1.11452	0.0202805	0.00594853	0.340686	-1.55348
1174			1.177	0.0448752	0.0107994	0.173757	-2.52486
1176			1.1488	0.00110661	0.000896583	0.334757	-1.57881
1179			1.02617	0.0249541	0.00691752	0.531301	-0.912399
1185			1.14938	0.0123524	0.00413244	0.402287	-1.3137
1186			1.0544	0.0411806	0.010099	0.381028	-1.39203
1188			1.10203	0.00423437	0.00201062	0.4222	-1.244
1190			1.09911	0.00293146	0.00158775	0.00877219	-6.83285
1191			1.10336	0.0193577	0.00574814	0.283108	-1.82058
1194			1.14043	0.0030078	0.00161225	0.258459	-1.95199
1197			1.15198	0.000758904	0.000735435	0.286468	-1.80355
1199			1.11739	0.0112383	0.00387329	0.47201	-1.08311
1204			1.20098	0.000621545	0.000695113	0.375875	-1.41168
1205			1.06856	0.0368603	0.00926526	0.36947	-1.43647
1207			1.20555	4.89491e-05	0.000311234	0.414782	-1.26958
1210			1.16861	0.000324342	0.000560908	0.204065	-2.2929
1213			1.18099	0.000221354	0.000488529	0.241382	-2.05061
1216			1.1762	0.00448429	0.00208898	0.306345	-1.70677
1219			1.17431	0.000923025	0.000815167	0.334219	-1.58114
1221			1.01226	0.0027559	0.0015316	0.27825	-1.84555
1225			1.14303	0.00691441	0.00279063	0.505727	-0.983568
1227			1.08944	0.0059266	0.00252447	0.334003	-1.58207
1228			1.05295	0.0185006	0.00555753	0.597374	-0.743293
1230			1.10539	0.00377867	0.00187136	0.116298	-3.1041
1231			1.17815	0.00318148	0.00167189	0.304807	-1.71403
1234			1.12385	0.00105486	0.000874863	0.34784	-1.5235
1236			1.02005	0.0429147	0.010431	0.643183	-0.636699
1237			1.18808	0.000302625	0.000548064	0.422217	-1.24394
1238			1.18274	0.000103837	0.000381838	0.317089	-1.65704
1239			1.18729	0.00010696	0.000384122	0.205705	-2.28135
1240			1.18674	8.80773e-05	0.000368412	0.269405	-1.89215
1245			1.10571	0.0373792	0.00936177	0.375849	-1.41177
1248			1.16874	0.000220497	0.000487951	0.219888	-2.18516
1250			1.18515	0.000719697	0.000721403	0.493252	-1.0196
1254			1.12325	0.00161289	0.00111803	0.318738	-1.64956
1256			1.13249	0.0024515	0.00142942	0.37596	-1.41135
1257			1.13485	0.000551454	0.00067228	0.302235	-1.72626
1258			1.04581	0.0385957	0.00959866	0.465098	-1.10439
1259			1.20384	0.000336171	0.000567429	0.203708	-2.29543
1260			1.15016	0.00575311	0.00247465	0.37957	-1.39756
1262			1.0757	0.0252523	0.00697964	0.567104	-0.818313
1263			1.11486	0.026543	0.00724652	0.624302	-0.679683
1264			1.11258	0.00235119	0.00139447	0.163865	-2.60942
1266			1.09181	0.0250326	0.0069336	0.305868	-1.70902
1267			1.18795	0.00108994	0.000889543	0.434238	-1.20344
1269			1.06327	0.0131884	0.00431716	0.458503	-1.125
1270			1.14003	0.00405919	0.00195808	0.388159	-1.36528
1271			1.03331	0.016548	0.00510625	0.340346	-1.55493
1272			1.16275	0.00108382	0.000887017	0.330112	-1.59897
1273			1.1267	0.00829583	0.0031437	0.362912	-1.46231
1276			1.16478	0.000906504	0.000807135	0.226954	-2.13953
1277			1.1493	0.000161419	0.000438958	0.180097	-2.47316
1278			1.1746	0.00417899	0.001994	0.402204	-1.314
1279			1.05001	0.0293351	0.00780286	0.432177	-1.2103
1285			1.18559	0.00156876	0.00110035	0.130087	-2.94245
1287			1.00547	0.02228	0.00636633	0.470977	-1.08627
1288			1.20569	0.0130566	0.00428856	0.0843309	-3.56779
1289			1.12687	0.00214446	0.00131871	0.446662	-1.16274
1291			1.19521	0.000570908	0.000679019	0.417792	-1.25914
1293			1.18281	0.000318512	0.000557575	0.284221	-1.81492
1294			1.05751	0.0426847	0.0103873	0.38587	-1.37381
1295			1.09756	7.1783e-05	0.000350005	0.0319642	-4.9674
1298			1.18488	0.0265041	0.00723858	0.162606	-2.62054
1299			1.10988	0.00742727	0.00292281	0.355818	-1.49079
1301			1.12679	0.000805177	0.000756462	0.261161	-1.93699
1302			1.14505	0.00292632	0.00158608	0.25466	-1.97336
1303			1.15514	0.000745482	0.000730548	0.0822594	-3.60368
1304			1.16922	0.00269925	0.00151327	0.272669	-1.87478
1308			1.13857	0.00512601	0.00229079	0.321386	-1.63762
1309			1.06379	0.0129404	0.00426319	0.290796	-1.78192
1310			1.1813	0.0023911	0.00140848	0.254821	-1.97244
1313			1.16537	0.00228316	0.00137014	0.480803	-1.05648
1317			1.11732	0.00246759	0.00143501	0.309071	-1.69399
1321			1.0832	0.00927254	0.00339302	0.481095	-1.05561
1325			1.1278	0.00696687	0.00280399	0.48566	-1.04198
1326			1.18515	0.000719697	0.000721403	0.493252	-1.0196
1329			1.06665	0.0207005	0.00603812	0.57632	-0.795058
1330			1.04331	0.0368104	0.00925594	0.474352	-1.07597
1339			1.05855	0.00624564	0.00261361	0.377519	-1.40538
1340			1.17754	0.00300593	0.00161166	0.420563	-1.24961
1344			1.13895	0.00144133	0.00104687	0.222203	-2.17005
1346			1.19864	0.000456584	0.000633913	0.109809	-3.18693
1348			1.19811	0.000282637	0.000535121	0.253897	-1.97768
1352			1.08136	0.00798722	0.00306702	0.381943	-1.38857
1359			1.19306	0.000142499	0.000419072	0.0800228	-3.64344
1360			1.08284	0.0362278	0.00914667	0.410167	-1.28572
1361			1.13975	0.00236633	0.00139981	0.443656	-1.17249
1362			1.12057	0.0127556	0.00422254	0.410308	-1.28522
1363			1.14689	0.000305825	0.000550032	0.169048	-2.56449
1364			1.17854	0.000519836	0.000660577	0.540097	-0.88871
1366			1.19161	0.000926778	0.000816973	0.342648	-1.5452
1368			1.18385	0.000927761	0.000817445	0.183042	-2.44975
1370			1.17763	0.000117601	0.000393714	0.171438	-2.54424
1375			1.18009	0.00568464	0.00245472	0.335667	-1.5749
1376			1.19841	0.0125951	0.00418691	0.015798	-5.98412
1378			1.07622	0.0183382	0.0055209	0.723682	-0.466572
1380			1.14151	0.00736375	0.00290628	0.205752	-2.28102
1382			1.18815	0.000151292	0.000428217	0.158316	-2.65912
1383			1.18515	0.000719697	0.000721403	0.493252	-1.0196
1385			1.19731	0.000135781	0.000412196	0.0815062	-3.61695
1387			1.08916	0.0478474	0.0113493	4.2571	2.08987
1388			1.18515	0.000719697	0.000721403	0.493252	-1.0196
1389			1.01186	0.00233448	0.00138855	0.194664	-2.36095
1391			1.02866	0.011178	0.00385881	0.566435	-0.820017
1392			1.10895	0.0129649	0.00426856	0.209372	-2.25586
1396			1.15101	0.00582396	0.00249512	0.388955	-1.36232
1397			1.15246	0.00874913	0.00325666	0.194111	-2.36505
1403			1.17787	0.00292902	0.00158695	0.283968	-1.8162
1404			1.09919	0.00314075	0.00165778	0.226351	-2.14336
1409			1.10389	0.00737836	0.00291009	0.29946	-1.73956
1410			1.12032	0.00938743	0.00342234	0.511265	-0.967856
1412			1.17706	0.00063596	0.000699349	0.466339	-1.10055
1414			1.01958	0.0354725	0.00900365	0.403414	-1.30967
1418			1.0233	0.0141537	0.00454405	0.490138	-1.02874
1421			1.07234	0.00793925	0.00305492	0.470212	-1.08862
1431			1.16234	0.00140688	0.00103175	0.0101492	-6.6225
1436			1.15366	0.000717965	0.000720986	0.373345	-1.42142
1439			1.05864	0.00842811	0.00317595	0.563757	-0.826856
1445			1.16521	6.80203e-05	0.000344853	0.160912	-2.63565
1448			1.17263	0.000806794	0.000757236	0.49269	-1.02125
1450			1.19133	0.0392658	0.00972971	11.2883	3.49676
1451			1.07917	0.00226017	0.00136179	0.318177	-1.6521
1454			1.119	0.0161507	0.00501142	0.514403	-0.95903
1455			1.18216	0.000558369	0.000674714	0.253309	-1.98103
1456			1.15371	0.00144925	0.0010503	0.431582	-1.21229
1458			1.13367	0.00360119	0.00181409	0.570545	-0.809588
1462			1.15686	0.00216589	0.00132682	0.533957	-0.905205
1463			1.11368	0.0055705	0.00242121	0.429396	-1.21962
1464			1.18847	0.000283757	0.000535877	0.48493	-1.04415
1466			1.05617	0.00410915	0.00197305	0.374474	-1.41706
1468			1.1992	8.0505e-05	0.000360555	0.483697	-1.04782
1470			1.19321	0.000539527	0.000667979	0.149897	-2.73795
1471			1.17326	0.00111297	0.000899295	0.297099	-1.75098
1472			1.1063	0.0078345	0.00302831	0.529879	-0.916264
1479			1.18562	0.000526783	0.000663232	0.300202	-1.73599
1480			1.15328	0.00578	0.00248244	0.243615	-2.03733
1481			1.19832	0.0132802	0.00433696	0.0805228	-3.63446
1482			1.18515	0.000719697	0.000721403	0.493252	-1.0196
1484			1.07759	0.0403043	0.00993093	0.433896	-1.20458
1488			1.15803	0.000496821	0.000651414	0.335513	-1.57556
1491			1.19509	9.94954e-05	0.000378474	0.336598	-1.5709
1496			1.18998	1.11706e-05	0.000174176	0.128064	-2.96506
1497			1.1971	3.53852e-05	0.000277376	0.301099	-1.73169
1498			1.1901	0.0010664	0.000879745	0.239286	-2.06319
1499			1.01403	0.00238013	0.00140465	0.141818	-2.81788
1501			1.00655	0.0032377	0.00169117	0.0181519	-5.78374
1502			1.18239	0.000266906	0.000524077	0.300538	-1.73438
1503			1.15452	0.00256278	0.00146778	0.147831	-2.75798
1504			1.19912	0.0120091	0.00405422	0.196132	-2.35011
1505			1.04042	0.035703	0.00904746	0.473013	-1.08005
1509			1.19699	0.00267613	0.0015057	0.0328326	-4.92873
1512			1.2104	0.00682673	0.00276814	0.00105412	-9.88975
1513			1.1657	0.000589748	0.00068524	0.359816	-1.47467
1515			1.16654	0.000397213	0.000603967	0.154879	-2.69079
1517			1.03699	0.0071721	0.00285685	0.313703	-1.67253
1518			1.04361	0.0263297	0.00720288	1.30201	0.380735
1519			1.15405	0.00204631	0.00128078	0.498647	-1.00391
1520			1.18515	0.000719697	0.000721403	0.493252	-1.0196
1522			1.0087	0.0230233	0.00651622	0.423554	-1.23938
1524			1.00546	0.045644	0.0109419	0.467395	-1.09729
1528			1.01201	0.00724475	0.00287546	0.342196	-1.54711
1530			1.19763	0.000454122	0.000632775	0.284515	-1.81342
1535			1.13361	0.00049807	0.000651926	0.284215	-1.81494
1536			1.19059	0.00036772	0.000587019	0.363999	-1.45799
1537			1.03712	0.0307977	0.00808526	0.587629	-0.767023
1540			1.19474	3.03424e-05	0.000260386	0.0369549	-4.75809
1542			1.05804	0.0220043	0.00631001	0.515996	-0.954569
1544			1.18088	0.000281856	0.000534592	0.0500002	-4.32192
1546			1.1908	0.000602222	0.000689203	0.178869	-2.48302
1549			1.19811	0.000122565	0.000399127	0.234761	-2.09073
1550			1.19506	1.62659e-05	0.000191155	0.0717485	-3.80091
1552			1.15365	0.0408507	0.0100359	0.3842	-1.38007
1554			1.10957	0.0122767	0.00411532	0.266824	-1.90604
1555			1.09058	0.0239856	0.00671708	0.416183	-1.26471
1556			1.18247	0.000249566	0.000510914	0.200943	-2.31515
1561			1.11325	0.0096024	0.00347662	0.595785	-0.747137
1563			1.15347	0.010252	0.00363619	0.374965	-1.41517
1564			1.20485	2.12552e-05	0.000219967	0.497175	-1.00817
1565			1.01334	0.0246343	0.00685179	0.585519	-0.772211
1566			1.07237	0.0144208	0.00460633	0.392684	-1.34856
1568			1.02158	0.0392189	0.00972057	0.185811	-2.42809
1569			1.1464	0.00968322	0.00349683	0.303018	-1.72252
1573			1.20034	2.60527e-06	0.00010754	0.143088	-2.80503
1574			1.20342	4.45913e-05	0.000301841	0.0672373	-3.89459
1575			1.01891	0.0341443	0.00874844	0.332159	-1.59006
1576			1.21019	8.38511e-06	0.000159182	0.0920068	-3.44212
1577			1.19596	0.00113737	0.000910494	0.233669	-2.09746
1579			1.17092	9.55279e-05	0.000375191	0.207334	-2.26997
1581			1.11675	0.0120014	0.00405245	0.420349	-1.25034
1584			1.16819	0.00144292	0.00104756	0.130358	-2.93945
1585			1.04233	0.0279631	0.0075327	0.48464	-1.04502
1586			1.17008	0.00466372	0.00214711	0.341487	-1.5501
1589			1.18576	0.000188388	0.000463842	0.11758	-3.08828
1592			1.09501	0.0132923	0.00433956	0.36973	-1.43546
1632			1.04639	0.021393	0.00618369	0.604609	-0.725925
1641			1.19828	0.000482896	0.000645582	0.446037	-1.16476
1649			1.03897	0.0473928	0.0112656	0.55488	-0.849752
1656			1.13267	0.0144336	0.00460931	0.386944	-1.3698
1662			1.17846	0.000764583	0.000737469	0.531025	-0.913147
1664			1.14533	0.00492277	0.00222867	0.496231	-1.01092
1672			1.14926	0.0408839	0.0100423	0.496643	-1.00972
1673			1.19419	0.000503433	0.000654106	0.57243	-0.804828
1675			1.16397	0.0325151	0.00842874	0.42602	-1.23101
1676			1.04458	0.0416397	0.0101874	0.609174	-0.715073
1681			1.17643	0.000872269	0.000790067	0.416246	-1.26449
1688			1.07203	0.00915209	0.00336205	0.420834	-1.24868
1695			1.13037	0.00925754	0.00338918	0.458373	-1.12541
1709			1.02147	0.0246051	0.00684576	0.300428	-1.73491
1722			1.1521	0.00729101	0.00288725	0.52251	-0.936471
1727			1.00531	0.0234332	0.00660091	0.378892	-1.40014
1729			1.18575	0.000493164	0.000649905	0.49232	-1.02233
1732			1.16785	0.00101469	0.000857459	0.428101	-1.22398
1738			1.1763	0.00192044	0.00123466	0.501207	-0.996522
1741			1.19139	0.000775404	0.000741949	0.425453	-1.23293
1754			1.14763	0.00237035	0.00140122	0.543154	-0.880567
1755			1.17451	0.00166995	0.00114028	0.475912	-1.07123
1770			1.17722	0.000836217	0.000771806	0.523895	-0.93265
1775			1.1781	0.00212578	0.0013116	0.490696	-1.0271
1776			1.16384	0.0012679	0.000968549	0.492741	-1.0211
1784			1.13365	0.00324368	0.00169321	0.55623	-0.846246
1796			1.05333	0.0343648	0.00879114	0.571847	-0.8063
1800			1.11392	0.00161787	0.00112	0.446109	-1.16453
1801			1.10939	0.00321914	0.00168483	0.450425	-1.15064
1802			1.12681	0.00437596	0.00205321	0.236394	-2.08074
1856			1.18518	0.000760265	0.000735924	0.280797	-1.8324
1859			1.1615	0.00752556	0.00294843	0.384248	-1.37989
1860			1.15741	0.0082663	0.00313645	0.35475	-1.49512
1861			1.1508	0.00998304	0.00357091	0.295549	-1.75853
1862			1.02076	0.0462144	0.011047	0.531308	-0.912381
1863			1.14889	0.00935238	0.00341342	0.296056	-1.75606
1865			1.16717	0.00416887	0.00199095	0.345879	-1.53166
1866			1.05941	0.0277433	0.00748892	0.503895	-0.988804
1868			1.15973	0.00393472	0.00192016	0.204997	-2.28633
1869			1.1355	0.0183563	0.00552499	0.422637	-1.24251
1870			1.16486	0.00281396	0.00155005	0.474842	-1.07448
1871			1.17236	0.00167884	0.00114372	0.439779	-1.18515
1879			1.10412	0.00432191	0.00203656	0.435805	-1.19824
1880			1.10662	0.023583	0.00663256	0.391698	-1.35219
1881			1.14558	0.0119777	0.00404699	0.388424	-1.3643
1883			1.1583	0.00300696	0.00161198	0.47305	-1.07994
1886			1.19451	0.000104622	0.000382423	0.317181	-1.65662
1887			1.12949	0.0173815	0.00530185	0.417378	-1.26057
1900			1.1622	0.00430946	0.0020329	0.402945	-1.31135
1902			1.06415	0.0127862	0.00422929	0.554086	-0.851818
1903			1.11646	0.000625872	0.000696399	0.251798	-1.98966
1908			1.0366	0.0317882	0.00828366	0.453435	-1.14103
1920			1.00979	0.0343067	0.0087799	0.614471	-0.702583
1921			1.02822	0.0436474	0.0105696	0.467967	-1.09552
1929			1.03566	0.0288603	0.00770961	0.6051	-0.724756
1930			1.04705	0.0242667	0.0067757	0.617604	-0.695247
1937			1.02358	0.028082	0.00755632	0.59992	-0.737158
1940			1.14679	0.00522821	0.00232142	0.388612	-1.3636
1942			1.07008	0.0361597	0.00913383	0.446465	-1.16338
1944			1.05256	0.0188625	0.00563854	0.603424	-0.728757
1946			1.17084	0.00268009	0.001507	0.401711	-1.31577
1948			1.10189	0.0158022	0.00492734	0.422945	-1.24146
1951			1.1248	0.013359	0.00435492	0.434794	-1.2016
1952			1.164	0.0362744	0.00915544	0.42301	-1.24124
1956			1.03274	0.048167	0.011408	0.483489	-1.04844
1957			1.18724	0.00120902	0.00094296	0.341686	-1.54926
1958			1.1871	0.000677328	0.000710754	0.356547	-1.48784
1962			1.14594	0.0060291	0.00255346	0.389994	-1.35848
1966			1.05798	0.0383125	0.00954298	0.475525	-1.07241
1972			1.04744	0.0317669	0.00827937	0.84553	-0.242072
1973			1.13892	0.000763633	0.00073713	0.405182	-1.30336
1975			1.02079	0.0453948	0.0108959	0.462539	-1.11235
1976			1.10699	0.00271004	0.00151679	0.44394	-1.17156
1979			1.13027	0.0015497	0.00109259	0.451011	-1.14876
1980			1.05916	0.0049128	0.00222558	0.455554	-1.1343
1981			1.19559	0.000542247	0.000668971	0.372184	-1.42591
1982			1.18664	0.000332212	0.000565282	0.50793	-0.977298
1984			1.114	0.00741277	0.00291904	0.634223	-0.656937
1985			1.16569	0.000436461	0.000624364	0.41506	-1.26861
1987			1.18451	0.00296182	0.00159755	0.287844	-1.79664
1988			1.08796	0.0209473	0.00609029	0.460237	-1.11955
1989			1.19927	0.000868266	0.000788032	0.257556	-1.95704
1990			1.00039	0.03301	0.00852665	0.795971	-0.329213
1993			1.1565	0.00532226	0.00234926	0.485249	-1.0432
1994			1.04362	0.0430721	0.0104608	0.472767	-1.0808
1995			1.14351	0.0102533	0.0036365	0.378524	-1.40154
1999			1.19973	0.000296801	0.00054441	0.241657	-2.04897
2000			1.19464	0.020241	0.00594004	0.249128	-2.00504
2001			1.19551	0.000413416	0.000612691	0.375878	-1.41166
2004			1.19206	0.00198096	0.00125687	0.28142	-1.8292
2005			1.18252	0.000248437	0.000510018	0.445421	-1.16676
2006			1.12371	0.00780911	0.00302183	0.34995	-1.51478
2007			1.08934	0.0374934	0.00938292	0.410457	-1.2847
2009			1.1936	0.0212482	0.00615346	0.267317	-1.90338
2010			1.05934	0.0356357	0.00903468	0.451478	-1.14727
2011			1.04456	0.0370544	0.00930144	1.60209	0.679955
2014			1.08149	0.0374964	0.00938348	0.432371	-1.20966
2016			1.18219	0.000227138	0.000492342	0.413056	-1.27559
2017			1.19956	8.01339e-05	0.000360141	0.47035	-1.08819
2020			1.17712	0.0261604	0.0071681	0.261674	-1.93416
2022			1.13783	0.012182	0.0040938	0.597551	-0.742866
2023			1.1962	0.000454133	0.00063278	0.349534	-1.51649
2024			1.15468	0.00187578	0.00121827	0.585264	-0.772841
2027			1.17285	0.00567201	0.00245103	0.389048	-1.36198
2028			1.18363	0.000428211	0.000620279	0.325968	-1.6172
2030			1.17726	0.000371345	0.000589171	0.502618	-0.992465
2031			1.19266	0.00162139	0.00112139	0.361345	-1.46855
2032			1.16207	0.000893933	0.000800935	0.380172	-1.39528
2033			1.01011	0.0498673	0.0117176	0.489347	-1.03107
2034			1.04005	0.0460266	0.0110125	0.477301	-1.06703
2036			1.11272	0.0144478	0.0046126	0.479237	-1.06119
2038			1.15664	0.00306339	0.00163062	0.473321	-1.07911
2039			1.07611	0.0299258	0.00791781	0.488853	-1.03253
2044			1.13622	0.00883527	0.00327942	0.312082	-1.68
2045			1.14214	0.00382744	0.00188677	1.45424	0.540263
2046			1.19225	0.022348	0.00638017	0.325835	-1.61779
2050			1.16637	0.00162715	0.00112366	0.426498	-1.22939
2051			1.13767	0.0127572	0.0042229	0.346748	-1.52804
2053			1.07023	0.00990682	0.00355221	0.512748	-0.963679
2057			1.07508	0.0327114	0.00846764	0.471734	-1.08396
2058			1.09149	0.0208114	0.0060616	0.472205	-1.08251
2061			1.15914	0.00713068	0.00284618	0.373471	-1.42093
2064			1.02522	0.039188	0.00971454	0.476753	-1.06869
2065			1.07661	0.0227683	0.00646512	0.448282	-1.15752
2066			1.06865	0.00256189	0.00146748	0.383048	-1.3844
2067			1.029	0.0495322	0.0116564	0.501175	-0.996615
2071			1.19243	0.000595818	0.000687184	0.358852	-1.47854
2076			1.08058	0.0248579	0.00689779	0.521341	-0.939701
2077			1.05559	0.0496127	0.011671	0.418495	-1.25672
2079			1.17535	0.0417466	0.0102079	0.328391	-1.60651
2080			1.09034	0.0102959	0.00364674	0.371038	-1.43036
2085			1.16664	0.00301132	0.00161337	0.338753	-1.56169
2086			1.19417	0.000506234	0.000655231	0.395271	-1.33909
2087			1.19028	0.00053786	0.000667367	0.376366	-1.40979
2090			1.01214	0.0150923	0.00476017	0.110575	-3.1769
2091			1.2061	3.38754e-05	0.000272606	0.197365	-2.34106
2092			1.10066	0.0144128	0.00460448	0.715809	-0.482354
2093			1.18655	0.00279064	0.00154268	0.337794	-1.56578
2094			1.16639	0.00175326	0.00117203	0.468061	-1.09523
2096			1.09126	0.0216282	0.00623253	0.715738	-0.482496
2098			1.1862	0.0161804	0.00501854	0.371573	-1.42828
2099			1.10674	0.0159153	0.00495472	0.516589	-0.952912
2104			1.1514	0.00334273	0.00172717	0.493222	-1.01969
2105			1.1077	0.0109032	0.00379224	0.600438	-0.735912
2106			1.14266	0.00783892	0.00302944	0.403923	-1.30785
2107			1.19265	6.89514e-05	0.000346166	0.415679	-1.26646
2108			1.17508	0.00142544	0.00103993	0.441486	-1.17956
2109			1.15778	0.00812723	0.00310206	0.319637	-1.64549
2110			1.13884	0.00855826	0.00320733	0.62705	-0.673347
2112			1.18122	0.00362269	0.00182112	0.287966	-1.79603
2113			1.17283	0.00408042	0.00196446	0.32166	-1.63639
2116			1.18804	0.00152403	0.001082	0.321039	-1.63918
2117			1.16996	0.00417537	0.00199291	0.341792	-1.54881
2118			1.16546	0.00106623	0.000879674	0.620253	-0.689072
2119			1.18503	0.000227426	0.000492528	0.387011	-1.36955
2120			1.1911	0.000498444	0.00065208	0.667138	-0.583943
2123			1.03704	0.0354302	0.0089956	0.503802	-0.989071
2124			1.15799	0.000810853	0.000759171	0.436689	-1.19532
2125			1.18505	0.0153245	0.00481375	0.396753	-1.33369
2127			1.16487	0.00252246	0.00145396	0.357624	-1.48349
2131			1.18726	0.000608137	0.000691041	0.245274	-2.02754
2132			1.13231	0.00842439	0.00317505	0.480879	-1.05625
2133			1.17016	0.00221836	0.00134643	0.369768	-1.43531
2134			1.13624	0.0126275	0.00419412	0.452849	-1.1429
2135			1.18813	0.000523498	0.000661982	0.370387	-1.43289
2137			1.06075	0.0380466	0.00949056	0.509982	-0.971483
2142			1.09159	0.00718583	0.00286038	0.475081	-1.07375
2143			1.14823	0.0164171	0.00507513	0.353134	-1.50171
2146			1.16283	0.00589522	0.00251554	0.383156	-1.384
2147			1.18145	0.00451314	0.00209842	0.227873	-2.1337
2149			1.02638	0.0375115	0.00938628	0.534715	-0.903159
2152			1.1835	0.0192512	0.00572468	0.367119	-1.44568
2153			1.01399	0.035411	0.00899194	0.585924	-0.771215
2157			1.19491	0.000104588	0.000382397	0.39005	-1.35827
2159			1.08543	0.0197335	0.00583033	0.547041	-0.870279
2160			1.1493	0.00586377	0.00250654	0.455766	-1.13364
2162			1.13325	0.0064832	0.00267796	0.503306	-0.990491
2164			1.13789	0.01191	0.00403138	0.511533	-0.967101
2169			1.15596	0.00381536	0.00188297	0.462295	-1.11312
2172			1.10283	0.0213365	0.00617191	0.421077	-1.24784
2173			1.17715	0.00286225	0.00156515	0.411678	-1.28041
2177			1.08269	0.0138629	0.0044755	0.394645	-1.34137
2178			1.15876	0.00483211	0.00220044	0.403347	-1.30991
2181			1.09352	0.00634149	0.00263978	0.374268	-1.41786
2184			1.05258	0.0301043	0.0079523	0.51407	-0.959964
2185			1.16822	0.0332137	0.00856674	0.425803	-1.23174
2186			1.19835	0.000374752	0.00059117	0.371672	-1.4279
2187			1.11446	0.0100895	0.00359688	0.517151	-0.951341
2191			1.08727	0.0287317	0.00768444	0.596193	-0.746148
2193			1.18749	0.000673749	0.000709809	0.342095	-1.54753
2199			1.17404	0.00403355	0.00195034	0.42287	-1.24171
2201			1.15513	0.00280977	0.00154873	0.417404	-1.26048
2203			1.17798	0.00243315	0.00142304	0.419423	-1.25352
2207			1.13115	0.00123716	0.000955261	0.379459	-1.39798
2208			1.15292	0.00592708	0.00252461	0.454606	-1.13731
2214			1.17385	0.00189697	0.00122609	0.671202	-0.575181
2215			1.07174	0.0242824	0.00677896	0.567543	-0.817199
2217			1.17819	0.0018367	0.00120364	0.491931	-1.02347
2218			1.17973	0.00107332	0.000882648	0.441792	-1.17856
2220			1.17534	0.0278899	0.00751815	0.373061	-1.42252
2221			1.19138	0.00122253	0.000948899	0.571881	-0.806213
2222			1.18022	0.0198082	0.00584658	0.474916	-1.07426
2228			1.07812	0.0279441	0.00752893	0.568985	-0.813539
2231			1.17953	0.00287644	0.00156977	0.462254	-1.11324
2232			1.18115	0.00250169	0.00144678	0.523346	-0.934164
2235			1.15795	0.00659123	0.00270668	0.498841	-1.00335
2237			1.18669	0.000725093	0.000722912	0.506862	-0.980336
2239			1.05512	0.0439353	0.0106237	0.588803	-0.764143
2248			1.09153	0.00555107	0.00241566	0.459347	-1.12234
2255			1.05107	0.0193454	0.00574542	0.448563	-1.15662
2259			1.17072	0.00138583	0.00102237	0.398271	-1.32818
2264			1.17216	0.00158002	0.0011049	0.683278	-0.549455
2274			1.04813	0.0179893	0.00544168	0.635727	-0.653521
2280			1.12873	0.00780613	0.00302107	0.378227	-1.40268
2283			1.15399	0.0011404	0.000911901	0.331378	-1.59345
2288			1.10409	0.0120913	0.00407308	0.315321	-1.66511
2299			1.04981	0.0375659	0.00939633	0.455025	-1.13598
2300			1.05404	0.0174292	0.00531291	0.464761	-1.10544
2302			1.02288	0.0253918	0.00700881	0.447271	-1.16078
2303			1.14584	0.00825659	0.00313406	0.406526	-1.29858
2304			1.13657	0.00372502	0.00185425	0.541394	-0.885248
2305			1.06459	0.0285849	0.00765562	0.586462	-0.769892
2308			1.1926	0.000264641	0.000522419	0.553665	-0.852915
2309			1.18745	0.00172505	0.00116143	0.410067	-1.28607
2311			1.16166	0.000417441	0.000614789	0.365991	-1.45012
2312			1.18378	0.000346296	0.000573739	0.392397	-1.34962
2316			1.10861	0.00405949	0.00195817	0.444165	-1.17083
2318			1.18536	0.00200081	0.0012642	0.357919	-1.48229
2320			1.10809	0.00920839	0.00337656	0.550357	-0.861561
2322			1.16208	0.0016384	0.00112806	0.586142	-0.770677
2323			1.19252	0.00108425	0.000887194	0.420652	-1.2493
2326			1.16466	0.00346936	0.00177031	0.46514	-1.10426
2327			1.17835	0.00250065	0.00144642	0.353899	-1.49859
2328			1.17593	0.000488316	0.000647879	0.397474	-1.33107
2330			1.08822	0.0127221	0.00421513	0.420572	-1.24958
2331			1.16108	0.00287288	0.00156859	0.412494	-1.27755
2333			1.18202	0.000666933	0.000707988	0.399519	-1.32366
2335			1.13678	0.00509825	0.0022824	0.508486	-0.975719
2336			1.14004	0.00523683	0.00232398	0.504505	-0.987059
2337			1.16778	0.00270716	0.00151585	0.457387	-1.12851
2338			1.17261	0.0016354	0.00112689	0.417181	-1.26125
2339			1.19415	0.000587425	0.000684489	0.407299	-1.29584
2340			1.18827	0.000762789	0.000736828	0.474455	-1.07566
2341			1.19479	0.000536557	0.000666887	0.454105	-1.1389
2342			1.19857	0.000472855	0.000641233	0.444757	-1.16891
2343			1.16526	0.00500877	0.00225515	0.500518	-0.998507
2344			1.15831	0.00249884	0.0014458	0.479482	-1.06045
2345			1.19698	0.000169423	0.000446869	0.395961	-1.33657
2346			1.20437	0.000188278	0.00046375	0.408795	-1.29055
2347			1.19157	0.000494095	0.00065029	0.475337	-1.07298
2349			1.07339	0.00849616	0.0031924	0.370655	-1.43185
2350			1.20217	0.0003801	0.000594261	0.416615	-1.26321
2351			1.18392	0.00170073	0.00115216	0.421841	-1.24523
2352			1.19984	0.0096488	0.00348823	0.429066	-1.22073
2353			1.18516	0.00190695	0.00122974	0.447776	-1.15915
2354			1.19887	9.4841e-05	0.000374601	0.434645	-1.20209
2355			1.20567	3.10373e-05	0.000262916	0.457204	-1.12909
2356			1.18266	0.000632226	0.000698265	0.457311	-1.12875
2360			1.20305	5.48379e-05	0.000323046	0.401055	-1.31813
2361			1.20701	6.85515e-05	0.000345605	0.395339	-1.33884
2362			1.19972	0.00750027	0.00294179	0.423417	-1.23985
2363			1.19382	0.000717527	0.00072088	0.434786	-1.20162
2365			1.08725	0.0145845	0.00464421	0.515845	-0.954989
2366			1.19419	0.00013065	0.000407338	0.476062	-1.07078
2367			1.1846	0.000343041	0.000571633	0.423308	-1.24022
2368			1.18325	0.000363288	0.000584352	0.464353	-1.10671
2369			1.187	0.000206513	0.000478079	0.479331	-1.06091
2370			1.18502	0.000334176	0.000566352	0.498261	-1.00503
2373			1.07539	0.00709491	0.00283693	0.380979	-1.39222
2374			1.14501	0.00125141	0.000961455	0.501391	-0.995992
2375			1.15248	0.00189371	0.00122489	0.40852	-1.29152
2376			1.13171	0.0018988	0.00122676	0.487439	-1.03671
2378			1.16757	0.000756121	0.00073443	0.52587	-0.927222
2379			1.1749	0.000562375	0.000676104	0.523704	-0.933176
2380			1.12858	0.0170566	0.00522614	0.361066	-1.46967
2381			1.18773	0.000240689	0.000503731	0.490313	-1.02822
2382			1.07897	0.0229232	0.0064962	0.305817	-1.70926
2387			1.18764	0.00109584	0.000891969	0.435966	-1.19771
2389			1.15605	0.00629634	0.00262748	0.461192	-1.11656
2390			1.13653	0.00239054	0.00140829	0.491026	-1.02613
2392			1.15972	0.00140113	0.0010292	0.43226	-1.21003
2393			1.09104	0.00666796	0.00272688	0.527721	-0.922153
2394			1.18443	0.000515645	0.00065895	0.422972	-1.24137
2395			1.18571	0.000689213	0.000713841	0.400941	-1.31854
2396			1.15635	0.00125331	0.000962277	0.493553	-1.01872
2397			1.08816	0.0070191	0.00281721	0.536517	-0.898303
2398			1.17964	0.00183234	0.00120199	0.437419	-1.19291
2400			1.08882	0.00958928	0.00347332	0.467813	-1.096
2401			1.0894	0.00945006	0.00343823	0.462548	-1.11232
2402			1.06592	0.0119481	0.00404017	0.460317	-1.1193
2403			1.08285	0.0120736	0.00406903	0.458901	-1.12374
2404			1.08725	0.0100481	0.0035868	0.452619	-1.14363
2406			1.05975	0.0221908	0.00634817	0.47616	-1.07048
2409			1.19371	0.000130711	0.000407397	0.3634	-1.46037
2410			1.02177	0.0217185	0.00625119	0.40899	-1.28986
2411			1.13554	0.00632786	0.00263607	0.410865	-1.28326
2414			1.02245	0.0316458	0.00825506	3.37434	1.75461
2418			1.10465	0.0103474	0.00365906	0.504257	-0.987767
2419			1.14175	0.00444725	0.00207681	0.384023	-1.38074
2423			1.19207	0.00105955	0.000876853	0.332797	-1.58729
2437			1.07924	0.0175522	0.00534137	0.469372	-1.0912
2442			1.00511	0.0491004	0.0115782	0.582467	-0.779752
2443			1.07432	0.0236891	0.0066549	0.551648	-0.858179
2450			1.12512	0.0144609	0.00461563	0.441431	-1.17974
2452			1.05926	0.0450734	0.0108363	0.376019	-1.41112
2453			1.11315	0.0078037	0.00302045	0.459588	-1.12159
2455			1.10861	0.0316693	0.00825978	0.47761	-1.06609
2456			1.19245	0.00098926	0.000846096	0.452936	-1.14262
2457			1.15297	0.0019189	0.0012341	0.423451	-1.23973
2458			1.18912	0.000243122	0.000505731	0.464294	-1.10689
2460			1.02275	0.0112163	0.00386801	0.492557	-1.02164
2462			1.13365	0.00271253	0.0015176	0.49669	-1.00958
2463			1.1541	0.00142121	0.00103807	0.498452	-1.00447
2464			1.09463	0.0253089	0.00699148	0.463653	-1.10888
2473			1.03587	0.0490014	0.0115602	0.256867	-1.9609
2474			1.0266	0.0403777	0.00994507	0.470819	-1.08676
2475			1.07136	0.0199024	0.005867	0.482252	-1.05214
2484			1.13812	0.00983093	0.0035335	0.332265	-1.58959
2485			1.08355	0.00383527	0.00188923	0.36437	-1.45652
2487			1.05354	0.00163544	0.0011269	0.240889	-2.05356
2490			1.11505	0.00418507	0.00199584	0.437572	-1.19241
2491			1.16719	0.00283196	0.0015557	0.478356	-1.06384
2494			1.06487	0.0212905	0.00616229	0.651794	-0.617513
2505			1.05899	0.0213565	0.00617608	0.475633	-1.07208
2506			1.05901	0.0223548	0.00638155	0.490672	-1.02717
2535			1.09244	0.00394716	0.00192399	0.431182	-1.21363
2536			1.15444	0.00194452	0.00124337	0.447452	-1.16019
2537			1.02395	0.0221815	0.00634626	0.456793	-1.13039
2548			1.09619	0.0122186	0.00410213	0.524369	-0.931345
2550			1.02716	0.0345681	0.00883039	0.468585	-1.09362
2558			1.03909	0.0202223	0.00593603	0.478451	-1.06356
2563			1.10916	0.0112303	0.00387137	0.358057	-1.48174
2564			1.07934	0.0136812	0.00443228	0.428855	-1.22144
2570			1.10014	0.0217185	0.0062512	0.495277	-1.01369
2573			1.15774	0.00377502	0.00187021	0.439615	-1.18569
2574			1.08159	0.0256406	0.00706062	0.473767	-1.07775
2577			1.16855	0.000596353	0.000687354	0.439141	-1.18724
2578			1.15199	0.0066308	0.00271712	0.445426	-1.16674
2579			1.17113	0.00177738	0.00118102	0.447163	-1.16113
2590			1.10705	0.0146152	0.00465126	0.401612	-1.31613
2593			1.01274	0.0470709	0.0112061	0.42923	-1.22018
2594			1.08784	0.0252902	0.00698758	0.524602	-0.930706
2595			1.09601	0.0231882	0.00654908	0.51421	-0.959572
2598			1.09804	0.013991	0.00450579	0.391212	-1.35398
2599			1.14132	0.0228422	0.00647997	0.337681	-1.56627
2600			1.14041	0.00528936	0.00233956	0.470089	-1.089
2601			1.04786	0.00385051	0.00189401	0.29251	-1.77344
2602			1.14102	0.00945111	0.0034385	0.491462	-1.02485
2605			1.17994	0.000263117	0.000521294	0.495651	-1.0126
2606			1.11358	0.0162954	0.00504609	0.45717	-1.1292
2607			1.04036	0.0393449	0.00974513	0.411	-1.28279
2610			1.08877	0.00499065	0.0022496	0.46208	-1.11378
2613			1.17839	0.000441568	0.000626842	0.454837	-1.13658
2616			1.08805	0.00552512	0.00240822	0.389017	-1.36209
2618			1.05205	0.0257808	0.00708971	0.46362	-1.10899
2619			1.07093	0.0185846	0.0055764	0.549874	-0.862828
2620			1.08348	0.0233385	0.00658087	0.504942	-0.98581
2622			1.11433	0.0294211	0.00781968	0.36342	-1.46029
2623			1.06165	0.0384256	0.00956525	0.583662	-0.776796
2624			1.11428	0.0330194	0.0085285	0.264679	-1.91769
2627			1.13612	0.00352926	0.00179034	0.483971	-1.04701
2629			1.12288	0.0150106	0.00474166	0.350574	-1.51221
2636			1.11158	0.0325735	0.00844031	0.452688	-1.14341
2637			1.13906	0.0030021	0.00161044	0.410624	-1.28411
2638			1.04371	0.0252065	0.00697006	0.49064	-1.02726
2639			1.12609	0.00579518	0.00248683	0.457122	-1.12935
2650			1.13389	0.010938	0.00380072	0.275963	-1.85745
2653			1.14237	0.00907016	0.00334085	0.473988	-1.07708
2656			1.02255	0.034652	0.00884656	0.40627	-1.29949
2665			1.04645	0.00736448	0.00290647	0.425673	-1.23218
2678			1.09979	0.0283011	0.00759971	0.535933	-0.899875
2679			1.09886	0.0184402	0.00554392	0.57571	-0.796585
2717			1.18192	0.00320192	0.00167893	0.282842	-1.82193
2719			1.1816	0.000617212	0.000693811	0.418552	-1.25652
2720			1.10388	0.00264371	0.001495	0.460855	-1.11762
2721			1.00476	0.0299591	0.00792426	0.394069	-1.34348
2724			1.17212	0.00276977	0.00153604	0.396839	-1.33337
2727			1.14151	0.00487603	0.00221416	0.554422	-0.850945
2728			1.09337	0.0061721	0.00259334	0.443632	-1.17256
2729			1.14005	0.00304916	0.00162558	0.404903	-1.30435
2731			1.004	0.0444083	0.0107124	0.477152	-1.06748
2733			1.11781	0.00187436	0.00121774	0.366081	-1.44976
2734			1.17798	0.000289713	0.000539835	0.328577	-1.6057
2743			1.16466	0.00615462	0.0025885	0.284727	-1.81235
2744			1.07501	0.0306981	0.00806626	0.367879	-1.4427
2750			1.07484	0.0405366	0.00997564	0.292381	-1.77408
2752			1.02408	0.0375613	0.00939549	0.411497	-1.28105
2754			1.09073	0.0400184	0.00987576	0.376527	-1.40917
2755			1.14447	0.00487539	0.00221396	0.515283	-0.956564
2757			1.194	0.000944901	0.000825603	0.344165	-1.53883
2759			1.14955	0.00223235	0.00135159	0.524879	-0.929944
2762			1.07789	0.0237643	0.00667072	0.475639	-1.07206
2764			1.0647	0.0240086	0.00672189	0.422366	-1.24344
2765			1.04497	0.0355161	0.00901195	0.567804	-0.816534
2768			1.04496	0.0288782	0.00771313	0.592915	-0.754103
2771			1.0796	0.00414295	0.0019831	0.407989	-1.2934
2774			1.09298	0.00521589	0.00231775	0.478025	-1.06484
2777			1.02634	0.0490624	0.0115713	0.371148	-1.42993
2778			1.19169	0.00107599	0.000883762	0.423171	-1.24069
2779			1.04491	0.0244117	0.00680578	0.559428	-0.837975
2781			1.04039	0.0436827	0.0105762	0.381489	-1.39029
2784			1.05937	0.0340738	0.00873476	0.528356	-0.920419
2787			1.11358	0.0130134	0.00427915	0.313707	-1.67251
2793			1.16209	0.00426942	0.00202106	0.491317	-1.02527
2795			1.19625	0.000223751	0.000490125	0.35095	-1.51066
2797			1.10289	0.0195777	0.00579635	0.264708	-1.91752
2803			1.07338	0.0221363	0.00633703	0.324808	-1.62234
2804			1.18194	0.000882335	0.000795146	0.430802	-1.2149
2805			1.17158	0.00103822	0.000867734	0.618056	-0.69419
2808			1.15074	0.0016949	0.00114992	0.515088	-0.957109
2811			1.11623	0.0183539	0.00552445	0.506228	-0.98214
2812			1.06688	0.0183607	0.005526	0.584623	-0.774421
2819			1.16936	0.000954117	0.000829933	0.355197	-1.49331
2824			1.07965	0.0144947	0.00462345	0.601124	-0.734265
2835			1.17249	0.00114509	0.000914073	0.400718	-1.31934
2837			1.14879	0.00572494	0.00246647	0.471448	-1.08483
2843			1.19341	0.000493518	0.000650051	0.499241	-1.00219
2845			1.11356	0.00798018	0.00306525	0.477601	-1.06612
2846			1.11943	0.00642243	0.00266166	0.471433	-1.08488
2847			1.17851	0.000707891	0.000718532	0.383455	-1.38287
2849			1.18655	0.00086347	0.000785584	0.495723	-1.01239
2850			1.11498	0.0285671	0.00765214	0.398266	-1.3282
2852			1.12943	0.00692855	0.00279424	0.434132	-1.2038
2853			1.13867	0.00496072	0.00224039	0.451397	-1.14753
2856			1.13115	0.0109676	0.00380792	0.468847	-1.09281
2861			1.17987	0.0272635	0.00739268	0.399819	-1.32258
2870			1.11054	0.00653229	0.00269106	0.570383	-0.809998
2877			1.10814	0.016806	0.00516728	0.565865	-0.821471
2882			1.17618	0.000758124	0.000735154	0.357938	-1.48222
2885			1.07028	0.0494259	0.0116372	0.411433	-1.28127
2886			1.10324	0.0156763	0.00489726	0.47031	-1.08832
2888			1.07295	0.0165386	0.00510403	0.502586	-0.992558
2890			1.13862	0.00335467	0.00173128	0.343943	-1.53976
2895			1.14792	0.00431217	0.00203369	0.365513	-1.45201
2897			1.10364	0.00575285	0.00247458	0.379593	-1.39747
2899			1.13666	0.00223805	0.00135369	0.339334	-1.55922
2903			1.13373	0.00857517	0.00321138	0.537324	-0.896136
2909			1.16516	0.00644899	0.0026688	0.435384	-1.19964
2915			1.12912	0.00404797	0.00195469	0.297951	-1.74685
2918			1.14631	0.00154219	0.0010895	0.471738	-1.08394
2919			1.19255	0.00079481	0.000751467	0.497828	-1.00628
2921			1.08116	0.0119182	0.00403326	0.332298	-1.58945
2930			1.11773	0.0245538	0.00683518	0.341846	-1.54858
2932			1.02121	0.00687366	0.00278021	0.355598	-1.49168
2935			1.17771	0.00145069	0.00105092	0.432097	-1.21057
2937			1.10346	0.0163776	0.00506572	0.455547	-1.13433
2942			1.16869	0.00363506	0.00182516	0.487228	-1.03733
2948			1.14183	0.00452837	0.00210339	0.527211	-0.923546
2961			1.09249	0.0149449	0.00472674	0.513937	-0.960338
2969			1.03299	0.00790501	0.00304625	0.435413	-1.19954
2972			1.13898	0.00212381	0.00131084	0.407833	-1.29395
2973			1.11957	0.0033694	0.00173635	0.459906	-1.12059
2974			1.17925	0.00200427	0.00126547	0.270363	-1.88703
2976			1.11819	0.00439648	0.00206003	0.425319	-1.23338
2977			1.0786	0.00728381	0.00288541	0.350346	-1.51315
2981			1.02785	0.0452431	0.0108678	0.579185	-0.787905
2983			1.14786	0.000723122	0.000722222	0.388773	-1.363
2984			1.16762	0.0388505	0.0096486	0.147347	-2.76271
2985			1.08379	0.00689761	0.00278634	0.560332	-0.835647
2987			1.07542	0.0295948	0.00785355	0.322616	-1.63211
2990			1.20786	0.0215857	0.00622372	639.446	9.32068
2992			1.18349	0.000280319	0.000533544	0.380964	-1.39227
2999			1.16795	0.000680428	0.000711567	0.47103	-1.08611
3000			1.07669	0.0301932	0.00796944	0.552585	-0.855731
3002			1.11052	0.0133147	0.00434437	0.443459	-1.17313
3003			1.0633	0.0331625	0.00855666	0.277014	-1.85197
3005			1.06134	0.0255668	0.00704529	0.505099	-0.985363
3006			1.14067	0.00458123	0.00212056	0.403865	-1.30806
3010			1.12631	0.00607036	0.00256503	0.539546	-0.890181
3011			1.16446	0.0101033	0.00360023	0.317324	-1.65597
3013			1.17944	0.00216945	0.00132817	0.376616	-1.40883
3014			1.14749	0.00313827	0.00165691	0.334143	-1.58146
3019			1.16337	0.00469555	0.00215728	0.403048	-1.31098
3022			1.16451	0.00274124	0.00152688	0.506462	-0.981475
3023			1.07711	0.00645222	0.00266967	0.500494	-0.998575
3025			1.06758	0.0102982	0.00364728	0.505403	-0.984493
3026			1.01762	0.0128376	0.00424064	0.485936	-1.04116
3028			1.19194	0.0125929	0.00418642	0.518336	-0.94804
3032			1.05284	0.0294975	0.00783458	0.409483	-1.28813
3033			1.14817	0.00407429	0.00196262	0.465496	-1.10316
3034			1.09869	0.0242133	0.00676457	0.398942	-1.32575
3043			1.16763	0.000690667	0.000714213	0.30876	-1.69544
3044			1.12332	0.0121876	0.00409508	0.457761	-1.12733
3051			1.10526	0.00947519	0.00344459	0.45349	-1.14086
3052			1.16728	0.00393338	0.00191975	0.241241	-2.05145
3053			1.12641	0.0069676	0.00280417	0.582816	-0.778888
3054			1.16086	0.000970484	0.000837529	0.429268	-1.22005
3057			1.1319	0.0256627	0.00706522	0.26505	-1.91567
3061			1.13189	0.00444146	0.0020749	0.195836	-2.35229
3063			1.16914	0.00111701	0.000901011	0.151546	-2.72218
3066			1.08376	0.0124596	0.00415658	0.599339	-0.738555
3069			1.10825	0.0208913	0.00607849	0.381281	-1.39107
3072			1.13587	0.0106267	0.00372531	0.353657	-1.49958
3074			1.15598	0.00887563	0.00329004	0.373707	-1.42002
3075			1.03811	0.0480579	0.011388	0.540905	-0.886552
3076			1.11635	0.0240036	0.00672085	0.466958	-1.09864
3078			1.15954	0.0086619	0.00323347	0.398801	-1.32626
3079			1.17462	0.000496221	0.000651168	0.296373	-1.75451
3080			1.18424	0.00137959	0.00101956	0.459993	-1.12032
3082			1.10853	0.0137707	0.0044536	0.374866	-1.41555
3085			1.18048	0.00111283	0.000899235	0.454266	-1.13839
3088			1.10711	0.00794168	0.00305553	0.329564	-1.60137
3089			1.19184	0.000249892	0.000511171	0.455615	-1.13411
3090			1.16836	0.000967634	0.000836215	0.416951	-1.26205
3095			1.13403	0.00343775	0.00175964	0.312812	-1.67663
3100			1.0404	0.0292838	0.00779283	0.298518	-1.74411
3102			1.02418	0.017763	0.00538989	0.550453	-0.86131
3105			1.13866	0.00413066	0.00197945	0.550468	-0.86127
3106			1.17523	0.00127344	0.000970915	0.552502	-0.855948
3107			1.15163	0.00163762	0.00112776	0.419758	-1.25237
3110			1.15786	0.000864327	0.000786022	0.500818	-0.997643
3113			1.1358	0.00498598	0.00224816	0.497479	-1.00729
3115			1.0795	0.00160503	0.00111491	0.346816	-1.52776
3117			1.11061	0.022353	0.00638119	0.244461	-2.03232
3118			1.02448	0.0087508	0.0032571	0.402836	-1.31173
3119			1.17706	0.0287431	0.00768667	0.384577	-1.37865
3120			1.147	0.00398034	0.00193416	0.439705	-1.18539
3128			1.19216	0.00080447	0.000756124	0.313475	-1.67358
3130			1.13889	0.00690603	0.00278849	0.433618	-1.2055
3135			1.14233	0.00411803	0.0019757	0.571632	-0.806842
3136			1.05918	0.0115639	0.00395063	0.558337	-0.840791
3138			1.05814	0.00669269	0.00273335	0.465038	-1.10458
3141			1.07634	0.0266204	0.00726233	0.333009	-1.58637
3142			1.09498	0.0246572	0.00685651	0.483782	-1.04757
3143			1.1532	0.00391699	0.00191469	0.522286	-0.937087
3146			1.16734	0.00630337	0.0026294	0.418835	-1.25555
3147			1.15039	0.0103102	0.00365015	0.38785	-1.36643
3148			1.17891	0.0239615	0.00671204	0.427118	-1.22729
3150			1.17531	0.00321436	0.0016832	0.450832	-1.14934
3151			1.15604	0.00613481	0.002583	0.430411	-1.21621
3158			1.16646	0.00284407	0.00155949	0.450235	-1.15125
3159			1.18862	0.00159875	0.00111241	0.454501	-1.13764
3160			1.16847	0.00148369	0.00106506	0.481174	-1.05537
3164			1.11307	0.00620641	0.00260281	0.484958	-1.04407
3174			1.13201	0.0015905	0.00110912	0.455058	-1.13588
3175			1.11092	0.00102135	0.00086039	0.35318	-1.50153
3177			1.10097	0.00282027	0.00155203	0.421585	-1.24611
3178			1.02245	0.004363	0.0020489	0.384982	-1.37714
3184			1.18969	0.000407669	0.000609647	0.468054	-1.09525
3185			1.20352	0.000163056	0.000440616	0.415134	-1.26835
3186			1.20197	7.2871e-05	0.000351422	0.415866	-1.26581
3193			1.13192	0.0129888	0.00427379	0.424987	-1.23451
3194			1.09199	0.0273833	0.00741679	0.511872	-0.966145
3195			1.14043	0.00581334	0.00249206	0.445561	-1.1663
3196			1.13764	0.00750387	0.00294274	0.617461	-0.69558
3197			1.16269	0.00281032	0.0015489	0.43206	-1.2107
3199			1.16348	0.00507662	0.00227584	0.308979	-1.69442
3200			1.07242	0.025882	0.00711068	0.280157	-1.83569
3201			1.18053	0.00237518	0.00140292	0.427815	-1.22494
3202			1.0116	0.027463	0.0074328	0.340642	-1.55367
3203			1.10601	0.00226937	0.00136514	0.398407	-1.32768
3204			1.13761	0.0125131	0.00416857	0.43545	-1.19942
3205			1.15589	0.000891688	0.00079982	0.504488	-0.987109
3207			1.17576	0.000807711	0.000757674	0.48547	-1.04254
3208			1.09207	0.0321484	0.00835574	0.441649	-1.17903
3210			1.1921	0.000332406	0.000565388	0.428819	-1.22156
3214			1.13394	0.0101722	0.00361693	0.410967	-1.28291
3216			1.05273	0.00476375	0.00217893	0.321822	-1.63566
3217			1.02567	0.0224984	0.00641067	0.435248	-1.20009
3218			1.02104	0.0174702	0.0053224	0.452791	-1.14308
3221			1.12369	0.0125608	0.00417924	0.361599	-1.46754
3224			1.19417	0.00049221	0.000649508	0.548079	-0.867545
3226			1.13298	0.0114446	0.00392246	0.482934	-1.0501
3228			1.14174	0.0469417	0.0111822	0.437413	-1.19293
3229			1.10568	0.0120668	0.00406748	0.485638	-1.04205
3233			1.14174	0.0043516	0.00204529	0.501473	-0.995757
3236			1.03149	0.0281973	0.00757917	0.487604	-1.03622
3240			1.17445	0.00104015	0.000868566	0.46356	-1.10917
3242			1.06468	0.0286821	0.00767471	0.516746	-0.952473
3245			1.17221	0.000537769	0.000667333	0.36743	-1.44446
3248			1.01095	0.049492	0.0116492	0.61177	-0.708938
3249			1.13293	0.0126819	0.0042062	0.468995	-1.09235
3254			1.13513	0.00288529	0.00157268	0.310802	-1.68593
3258			1.08298	0.0026008	0.00148065	0.405549	-1.30205
3259			1.07199	0.00824146	0.00313033	12.3335	3.62451
3260			1.18515	0.000719697	0.000721403	0.493252	-1.0196
3262			1.12695	0.00529135	0.00234015	0.498052	-1.00563
3263			1.14057	0.00172225	0.00116036	0.490256	-1.02839
3270			1.08787	0.00359008	0.00181044	0.483113	-1.04957
3272			1.05326	0.0439763	0.0106314	0.585351	-0.772627
3279			1.11935	0.0105971	0.00371834	0.491892	-1.02359
3280			1.05362	0.0263663	0.00721039	0.441148	-1.18066
3281			1.17397	0.00401484	0.00194467	0.408155	-1.29281
3283			1.17902	0.00189229	0.00122437	0.439193	-1.18707
3287			1.04513	0.0123068	0.00412213	0.496517	-1.01008
3289			1.08233	0.00706925	0.00283027	0.480904	-1.05618
3290			1.01735	0.0179196	0.00542577	0.48531	-1.04302
3292			1.18924	0.000748592	0.000731691	0.426859	-1.22817
3296			1.13409	0.00190587	0.00122935	0.449343	-1.15411
3298			1.17325	0.00115318	0.000917803	0.488541	-1.03345
3304			1.04904	0.0323459	0.00839511	2.2806	1.18941
3308			1.14186	0.0106877	0.00373962	0.407205	-1.29617
3311			1.11076	0.00262894	0.00149008	0.412381	-1.27795
3312			1.16484	0.00242128	0.00141895	0.482985	-1.04995
3315			1.11373	0.0148716	0.00471004	0.527102	-0.923846
3321			1.14727	0.00567006	0.00245046	0.14412	-2.79466
3322			1.08277	0.0338543	0.00869207	0.306854	-1.70438
3328			1.15444	0.0122409	0.0041072	0.430621	-1.21551
3329			1.18201	0.025843	0.00710261	0.412894	-1.27616
3338			1.16262	0.00828444	0.0031409	0.263977	-1.92152
3342			1.11055	0.0042439	0.00201346	0.427268	-1.22679
3343			1.11445	0.00534632	0.00235634	0.464959	-1.10483
3345			1.00456	0.0307954	0.00808481	0.469706	-1.09017
3347			1.18515	0.000719697	0.000721403	0.493252	-1.0196
3348			1.00914	0.0370615	0.00930276	0.609778	-0.713644
3351			1.13688	0.00152455	0.00108222	0.443956	-1.17151
3353			1.12061	0.00399247	0.00193786	0.517353	-0.95078
3355			1.07394	0.0193986	0.00575712	0.50955	-0.972704
3362			1.16943	0.00218936	0.00133564	0.458381	-1.12538
3363			1.18274	0.000362859	0.000584092	0.190859	-2.38942
3364			1.11357	0.00685559	0.00277557	0.434567	-1.20235
3365			1.19695	0.00989397	0.00354905	0.344413	-1.53779
3366			1.13705	0.0130019	0.00427664	0.367285	-1.44503
3367			1.16228	0.00426023	0.00201832	0.401735	-1.31568
3370			1.15774	0.0100673	0.00359148	0.331646	-1.59228
3374			1.13107	0.015218	0.00478869	0.294382	-1.76424
3375			1.16626	0.0311199	0.00814892	0.36541	-1.45241
3376			1.1552	0.000997021	0.000849593	0.467782	-1.09609
3377			1.14141	0.00203341	0.00127611	0.391625	-1.35246
3378			1.18158	0.000216043	0.000484903	0.39311	-1.34699
3380			1.16656	0.000395974	0.000603281	0.407734	-1.2943
3381			1.17543	0.000851609	0.000779478	0.382394	-1.38687
3382			1.1578	0.000583885	0.000683335	0.393332	-1.34618
3385			1.16313	0.00227343	0.00136662	0.374894	-1.41544
3389			1.1027	0.00650252	0.00268313	0.47146	-1.08479
3392			1.04508	0.00808539	0.00309163	0.497995	-1.0058
3393			1.1801	0.00088116	0.000794556	0.42174	-1.24557
3394			1.15961	0.0010399	0.00086846	0.461082	-1.11691
3395			1.18036	0.00364429	0.00182817	0.330493	-1.59731
3396			1.16457	0.000196273	0.000470252	0.334891	-1.57824
3398			1.08379	0.0075468	0.00295399	0.250925	-1.99467
3399			1.16736	0.00101614	0.0008581	0.360499	-1.47193
3400			1.06716	0.0276985	0.00747995	0.249594	-2.00234
3402			1.17474	0.00428831	0.00202665	0.427175	-1.2271
3406			1.1274	0.00307903	0.00163615	0.458837	-1.12395
3410			1.18274	0.000112664	0.00038803	0.411529	-1.28093
3411			1.18636	9.26604e-05	0.000372682	0.400801	-1.31904
3413			1.18263	0.000171789	0.000449118	0.445574	-1.16626
3414			1.19661	6.05791e-05	0.000333355	0.402528	-1.31284
3415			1.16431	0.000474816	0.000642092	0.433799	-1.2049
3416			1.19453	8.4746e-05	0.000365087	0.455014	-1.13602
3417			1.18791	0.0031569	0.00166339	0.428832	-1.22152
3418			1.19411	4.12855e-05	0.000293864	0.413963	-1.27243
3420			1.13579	0.00238437	0.00140613	0.512495	-0.964389
3421			1.09598	0.00410068	0.00197052	0.370128	-1.4339
3422			1.09796	0.00391076	0.00191276	0.516905	-0.95203
3423			1.145	0.00840291	0.00316983	0.374319	-1.41766
3424			1.17892	0.000139835	0.000416186	0.377675	-1.40478
3425			1.17961	0.00139114	0.00102474	0.394963	-1.34021
3427			1.18105	0.000220022	0.00048763	0.376905	-1.40773
3429			1.19171	0.000722204	0.000722003	0.445643	-1.16604
3430			1.20149	0.000226624	0.000492008	0.44355	-1.17283
3431			1.19887	0.000293721	0.00054244	0.42385	-1.23837
3432			1.16599	0.00127738	0.000972591	0.419286	-1.25399
3433			1.06243	0.0264998	0.0072377	0.356423	-1.48834
3435			1.04827	0.0454227	0.0109011	0.357847	-1.48259
3437			1.19332	0.000534711	0.000666204	0.425493	-1.23279
3438			1.19786	0.000283147	0.000535466	0.425615	-1.23238
3440			1.16988	0.000592123	0.000686004	0.485355	-1.04289
3442			1.16212	0.000596471	0.000687391	0.482166	-1.0524
3443			1.20538	8.36772e-05	0.000363978	0.414922	-1.26909
3444			1.17448	0.000983176	0.000843337	0.425292	-1.23347
3445			1.19651	0.000304518	0.000549231	0.412948	-1.27597
3447			1.20814	7.31709e-06	0.000151546	0.455622	-1.13409
3449			1.16549	0.00206912	0.0012897	0.429305	-1.21992
3450			1.05299	0.0391751	0.00971203	0.506645	-0.980952
3451			1.19946	0.000221712	0.000488769	0.438619	-1.18896
3453			1.1863	0.00139644	0.00102711	0.446937	-1.16186
3454			1.17918	0.000575107	0.000680431	0.409185	-1.28918
3458			1.20238	0.000131744	0.000408396	0.440301	-1.18344
3459			1.19977	0.000106831	0.00038403	0.359366	-1.47648
3460			1.09288	0.00394959	0.00192474	0.329198	-1.60297
3462			1.17549	0.00478248	0.00218484	0.388892	-1.36256
3463			1.17471	0.00127965	0.000973555	0.367264	-1.44511
3464			1.18986	0.000233694	0.000497842	0.421166	-1.24754
3465			1.19705	0.000222767	0.000489473	0.4371	-1.19397
3466			1.15514	0.000619495	0.000694499	0.453698	-1.1402
3467			1.18858	0.0177847	0.00539486	0.415226	-1.26803
3468			1.16742	0.00031185	0.000553665	0.36873	-1.43936
3469			1.16346	0.00288217	0.00157165	0.341677	-1.5493
3470			1.17993	0.0047805	0.00218422	0.412882	-1.2762
3471			1.18118	0.00464619	0.00214149	0.413304	-1.27472
3472			1.19696	4.66158e-05	0.000306351	0.38477	-1.37793
3473			1.1864	0.000120342	0.000396739	0.371211	-1.42969
3474			1.19654	0.000173492	0.000450712	0.437845	-1.19151
3475			1.15406	0.000946363	0.000826292	0.495683	-1.01251
3476			1.19582	0.000548218	0.000671126	0.296348	-1.75464
3477			1.0771	0.0341439	0.00874837	0.379055	-1.39952
3478			1.19489	6.06134e-05	0.000333412	0.383479	-1.38278
3479			1.18854	7.61574e-05	0.00035552	0.378895	-1.40013
3480			1.13771	0.00163231	0.00112568	0.500537	-0.998451
3481			1.19051	0.00182173	0.00119797	0.39379	-1.3445
3482			1.1958	6.15363e-05	0.000334943	0.447987	-1.15847
3483			1.19861	0.000598142	0.00068792	0.377496	-1.40547
3486			1.16144	0.00378168	0.00187232	0.449522	-1.15354
3487			1.20122	0.00027079	0.000526879	0.395895	-1.33681
3488			1.16982	0.00267736	0.00150611	0.308515	-1.69659
3490			1.18098	0.00108974	0.000889461	0.432401	-1.20956
3491			1.15096	0.00223009	0.00135076	0.503458	-0.990057
3492			1.18717	0.000117769	0.000393901	0.459848	-1.12077
3494			1.20197	0.00518136	0.00230743	0.425935	-1.2313
3495			1.1974	0.00953967	0.00346086	0.429631	-1.21883
3498			1.16809	0.000475469	0.000642377	0.483213	-1.04927
3499			1.16641	0.00212832	0.00131256	0.382662	-1.38586
3500			1.17814	0.000256047	0.000515963	0.460103	-1.11997
3501			1.17319	0.000287146	0.000538143	0.470006	-1.08925
3502			1.15823	0.00429541	0.00202875	0.462508	-1.11245
3504			1.15423	0.00203611	0.00127709	0.434832	-1.20147
3505			1.20516	7.12762e-05	0.000349334	0.423769	-1.23865
3506			1.17553	0.000238381	0.000501811	0.446787	-1.16234
3507			1.17623	0.000244025	0.000506468	0.446971	-1.16175
3508			1.19484	0.00136198	0.0010116	0.39274	-1.34835
3509			1.18835	0.00103256	0.000865284	0.331557	-1.59267
3510			1.19955	0.000622738	0.000695469	0.413537	-1.27391
3513			1.1922	0.0142434	0.00456504	0.329855	-1.6001
3514			1.17755	0.000779794	0.000744119	0.455343	-1.13498
3515			1.19036	0.000453566	0.000632517	0.439184	-1.1871
3516			1.1994	0.000143227	0.000419848	0.42318	-1.24066
3518			1.03947	0.0162239	0.00502898	0.188727	-2.40563
3520			1.17575	0.000315307	0.000555708	0.459952	-1.12045
3521			1.16396	0.000665265	0.000707538	0.457493	-1.12818
3523			1.1192	0.00435317	0.00204575	0.367649	-1.4436
3524			1.15504	0.00325396	0.0016967	0.448203	-1.15778
3525			1.19428	9.01191e-05	0.000370356	0.418811	-1.25563
3526			1.15931	0.00122833	0.00095143	0.480605	-1.05708
3527			1.19382	9.41694e-05	0.000374017	0.427832	-1.22488
3529			1.1966	0.00039559	0.000603067	0.474449	-1.07568
3532			1.04629	0.0429603	0.0104397	0.433974	-1.20432
3533			1.19664	0.000565039	0.000677021	0.47064	-1.08731
3534			1.1968	0.000532026	0.000665204	0.511973	-0.96586
3535			1.16351	0.000953106	0.00082946	0.44605	-1.16472
3536			1.04995	0.0361599	0.00913386	0.518164	-0.94852
3537			1.18451	0.00143999	0.00104629	0.460377	-1.11911
3538			1.10774	0.0132622	0.00433308	0.482967	-1.05
3539			1.0501	0.0452367	0.0108666	0.487076	-1.03778
3540			1.16555	0.00147143	0.00105984	0.570914	-0.808655
3544			1.19265	0.000606358	0.000690491	0.456303	-1.13194
3545			1.11951	0.00177613	0.00118055	0.455728	-1.13376
3546			1.17611	0.000401095	0.000606098	0.482662	-1.05091
3549			1.20821	1.96043e-05	0.000210768	0.470646	-1.08728
3553			1.19587	9.1473e-05	0.000371608	0.465758	-1.10235
3554			1.18479	0.000248816	0.000510319	0.521323	-0.93975
3555			1.18159	0.00040217	0.000606683	0.521342	-0.939699
3557			1.19586	8.88654e-05	0.00036917	0.495115	-1.01417
3558			1.19655	0.000117454	0.000393549	0.493087	-1.02009
3559			1.0306	0.0483789	0.0114467	0.372289	-1.4255
3560			1.14684	0.00519812	0.00231244	0.447404	-1.16035
3561			1.17232	0.00194658	0.00124411	0.511854	-0.966195
3562			1.14146	0.00186487	0.00121421	0.535534	-0.90095
3563			1.13682	0.00427867	0.0020238	0.502066	-0.994052
3564			1.1752	0.00123593	0.000954729	0.395591	-1.33792
3565			1.20175	0.000435183	0.000623738	0.39692	-1.33308
3566			1.19946	0.000331533	0.00056491	0.401881	-1.31516
3567			1.1748	0.0261373	0.00716336	0.449321	-1.15418
3568			1.1536	0.0431167	0.0104693	0.447851	-1.15891
3570			1.1408	0.00285353	0.00156244	0.543897	-0.878594
3571			1.14111	0.00299597	0.00160849	0.545753	-0.873681
3572			1.19805	0.000273011	0.000528459	0.381456	-1.39041
3574			1.04499	0.0129193	0.00425857	0.402981	-1.31122
3576			1.03983	0.0454527	0.0109066	0.549265	-0.864425
3578			1.2027	2.80449e-05	0.00025153	0.363862	-1.45854
3579			1.17881	0.0319999	0.00832607	0.429311	-1.2199
3580			1.19856	0.0001973	0.000471061	0.441535	-1.1794
3581			1.19862	0.000298878	0.000545724	0.447983	-1.15848
3583			1.18939	0.000137565	0.000413825	0.476417	-1.0697
3584			1.08319	0.0135427	0.00439913	0.453844	-1.13973
3586			1.17535	0.00267386	0.00150496	0.508978	-0.974324
3587			1.18055	0.00170556	0.00115401	0.492611	-1.02148
3588			1.19372	0.000123652	0.000400273	0.474196	-1.07644
3589			1.19517	9.81865e-05	0.000377414	0.467526	-1.09688
3590			1.19602	9.65365e-05	0.000376046	0.465727	-1.10244
3591			1.20161	3.57766e-05	0.000278572	0.478694	-1.06282
3593			1.11645	0.00566011	0.00244754	0.503718	-0.989311
3594			1.12911	0.00381279	0.00188216	0.508485	-0.975724
3597			1.19505	9.10338e-05	0.000371205	0.471192	-1.08561
3598			1.1882	0.000208201	0.000479319	0.472274	-1.0823
3599			1.17439	0.000621891	0.000695216	0.388828	-1.3628
3600			1.18387	0.00133805	0.00100065	0.47819	-1.06434
3601			1.15699	0.00134702	0.00100477	0.523636	-0.933363
3602			1.14573	0.00403718	0.00195144	0.607005	-0.720221
3603			1.15423	0.00153141	0.00108506	0.523813	-0.932877
3604			1.18836	0.00115268	0.000917576	0.408145	-1.29285
3605			1.1863	0.000320505	0.000558724	0.510465	-0.970115
3606			1.17801	0.00169385	0.00114952	0.436686	-1.19533
3607			1.17688	0.0294486	0.00782504	0.380521	-1.39395
3608			1.1431	0.00153912	0.00108824	0.50466	-0.986617
3610			1.17277	0.0040211	0.00194657	0.390483	-1.35667
3611			1.12098	0.0104284	0.00367839	0.468001	-1.09542
3615			1.09912	0.00525399	0.00232909	0.5329	-0.908062
3616			1.09876	0.00597109	0.00253709	0.544498	-0.877001
3618			1.10847	0.0112557	0.00387746	0.592026	-0.756268
3619			1.08589	0.0181878	0.00548685	0.551817	-0.857737
3620			1.11363	0.0228086	0.00647321	0.513084	-0.962734
3621			1.17975	0.00235554	0.00139601	0.409517	-1.288
3622			1.17573	0.00271169	0.00151732	0.407743	-1.29427
3623			1.1272	0.0139934	0.00450635	0.430015	-1.21754
3625			1.17775	0.00174144	0.00116761	0.438243	-1.1902
3626			1.18046	0.00141303	0.00103447	0.439294	-1.18674
3627			1.14816	0.0104191	0.00367618	0.395316	-1.33892
3628			1.14573	0.00996676	0.00356692	0.46732	-1.09752
3629			1.08113	0.0176212	0.00535728	0.547539	-0.868966
3632			1.17754	0.00431745	0.00203525	0.436835	-1.19484
3635			1.19827	0.000124753	0.00040142	0.516714	-0.952562
3636			1.1889	0.000227621	0.000492654	0.558987	-0.839113
3637			1.07009	0.0225068	0.00641237	0.577636	-0.791767
3641			1.07912	0.00853582	0.00320195	0.493302	-1.01946
3642			1.16008	0.00273477	0.0015248	0.48424	-1.04621
3651			1.07746	0.0213977	0.00618466	0.448041	-1.1583
3656			1.05009	0.0132712	0.00433502	0.479256	-1.06113
3658			1.09117	0.0243021	0.00678303	0.505422	-0.98444
3667			1.06966	0.018196	0.00548869	0.513773	-0.960797
3672			1.12436	0.0499915	0.0117405	0.546453	-0.871831
3674			1.10429	0.00456847	0.00211642	0.34449	-1.53746
3676			1.11034	0.00998574	0.00357157	0.284651	-1.81273
3677			1.10643	0.0222311	0.00635638	0.380005	-1.39591
3691			1.19026	0.000968624	0.000836671	0.531937	-0.910672
3695			1.15193	0.00653613	0.00269208	0.420765	-1.24891
3709			1.12327	0.00239039	0.00140823	0.455487	-1.13452
3714			1.03634	0.0298443	0.00790201	0.341423	-1.55037
3715			1.1348	0.00884267	0.00328137	0.490876	-1.02657
3716			1.09634	0.00893911	0.00330669	0.518788	-0.946783
3717			1.12605	0.00341455	0.00175177	0.284575	-1.81312
3726			1.10221	0.011575	0.00395325	0.533864	-0.905455
3733			1.17229	0.000541879	0.000668837	0.514431	-0.958951
3736			1.19652	8.5652e-05	0.000366011	0.35655	-1.48782
3737			1.09794	0.00222722	0.0013497	0.393597	-1.34521
3742			1.14359	0.00171777	0.00115866	0.358502	-1.47995
3748			1.16144	0.0111413	0.00384998	0.380075	-1.39564
3751			1.11126	0.00150703	0.00107491	0.325241	-1.62042
3752			1.20763	1.54973e-05	0.00018915	0.358028	-1.48186
3761			1.15318	0.00382272	0.00188529	0.474773	-1.07469
3762			1.03068	0.0291863	0.00777372	0.533381	-0.906763
3763			1.02996	0.0100991	0.00359921	0.414761	-1.26965
3764			1.14211	0.00588395	0.00251232	0.540878	-0.886625
3765			1.12799	0.00698234	0.00280791	0.394005	-1.34372
3766			1.03582	0.0168726	0.00518297	0.405057	-1.3038
3768			1.16625	0.00229534	0.00137454	0.53216	-0.910069
3771			1.10635	0.0094185	0.00343023	0.528787	-0.919242
3772			1.09746	0.0080499	0.00308276	0.496977	-1.00875
3773			1.08558	0.0169274	0.00519586	0.460454	-1.11887
3774			1.10226	0.00779141	0.0030173	0.392069	-1.35082
3775			1.04313	0.0142273	0.00456128	0.427605	-1.22565
3776			1.15086	0.00195978	0.00124898	0.473161	-1.0796
3777			1.136	0.00823954	0.00312986	0.432837	-1.20811
3778			1.16302	0.00449573	0.00209273	0.494897	-1.0148
3779			1.12573	0.00485511	0.00220763	0.621144	-0.687001
3780			1.12976	0.00800172	0.00307067	0.606364	-0.721743
3782			1.14706	0.00520822	0.00231546	0.514862	-0.957742
3784			1.16796	0.000537585	0.000667266	0.335405	-1.57602
3785			1.13653	0.00451092	0.0020977	0.52027	-0.942667
3786			1.19274	0.000213366	0.000483029	0.413249	-1.27492
3787			1.13978	0.00290905	0.00158045	0.541948	-0.883774
3788			1.05343	0.00862275	0.00322302	0.336048	-1.57326
3791			1.12411	0.0177694	0.00539136	0.423561	-1.23936
3792			1.18922	0.000449071	0.000630414	0.357568	-1.48371
3793			1.1523	0.000727327	0.000723762	0.41072	-1.28377
3794			1.19201	0.000154879	0.00043212	0.53333	-0.9069
3797			1.11137	0.00224872	0.00135761	0.336632	-1.57076
3798			1.1916	0.000598903	0.000688161	0.503665	-0.989465
3799			1.07361	0.0179056	0.00542257	0.424188	-1.23722
3800			1.12769	0.0065117	0.00268557	0.564374	-0.825277
3801			1.06821	0.00712897	0.00284574	0.539236	-0.891011
3804			1.15736	0.00201151	0.00126813	0.521963	-0.937981
3806			1.12467	0.0167192	0.00514682	0.396836	-1.33339
3807			1.20475	9.69444e-05	0.000376388	0.110596	-3.17662
3810			1.07589	0.0261276	0.00716135	0.501227	-0.996463
3811			1.13725	0.00660321	0.00270985	0.530367	-0.914937
3812			1.18632	0.00393713	0.00192091	0.518489	-0.947615
3813			1.04371	0.0128043	0.00423328	0.631557	-0.663014
3817			1.02663	0.020831	0.00606575	0.43653	-1.19585
3821			1.14364	0.00417379	0.00199244	0.45482	-1.13663
3822			1.15109	0.00410769	0.00197261	0.392978	-1.34748
3823			1.17198	0.000850936	0.000779129	0.510583	-0.969783
3824			1.04714	0.0181184	0.00547109	0.453892	-1.13958
3825			1.12268	0.0131135	0.00430094	0.537262	-0.896302
3830			1.15147	0.00672228	0.00274108	0.51228	-0.964996
3831			1.13835	0.00883379	0.00327903	0.499571	-1.00124
3832			1.12518	0.00474711	0.00217367	0.624673	-0.678827
3835			1.1025	0.0204868	0.00599264	0.503795	-0.989091
3836			1.14359	0.00130055	0.000983181	0.430007	-1.21757
3837			1.16117	0.000767833	0.000738625	0.442275	-1.17699
3838			1.1078	0.00605341	0.00256028	0.502029	-0.994157
3839			1.07054	0.0318801	0.00830208	0.573364	-0.802477
3840			1.13522	0.00892878	0.00330399	0.518023	-0.948912
3841			1.13586	0.00223807	0.0013537	0.367466	-1.44432
3842			1.10178	0.00503709	0.00226381	0.425338	-1.23332
3843			1.141	0.00351897	0.00178692	0.333541	-1.58406
3844			1.10956	0.0117157	0.00398622	0.508039	-0.976989
3845			1.14987	0.0078028	0.00302022	0.41363	-1.27359
3847			1.00873	0.0240198	0.00672423	0.43601	-1.19757
3849			1.17874	0.00187709	0.00121875	0.386131	-1.37284
3851			1.12787	0.00833547	0.0031534	0.358938	-1.47819
3856			1.1406	0.00542075	0.00237807	0.518642	-0.947189
3857			1.12124	0.0131701	0.00431319	0.461358	-1.11604
3861			1.08094	0.0128303	0.00423902	0.401558	-1.31632
3862			1.11584	0.00529389	0.0023409	0.553328	-0.853792
3863			1.0988	0.00574524	0.00247237	0.538933	-0.891822
3865			1.07315	0.0259917	0.00713333	0.468656	-1.0934
3868			1.19245	0.000246555	0.000508513	0.327831	-1.60898
3869			1.1053	0.00523519	0.0023235	0.559575	-0.837597
3871			1.00299	0.0415854	0.0101769	0.473978	-1.07711
3874			1.08637	0.00606255	0.00256284	0.466914	-1.09877
3877			1.11185	0.00533843	0.00235402	0.551635	-0.858214
3881			1.16844	0.00349174	0.00177782	0.492017	-1.02322
3883			1.02294	0.0458084	0.0109723	0.400096	-1.32158
3885			1.16175	0.00214712	0.00131972	0.522937	-0.935292
3886			1.0864	0.00713967	0.0028485	0.338274	-1.56373
3887			1.15659	0.00292382	0.00158527	0.616989	-0.696684
3889			1.15926	0.0370466	0.0093	0.371226	-1.42963
3898			1.13973	0.0111372	0.00384899	0.422082	-1.2444
3899			1.18124	0.00117309	0.000926893	0.441592	-1.17921
3900			1.17206	0.00623264	0.00261003	0.29522	-1.76014
3901			1.13611	0.00737244	0.00290854	0.426326	-1.22997
3906			1.06971	0.0115239	0.0039412	0.525072	-0.929414
3907			1.10898	0.0293688	0.00780945	0.379116	-1.39929
3909			1.09274	0.0108596	0.00378159	0.640755	-0.642156
3912			1.13711	0.00480503	0.00219194	0.0184618	-5.75931
3916			1.1429	0.0027372	0.00152558	0.565297	-0.82292
3918			1.17088	0.0102989	0.00364746	0.549392	-0.864092
3919			1.0951	0.00894481	0.00330818	0.0168	-5.89539
3925			1.03925	0.0431113	0.0104683	0.377621	-1.40499
3926			1.09816	0.00856559	0.00320909	0.497309	-1.00778
3927			1.1388	0.00847822	0.00318807	0.395959	-1.33658
3930			1.16773	0.00210112	0.00130212	0.419928	-1.25179
3932			1.18107	0.00204387	0.0012799	0.382115	-1.38792
3934			1.02437	0.0183764	0.00552952	0.614292	-0.703002
3937			1.07054	0.00734652	0.00290178	0.44155	-1.17935
3938			1.1954	0.00040307	0.000607172	0.339307	-1.55934
3944			1.03424	0.033424	0.008608	0.504024	-0.988436
3946			1.15651	0.011294	0.00388661	0.377436	-1.4057
3949			1.13682	0.0206513	0.00602768	0.362591	-1.46358
3953			1.10188	0.0242225	0.00676649	0.31108	-1.68464
3954			1.05018	0.00970067	0.00350118	0.559335	-0.838214
3956			1.10092	0.0275078	0.00744178	0.539649	-0.889907
3959			1.1667	0.00172234	0.0011604	0.250042	-1.99976
3960			1.05575	0.0193973	0.00575683	0.403364	-1.30984
3961			1.18515	0.000719697	0.000721403	0.493252	-1.0196
3967			1.08126	0.0212543	0.00615473	0.408221	-1.29258
3971			1.15329	0.00798779	0.00306716	0.415124	-1.26839
3975			1.14068	0.0114687	0.00392815	0.402884	-1.31156
3976			1.15662	0.0494851	0.0116479	0.377675	-1.40478
3978			1.14422	0.000668159	0.000708317	0.188085	-2.41054
3984			1.18515	0.000719697	0.000721403	0.493252	-1.0196
3985			1.13	0.010788	0.00376405	0.414258	-1.2714
3987			1.18988	0.00107636	0.000883918	0.410574	-1.28428
3988			1.18515	0.000719697	0.000721403	0.493252	-1.0196
3992			1.15684	0.000982104	0.000842849	0.350573	-1.51221
3995			1.07624	0.00447396	0.00208559	0.416468	-1.26372
3996			1.18439	0.000369088	0.000587835	0.511541	-0.967078
3998			1.1695	0.000756342	0.00073451	0.494841	-1.01496
4000			1.07747	0.006433	0.0026645	0.0480782	-4.37847
4001			1.04405	0.0244495	0.00681361	0.654848	-0.610769
4002			1.15661	0.00256976	0.00147016	0.558407	-0.84061
4004			1.14496	0.0090313	0.00333075	0.307436	-1.70164
4005			1.18956	0.000333221	0.000565832	0.572542	-0.804547
4006			1.0204	0.0223394	0.00637841	0.266234	-1.90923
4007			1.20899	0.0158425	0.0049371	0.00458422	-7.76911
4008			1.12084	0.0275607	0.00745238	0.323849	-1.62661
4009			1.18515	0.000719697	0.000721403	0.493252	-1.0196
4011			1.16441	0.00252976	0.00145648	0.480614	-1.05705
4013			1.16165	0.00547062	0.00239253	0.371493	-1.42859
4014			1.09972	0.00748199	0.002937	0.464274	-1.10695
4015			1.15953	0.00597268	0.00253755	0.372374	-1.42518
4018			1.06303	0.0125791	0.00418333	0.415669	-1.26649
4020			1.08958	2.11877e-05	0.000219605	0.0229599	-5.44474
4023			1.13729	0.00966287	0.00349175	0.3971	-1.33243
4024			1.15027	0.000478792	0.00064382	0.00664051	-7.23449
4026			1.13591	0.00251284	0.00145064	0.446219	-1.16418
4028			1.13335	0.00500358	0.00225356	0.419885	-1.25193
4031			1.14755	0.00326823	0.00170154	0.493204	-1.01974
4032			1.03695	0.00938228	0.00342103	0.350047	-1.51438
4035			1.21062	9.15391e-05	0.000371668	0.0016548	-9.23913
4039			1.1589	0.00187973	0.00121973	0.438641	-1.18889
4040			1.11981	0.0152785	0.00480277	0.528182	-0.920894
4045			1.19792	0.000308143	0.000551441	0.425074	-1.23422
4046			1.01132	0.0389307	0.00966431	0.457754	-1.12736
4047			1.15959	0.00307876	0.00163605	0.368303	-1.44104
4049			1.1668	0.00200747	0.00126665	0.325999	-1.61706
4050			1.20319	2.39115e-05	0.000233406	0.0955005	-3.38835
4052			1.17697	0.0352126	0.0089541	0.277874	-1.8475
4053			1.11758	1.60149e-05	0.000190517	0.0290705	-5.1043
4054			1.1698	1.36242e-05	0.000183549	0.0320681	-4.96272
4056			1.06856	0.0277688	0.00749401	0.369245	-1.43735
4057			1.12036	0.00185411	0.00121019	0.380895	-1.39253
4058			1.1972	0.00464462	0.00214099	0.0295046	-5.08292
4059			1.18986	0.00365928	0.00183304	0.0223119	-5.48604
4064			1.02792	1.76042e-06	9.24871e-05	0.0191782	-5.70439
4066			1.06812	0.0116361	0.0039676	0.53077	-0.913843
4069			1.11749	0.0201044	0.00591067	0.390612	-1.35619
4071			1.111	0.00185216	0.00120946	0.329594	-1.60124
4072			1.19317	0.00125875	0.000964625	0.396791	-1.33355
4075			1.16849	0.00881104	0.00327303	0.00512599	-7.60795
4077			1.20986	0.00854765	0.00320479	0.00101889	-9.93878
4078			1.19708	0.000110766	0.000386766	0.49375	-1.01815
4081			1.20085	0.000664565	0.000707348	0.398816	-1.3262
4083			1.21014	0.00670378	0.00273625	0.00309321	-8.33668
4086			1.1239	0.0304711	0.00802284	0.299574	-1.73902
4088			1.12944	0.0161407	0.00500902	0.40121	-1.31757
4090			1.10867	0.0155897	0.00487679	0.267008	-1.90505
4094			1.1104	0.00659645	0.00270806	0.519801	-0.943968
4095			1.19787	0.0140684	0.00452401	0.306617	-1.70549
4096			1.18467	0.00103955	0.000868305	0.381521	-1.39016
4097			1.19189	0.000482165	0.00064527	0.360897	-1.47034
4098			1.01611	0.0213283	0.00617019	0.677975	-0.560696
4099			1.19258	0.000787433	0.000747874	0.380304	-1.39477
4100			1.19018	5.07723e-06	0.000130278	0.0505332	-4.30662
4101			1.18464	8.8881e-06	0.000162354	0.0477129	-4.38948
4102			1.18068	0.00340719	0.00174926	0.340077	-1.55607
4104			1.16331	0.00832958	0.00315196	0.366275	-1.449
4105			1.11525	0.0118542	0.00401846	0.266987	-1.90516
4106			1.15678	0.00450223	0.00209486	0.494966	-1.0146
4107			1.05033	0.0453203	0.0108821	0.46942	-1.09105
4111			1.16986	7.17257e-06	0.000150404	0.0218804	-5.51422
4120			1.19789	0.000521316	0.000661146	0.326108	-1.61658
4122			1.15601	0.00222907	0.00135039	0.58688	-0.768863
4124			1.19416	0.00143207	0.00104283	0.34023	-1.55542
4125			1.0454	9.355e-05	0.000373473	0.0233679	-5.41933
4126			1.17459	0.0277689	0.00749403	0.383174	-1.38393
4130			1.1561	2.81279e-07	7.24554e-05	0.0250085	-5.32144
4131			1.15255	0.0439354	0.0106237	0.397626	-1.33052
4133			1.06781	0.0176584	0.00536585	0.603379	-0.728865
4134			1.12309	0.0198189	0.00584889	0.35694	-1.48625
4135			1.18616	0.00254472	0.00146162	0.365065	-1.45378
4138			1.18364	0.0231162	0.00653474	0.360676	-1.47122
4139			1.15918	0.03675	0.00924465	0.405759	-1.30131
4140			1.16968	0.000767692	0.000738575	0.00259876	-8.58796
4141			1.20097	0.00018791	0.000463442	0.434316	-1.20318
4145			1.13865	0.00141477	0.00103524	0.385352	-1.37575
4147			1.20812	0.0343576	0.00878975	0.000777406	-10.329
4149			1.17491	0.00259163	0.00147756	0.574556	-0.79948
4152			1.09428	0.0106452	0.00372966	0.304116	-1.71731
4153			1.15762	0.00673524	0.00274445	0.361018	-1.46986
4155			1.14606	0.00962448	0.00348215	0.397696	-1.33026
4156			1.19304	0.0142582	0.0045685	0.343157	-1.54306
4158			1.11653	0.0087956	0.00326895	0.462626	-1.11208
4163			1.05452	0.0230322	0.00651798	0.550814	-0.860364
4165			1.19888	0.00032792	0.000562914	0.334371	-1.58048
4167			1.21063	0.000618714	0.000694264	0.000818069	-10.2555
4170			1.11455	0.00222117	0.00134747	0.452693	-1.1434
4176			1.04842	0.0178824	0.00541726	0.396921	-1.33308
4177			1.15218	0.00465109	0.00214306	0.515228	-0.956718
4179			1.1289	0.00491025	0.00222479	0.00770081	-7.02077
4180			1.05162	0.00653342	0.00269136	0.395323	-1.3389
4181			1.1935	0.00089831	0.000803103	0.348287	-1.52165
4183			1.02818	0.0488789	0.0115379	0.546233	-0.872413
4184			1.14521	0.0117146	0.00398598	0.495547	-1.01291
4185			1.11955	0.0211994	0.00614324	0.51822	-0.948363
4186			1.10307	0.0200812	0.00590566	0.330984	-1.59517
4187			1.14973	4.4767e-07	7.24554e-05	0.0233935	-5.41775
4188			1.1914	0.00118225	0.000931026	0.461523	-1.11553
4189			1.1777	2.93389e-06	0.000111961	0.0269465	-5.21376
4194			1.15408	0.00853093	0.00320077	0.364466	-1.45614
4197			1.18506	0.00261293	0.00148473	0.360631	-1.47141
4198			1.18317	0.00457696	0.00211917	0.348803	-1.51952
4201			1.14739	0.0125168	0.0041694	0.365247	-1.45306
4202			1.04516	0.0299789	0.00792808	0.453856	-1.13969
4208			1.13215	0.0202762	0.0059476	0.3556	-1.49167
4211			1.13467	0.0029946	0.00160805	0.313377	-1.67403
4214			1.14451	0.0106523	0.00373132	0.417251	-1.26101
4216			1.1441	1.78838e-06	9.26236e-05	0.0166156	-5.91132
4219			1.16348	0.000929191	0.000818131	0.552596	-0.855703
4221			1.12331	0.00522593	0.00232074	0.495033	-1.0144
4223			1.19217	0.00102778	0.000863201	0.375137	-1.41451
4225			1.01721	0.00972819	0.00350803	0.43158	-1.2123
4226			1.1425	0.00669068	0.00273283	0.522009	-0.937853
4229			1.09423	0.027358	0.0074117	0.469058	-1.09216
4233			1.14162	0.0111425	0.00385026	0.522399	-0.936777
4234			1.11146	0.0214592	0.00619746	0.513545	-0.961436
4237			1.1444	0.00414179	0.00198276	0.497556	-1.00707
4243			1.02516	0.0335419	0.00863109	0.515837	-0.955013
4244			1.07526	0.0106009	0.00371924	0.43533	-1.19982
4246			1.18659	0.00139702	0.00102737	0.453034	-1.14231
4248			1.15127	0.0148022	0.00469419	0.341383	-1.55054
4251			1.17123	0.0308326	0.00809191	0.379053	-1.39953
4255			1.02713	0.00993923	0.00356017	0.419123	-1.25455
4256			1.00992	0.00909831	0.00334815	0.45614	-1.13245
4259			1.11726	0.00593407	0.0025266	0.562446	-0.830212
4260			1.20552	0.0233575	0.00658488	23.4818	4.55347
4267			1.20952	0.0218167	0.00627147	0.00267048	-8.54869
4270			1.11068	0.00688881	0.00278409	0.565544	-0.822289
4271			1.18459	0.000876634	0.000792276	0.521997	-0.937886
4274			1.13509	0.0079612	0.00306046	0.475959	-1.07109
4275			1.195	0.000261335	0.000519967	0.375716	-1.41229
4277			1.114	0.012914	0.0042574	0.500424	-0.998778
4279			1.01805	0.0306954	0.00806574	0.449607	-1.15326
4283			1.11189	0.0205858	0.00601374	0.412932	-1.27602
4284			1.01987	0.0124871	0.00416275	0.401082	-1.31803
4288			1.13712	0.0081827	0.00311582	0.416713	-1.26288
4290			1.05532	0.0127984	0.00423199	0.578157	-0.790467
4291			1.08612	0.0101374	0.00360849	0.535785	-0.900275
4295			1.02022	0.0134551	0.00437808	0.444798	-1.16878
4298			1.11021	0.00641375	0.00265932	0.500183	-0.999472
4300			1.10159	0.0119314	0.00403633	0.513423	-0.961781
4303			1.17557	0.00090431	0.000806059	0.420128	-1.2511
4304			1.01864	0.0400147	0.00987505	0.495989	-1.01162
4306			1.00661	0.0480978	0.0113953	0.470898	-1.08651
4307			1.1432	0.00147407	0.00106097	0.496708	-1.00953
4309			1.01616	0.0316557	0.00825704	0.523199	-0.934569
4315			1.1368	0.00186681	0.00121493	0.508729	-0.975031
4316			1.03293	0.00843186	0.00317686	0.466606	-1.09972
4317			1.0806	0.0279531	0.00753073	0.51344	-0.961732
4319			1.08749	0.00810415	0.00309631	0.581171	-0.782966
4324			1.20475	0.000110317	0.000386462	0.357866	-1.48251
4325			1.17181	0.00128322	0.00097507	0.536065	-0.899519
4327			1.13106	0.00209151	0.0012984	0.561413	-0.832866
4329			1.14178	0.00479263	0.00218804	0.468732	-1.09317
4331			1.18492	0.00411599	0.00197509	0.301098	-1.7317
4336			1.07871	0.020483	0.00599184	0.450862	-1.14924
4338			1.08297	0.0064861	0.00267874	0.510135	-0.97105
4344			1.06778	0.00407557	0.001963	0.384481	-1.37902
4350			1.18428	0.0287142	0.00768102	0.28704	-1.80068
4352			1.17761	0.000635169	0.00069912	0.562702	-0.829557
4353			1.05701	0.0355979	0.0090275	0.567192	-0.818091
4355			1.03198	0.0142362	0.00456335	0.438472	-1.18944
4356			1.10092	0.01124	0.0038737	0.461453	-1.11574
4359			1.04328	0.0288832	0.00771409	0.489372	-1.031
4364			1.20673	9.94338e-05	0.000378425	0.253203	-1.98163
4365			1.19676	0.00107507	0.000883379	0.0132161	-6.24156
4370			1.14141	0.00188329	0.00122105	0.450874	-1.1492
4373			1.12348	0.0278558	0.00751136	0.327441	-1.61069
4374			1.02576	0.0261084	0.0071574	0.557582	-0.842744
4377			1.00208	0.023031	0.00651775	0.473821	-1.07759
4382			1.19136	0.0127952	0.00423129	0.588099	-0.765869
4383			1.06501	0.0203791	0.00596965	0.306615	-1.7055
[truncated: 3,221 more rows]

## Sheet: 12_K-MOCK
id	MS2 name	SuperClass	VIP	P-VALUE	Q-VALUE	FOLD CHANGE	LOG_FOLDCHANGE
7	Cellobiose	Organic oxygen compounds	1.05802	0.0488248	0.01878	1.32833	0.409618
16	L-Gulose	Organic oxygen compounds	1.26685	7.38436e-06	0.000218895	0.229756	-2.12183
48	1H-Pyrrole-2-carboxaldehyde	Organic oxygen compounds	1.1845	0.00238865	0.00274736	0.550097	-0.862242
58	Adenosine 2'-phosphate	Organic oxygen compounds	1.05355	0.0466071	0.0181924	0.512811	-0.9635
72	2-O-(6-Phospho-alpha-mannosyl)-D-glycerate	Organic oxygen compounds	1.14277	0.0432127	0.0172586	2.66446	1.41384
75	2-Furancarboxaldehyde	Organooxygen compounds	1.20762	0.000839839	0.00169892	0.360972	-1.47004
245	1-Methyl 2-galloylgalactarate	Organic oxygen compounds	1.24632	0.000508496	0.00138264	0.621299	-0.686641
257	3-Methyl-2-cyclopenten-1-one	Organooxygen compounds	1.08232	0.0441286	0.0175148	0.569336	-0.812649
273	5-Methylthioribulose 1-phosphate	Organic oxygen compounds	1.21318	0.00887087	0.00606359	2.42256	1.27653
281	Acetone cyanohydrin	Organic oxygen compounds	1.25404	0.0152502	0.00852957	0.26815	-1.89889
312	2,2,6,7-Tetramethylbicyclo[4.3.0]nona-1(9),4-dien-8-one	Organic oxygen compounds	1.0454	0.0247921	0.0118137	0.422216	-1.24395
313	3-Dehydrosphinganine	Organic oxygen compounds	1.04365	0.0489271	0.0188067	0.67715	-0.562453
358	2-trans-6-cis-Dodecadienal	Organic oxygen compounds	1.04317	0.0221434	0.0109394	0.41807	-1.25818
362	Mangiferdesmethylursanone	Organic oxygen compounds	1.24966	0.000123524	0.000749819	0.40423	-1.30675
395	Mannose 6-phosphate	Organic oxygen compounds	1.19653	0.0122761	0.00740119	2.29548	1.1988
396	2-Dodecanone	Organic oxygen compounds	1.25298	8.29414e-05	0.000632211	0.519239	-0.945531
448	1-(beta-D-Ribofuranosyl)-1,4-dihydronicotinamide	Organic oxygen compounds	1.06256	0.0090772	0.00614775	0.380045	-1.39576
492	Theogallin	Organic oxygen compounds	1.18824	0.00629388	0.00490335	0.609681	-0.713874
620	3,5,6-Trihydroxy-5-(hydroxymethyl)-2-methoxy-2-cyclohexen-1-one	Organic oxygen compounds	1.21228	0.00714258	0.00531369	0.474613	-1.07518
627	Linamarin	Organic oxygen compounds	1.167	0.00962983	0.00637014	0.553996	-0.852053
650	1,4-Dimethoxyglucobrassicin	Organic oxygen compounds	1.21957	0.00180569	0.00236072	0.550272	-0.861784
658	D-Glycero-D-galacto-heptitol	Organic oxygen compounds	1.21447	0.00119103	0.00191391	0.196462	-2.34768
680	a-Amino-2,5-dihydro-5-oxo-4-isoxazolepropanoic acid N2-glucoside	Organic oxygen compounds	1.1553	0.0314678	0.0138386	2.67476	1.41941
713	Dimethyl 2-galloylgalactarate	Organic oxygen compounds	1.06929	0.0219693	0.0108797	0.618582	-0.692963
739	Acetamidopropanal	Organooxygen compounds	1.23446	0.00286323	0.00304246	0.311634	-1.68208
746	2-[(Methylthio)methyl]-2-butenal	Organic oxygen compounds	1.12612	0.013871	0.00801506	0.625781	-0.676271
777	5-Aminoimidazole ribonucleotide	Organic oxygen compounds	1.23437	0.000349807	0.00118078	0.264626	-1.91798
785	Kanokoside C	Organooxygen compounds	1.06206	0.0399431	0.0163299	0.441263	-1.18029
17	Choline	Organic nitrogen compounds	1.25462	0.00015665	0.00083537	0.319008	-1.64833
19	L-Carnitine	Organic nitrogen compounds	1.20759	0.00161556	0.00222429	0.304426	-1.71584
99	Trimethylamine N-oxide	Organic nitrogen compounds	1.24569	0.000639957	0.00153105	0.469954	-1.08941
108	Nervonyl carnitine	Organic nitrogen compounds	1.15101	0.0314387	0.0138299	0.432398	-1.20957
152	Betaine aldehyde	Organic nitrogen compounds	1.26165	9.34191e-05	0.000663136	0.424535	-1.23604
189	Histamine	Organic nitrogen compounds	1.24451	0.000896469	0.00173745	0.636988	-0.650662
191	N,N-Dimethylsphingosine	Organic nitrogen compounds	1.07936	0.0154949	0.00861744	2.87051	1.52131
198	Sphingosine	Organic nitrogen compounds	1.03965	0.0469491	0.0182842	0.701945	-0.51057
522	SM(d17:1/24:1(15Z))	Organic nitrogen compounds	1.26017	0.000748399	0.00162905	0.355157	-1.49347
824	Linoleoyl ethanolamide	Organic nitrogen compounds	1.0522	0.0206741	0.0104323	0.566481	-0.819901
21	(R)-mandelic Acid	Benzenoids	1.20664	0.00965029	0.00637817	0.314711	-1.6679
33	2-Propenyl 2-aminobenzoate	Benzenoids	1.26626	0.00137327	0.00205049	0.0552386	-4.17818
55	Methyl 2-aminobenzoate	Benzenoids	1.26338	0.000151066	0.000822364	0.219718	-2.18627
92	Benzoic acid	Benzenoids	1.07301	0.0166158	0.00901247	0.519022	-0.946131
130	O-Toluidine	Benzenoids	1.20887	0.00419464	0.00381259	0.64851	-0.624799
282	Iprobenfos	Benzenoids	1.21618	0.00587854	0.00468808	10.9948	3.45875
288	2-(4-Methoxyphenoxy)propanoic acid	Benzenoids	1.25476	0.000503807	0.00137672	0.387108	-1.36919
386	1,3-Diisopropylbenzene	Benzenoids	1.09622	0.0110916	0.00693523	0.395734	-1.3374
405	Ethylbenzene	Benzenoids	1.11615	0.0108452	0.00683389	0.574177	-0.800433
468	4-Methoxybenzyl propanoate	Benzenoids	1.06098	0.0422212	0.0169776	0.502432	-0.993001
503	Methyl 2-(10-heptadecenyl)-6-hydroxybenzoate	Benzenoids	1.2375	0.00278792	0.00299601	0.356992	-1.48604
546	1-nitrosonaphthalene	Benzenoids	1.25068	0.0173558	0.00928698	0.397072	-1.33253
571	o-Ethyltoluene	Benzenoids	1.09799	0.042275	0.0169929	0.404149	-1.30704
801	Naphthalene epoxide	Benzenoids	1.26107	1.21642e-05	0.000282392	0.141375	-2.8224
811	1,3,5-Trihydroxybenzene	Benzenoids	1.18047	0.00906656	0.00614337	3.34302	1.74115
18	Cytosine	Organoheterocyclic compounds	1.17188	0.00800345	0.00569376	0.499718	-1.00081
20	Pyrimidine	Organoheterocyclic compounds	1.12387	0.0107493	0.00679404	0.492916	-1.02059
30	5-(2-Hydroxyethyl)-4-methylthiazole	Organoheterocyclic compounds	1.09697	0.016816	0.00908746	0.441874	-1.17829
37	Thiamine	Organoheterocyclic compounds	1.14643	0.00591044	0.00470498	0.421588	-1.2461
51	Pyridoxamine 5'-phosphate	Organoheterocyclic compounds	1.25976	9.99575e-05	0.000680455	0.427107	-1.22733
63	(E)-5-(3,4,5,6-Tetrahydro-3-pyridylidenemethyl)-2-furanmethanol	Organoheterocyclic compounds	1.2569	0.000156479	0.000834981	0.100829	-3.31002
84	1-Pyrroline-2-carboxylic acid	Organoheterocyclic compounds	1.22479	0.00486486	0.0041711	0.278069	-1.84648
95	3alpha,4,7,7alpha-Tetrahydro-1H-isoindole-1,3(2H)-dione	Organoheterocyclic compounds	1.08241	0.0365831	0.0153672	0.513608	-0.961261
105	2,5-Dichloro-carboxymethylenebut-2-en-4-olide	Organoheterocyclic compounds	1.24171	0.001149	0.00188125	0.60261	-0.730703
106	(Â±)-Tryptophan	Organoheterocyclic compounds	1.14216	0.00930417	0.00624036	0.468576	-1.09364
141	1-(1-Pyrrolidinyl)-2-butanone	Organoheterocyclic compounds	1.11836	0.0204644	0.0103638	0.645874	-0.630676
196	2-Piperidinone	Organoheterocyclic compounds	1.20067	0.011422	0.00706861	0.33802	-1.56482
216	2-Pyrrolidinone	Organoheterocyclic compounds	1.16813	0.0281789	0.012851	0.357919	-1.4823
226	5,6-Dihydroxyindole	Organoheterocyclic compounds	1.01945	0.0476843	0.01848	0.588212	-0.765591
269	Thiamine monophosphate	Organoheterocyclic compounds	1.2145	0.001506	0.00214233	0.261245	-1.93652
272	2-Amino-3,8-dimethyl-3H-imidazo[4,5-f]quinoxaline	Organoheterocyclic compounds	1.10971	0.0297858	0.0133414	0.618088	-0.694117
294	L-Cyclo(alanylglycyl)	Organoheterocyclic compounds	1.16138	0.00960228	0.00635929	0.545149	-0.875278
295	2-Methyl-5-(2-propenyl)pyrazine	Organoheterocyclic compounds	1.15033	0.00800129	0.00569285	0.5956	-0.747584
307	6-Acetyl-2,3-dihydro-2-(hydroxymethyl)-4(1H)-pyridinone	Organoheterocyclic compounds	1.2193	0.00097964	0.00178852	0.345643	-1.53265
316	Piperidine	Organoheterocyclic compounds	1.13121	0.011623	0.00714846	0.574753	-0.798986
330	6-Chloro-N-(1-methylethyl)-1,3,5-triazine-2,4-diamine	Organoheterocyclic compounds	1.14188	0.00863738	0.00596687	0.4621	-1.11372
331	2,5-Dimethyloxazole	Organoheterocyclic compounds	1.24279	0.00145412	0.00210634	0.27804	-1.84663
337	Dukunolide B	Organoheterocyclic compounds	1.17737	0.00624443	0.00487824	0.578088	-0.790638
339	4-ethylamino-6-isopropylamino-1,3,5-triazin-2-ol	Organoheterocyclic compounds	1.06904	0.00907859	0.00614832	0.313215	-1.67478
346	Artomunoxanthentrione	Organoheterocyclic compounds	1.20998	0.00116266	0.00189166	0.300235	-1.73583
359	Deoxyeritadenine	Organoheterocyclic compounds	1.22874	0.000277045	0.00107244	0.392062	-1.35085
381	Dihydro-5-methyl-2(3H)-furanone	Organoheterocyclic compounds	1.24451	0.0278851	0.0127594	0.201674	-2.3099
411	2-Benzofurancarboxaldehyde	Organoheterocyclic compounds	1.09124	0.019943	0.0101913	0.602597	-0.730735
415	Indole	Organoheterocyclic compounds	1.25095	4.95761e-05	0.000498889	0.455743	-1.13371
429	2-Acetyl-1,5,6,7-tetrahydro-6-hydroxy-7-(hydroxymethyl)-4H-azepine-4-one	Organoheterocyclic compounds	1.0117	0.0330042	0.014299	1.77938	0.831371
485	Pi-Methylimidazoleacetic acid	Organoheterocyclic compounds	1.0839	0.0319122	0.0139708	0.638427	-0.647406
496	5-Methylcytosine	Organoheterocyclic compounds	1.10307	0.0474972	0.0184304	0.586692	-0.769325
514	Demethylated antipyrine	Organoheterocyclic compounds	1.18347	0.01761	0.00937959	0.405393	-1.30261
587	N-Methylhydantoin	Organoheterocyclic compounds	1.2547	0.0153559	0.00856767	0.412228	-1.27849
603	N-Methylnicotinium	Organoheterocyclic compounds	1.24825	0.000682371	0.0015716	0.571213	-0.807899
609	N-Nitroso-pyrrolidine	Organoheterocyclic compounds	1.24436	0.00108757	0.00184658	0.64554	-0.631422
611	Squamolone	Organoheterocyclic compounds	1.22021	0.00435868	0.00390426	0.467545	-1.09682
642	Isoniazid alpha-ketoglutaric acid	Organoheterocyclic compounds	1.11774	0.028887	0.0130693	0.524629	-0.93063
784	1,3,5-Trihydroxy-10-methylacridone	Organoheterocyclic compounds	1.07237	0.0207251	0.0104489	0.64284	-0.637468
29	2-Propylpiperidine	Alkaloids and derivatives	1.17595	0.0061474	0.00482857	0.555961	-0.846943
135	Ecgonine	Alkaloids and derivatives	1.26494	0.000102035	0.000685664	0.155636	-2.68376
159	Homoarecoline	Alkaloids and derivatives	1.26786	0.00299768	0.00312481	0.159638	-2.64712
336	3beta,6beta-Dihydroxynortropane	Alkaloids and derivatives	1.26524	2.46165e-05	0.000365175	0.201362	-2.31213
795	Flazine	Alkaloids and derivatives	1.17538	0.0159331	0.00877234	0.470013	-1.08923
372	2,2,4,4,6,6-Hexamethyl-1,3,5-trithiane	Organosulfur compounds	1.10369	0.0277261	0.0127127	0.527491	-0.922781
690	3-Mercapto-3-methyl-1-butanol	Organosulfur compounds	1.21504	0.00189929	0.00242295	0.482042	-1.05277
422	(E)-Monocrotophos	Organophosphorus compounds	1.23307	0.000465611	0.00133346	0.348232	-1.52188
441	Tromethamine	Organic compounds	1.05394	0.0283371	0.0129	0.625297	-0.677386
473	2-Methyl-1,3-cyclohexadiene	Hydrocarbons	1.12582	0.0154954	0.00861761	0.503322	-0.990447
842	Santene	Hydrocarbons	1.10805	0.0115065	0.00710231	0.543728	-0.879043
747	8-Hydroxypinoresinol 4-glucoside	Lignans, neolignans and related compounds	1.2425	0.000338242	0.00116545	0.224012	-2.15835
143	Vestitone 7-glucoside	Phenylpropanoids and polyketides	1.24712	0.0479574	0.0185523	11.6843	3.54651
263	Myricetin	Phenylpropanoids and polyketides	1.22684	0.000841442	0.00170006	0.452045	-1.14546
300	8-Hydroxyluteolin 4'-methyl ether 8-glucoside-3'-sulfate	Phenylpropanoids and polyketides	1.18705	0.00442985	0.00394321	0.4516	-1.14688
357	(-)-cis-Rotenolone	Phenylpropanoids and polyketides	1.20448	0.0114943	0.00709746	0.465442	-1.10333
366	Quercetin	Phenylpropanoids and polyketides	1.22559	0.00280906	0.00300912	0.495715	-1.01242
409	Epicatechin 3-O-(4-methylgallate)	Phenylpropanoids and polyketides	1.25261	0.00102646	0.00181475	0.431568	-1.21234
524	2-O-Feruloyltartronic acid	Phenylpropanoids and polyketides	1.11539	0.0307388	0.0136242	0.52928	-0.917896
669	7,11,12-Triacetoxycoumestan	Phenylpropanoids and polyketides	1.25071	0.000844345	0.00170211	0.346016	-1.53109
718	hesperetin 3'-O-sulfate	Phenylpropanoids and polyketides	1.12208	0.0356878	0.015105	0.620458	-0.688595
740	Coumestrin	Phenylpropanoids and polyketides	1.25861	0.000186811	0.000897355	3.55201	1.82864
748	3,4-Dihydro-2H-1-benzopyran-2-one	Phenylpropanoids and polyketides	1.12547	0.0116157	0.0071456	0.473638	-1.07814
752	4',5,6,7,8-Pentahydroxy-3'-methoxyflavone	Phenylpropanoids and polyketides	1.18791	0.00431114	0.00387796	0.575905	-0.796096
760	Oxytetracycline	Phenylpropanoids and polyketides	1.16027	0.0180933	0.00955334	0.424854	-1.23496
814	Resveratrol 4'-(2-galloylglucoside)	Phenylpropanoids and polyketides	1.24268	0.00109564	0.0018506	0.569145	-0.813131
826	Hexadecyl ferulate	Phenylpropanoids and polyketides	1.20332	0.00734802	0.00540751	0.548299	-0.866966
31	Cytarabine	Nucleosides, nucleotides, and analogues	1.09264	0.0239976	0.0115581	0.59231	-0.755575
36	Cytidine monophosphate	Nucleosides, nucleotides, and analogues	1.14835	0.00791387	0.00565577	0.559149	-0.838695
46	Uridine 5'-monophosphate	Nucleosides, nucleotides, and analogues	1.20117	0.000946078	0.00176864	0.34337	-1.54216
62	Uridine	Nucleosides, nucleotides, and analogues	1.17032	0.00400204	0.00370145	0.593818	-0.751908
65	5-Thymidylic acid	Nucleosides, nucleotides, and analogues	1.16634	0.0364464	0.0153272	2.83232	1.50199
90	CDP	Nucleosides, nucleotides, and analogues	1.17182	0.0115031	0.00710098	0.575784	-0.796401
103	5'-Methylthioadenosine	Nucleosides, nucleotides, and analogues	1.13651	0.0310952	0.0137284	0.659101	-0.601428
124	Adenosine 3',5'-diphosphate	Nucleosides, nucleotides, and analogues	1.2493	0.00159622	0.0022096	0.500674	-0.998056
126	Cyclic AMP	Nucleosides, nucleotides, and analogues	1.12788	0.0128929	0.00763088	0.613107	-0.705789
136	Adenosine	Nucleosides, nucleotides, and analogues	1.24645	0.0412721	0.016705	7.24959	2.8579
230	UDP-N-acetyl-alpha-D-galactosamine	Nucleosides, nucleotides, and analogues	1.17057	0.00366134	0.00349498	0.522523	-0.936434
259	FAD	Nucleosides, nucleotides, and analogues	1.14605	0.00884231	0.00605187	0.551582	-0.858353
270	Citicoline	Nucleosides, nucleotides, and analogues	1.20342	0.00113997	0.00187489	0.364792	-1.45485
278	Deoxyuridine	Nucleosides, nucleotides, and analogues	1.19016	0.0092656	0.00622474	0.535544	-0.900924
303	1-Methyladenosine	Nucleosides, nucleotides, and analogues	1.20063	0.00290676	0.00306886	0.500408	-0.998823
420	3-Methyluridine	Nucleosides, nucleotides, and analogues	1.12674	0.0293294	0.0132039	0.649488	-0.622624
482	CDP-Ethanolamine	Nucleosides, nucleotides, and analogues	1.24278	0.000222314	0.00096765	0.343718	-1.5407
728	5-Taurinomethyl-2-thiouridine	Nucleosides, nucleotides, and analogues	1.02958	0.0403645	0.0164475	0.536332	-0.8988
761	dTDP	Nucleosides, nucleotides, and analogues	1.02938	0.0042748	0.00385772	3.82334	1.93483
794	GDP-4-Dehydro-6-deoxy-D-mannose	Nucleosides, nucleotides, and analogues	1.10804	0.0191046	0.00990729	0.409082	-1.28954
823	Se-Adenosylselenohomocysteine	Nucleosides, nucleotides, and analogues	1.10301	0.0195694	0.0100658	9.85925	3.30148
5	L-Norleucine	Organic acids and derivatives	1.13351	0.012257	0.00739393	0.576392	-0.794878
15	Betaine	Organic acids and derivatives	1.26815	0.0027459	0.00297	0.103935	-3.26625
28	D-Proline	Organic acids and derivatives	1.0887	0.0236133	0.0114324	0.62275	-0.683275
38	L-Serine	Organic acids and derivatives	1.0013	0.0439346	0.0174608	0.685919	-0.543889
41	L-Pipecolic acid	Organic acids and derivatives	1.23021	0.00299337	0.00312219	0.511842	-0.966229
43	Creatine	Organic acids and derivatives	1.24834	0.00136448	0.00204421	0.438957	-1.18785
47	D-Alanine	Organic acids and derivatives	1.13217	0.0268811	0.0124608	0.593504	-0.752671
49	gamma-Aminobutyric acid	Organic acids and derivatives	1.2526	0.000305893	0.00111899	0.121354	-3.04271
59	Phenylacetylglycine	Organic acids and derivatives	1.25943	0.000168078	0.000860399	0.190342	-2.39334
73	Acetylhydrazine	Organic acids and derivatives	1.0473	0.0491168	0.0188561	0.700839	-0.512845
83	4-Guanidinobutanoic acid	Organic acids and derivatives	1.16677	0.00898043	0.00610827	0.403455	-1.30952
86	Glycylleucine	Organic acids and derivatives	1.17555	0.0165143	0.0089742	4.54511	2.18431
88	Pipecolic acid	Organic acids and derivatives	1.04972	0.0470943	0.018323	0.662857	-0.593231
89	N-Methyl-a-aminoisobutyric acid	Organic acids and derivatives	1.10971	0.0163207	0.00890674	0.56178	-0.831923
98	O-Acetylethanolamine	Organic acids and derivatives	1.0686	0.0297876	0.013342	0.681046	-0.554176
113	L-Phenylalanine	Organic acids and derivatives	1.13886	0.0108884	0.00685176	0.477851	-1.06537
119	3-Aminobutanoic acid	Organic acids and derivatives	1.24623	7.17688e-05	0.000595329	0.270441	-1.88662
137	L-2-Amino-3-methylenehexanoic acid	Organic acids and derivatives	1.0175	3.48086e-05	0.000421115	0.0347053	-4.8487
148	Taurine	Organic acids and derivatives	1.26185	2.18533e-05	0.000352414	0.167093	-2.58128
158	Creatinine	Organic acids and derivatives	1.22609	0.00112398	0.00186442	0.356853	-1.4866
161	Proline betaine	Organic acids and derivatives	1.26856	0.00201905	0.00249831	0.0327505	-4.93234
167	N-Ornithyl-L-taurine	Organic acids and derivatives	1.2562	9.63938e-05	0.000671195	0.228038	-2.13265
181	Citrulline	Organic acids and derivatives	1.25732	0.000125324	0.000754732	0.0873188	-3.51756
190	Threoninyl-Arginine	Organic acids and derivatives	1.09457	0.0496869	0.0190038	2.4059	1.26658
193	L-Tyrosine	Organic acids and derivatives	1.11071	0.0103288	0.00663701	0.525408	-0.92849
203	Leucyl-Isoleucine	Organic acids and derivatives	1.18928	0.0154029	0.00858454	2.81107	1.49112
207	N-(Carbethoxyacetyl)-4-chloro-L-tryptophan	Organic acids and derivatives	1.19593	0.0026905	0.00293519	0.490696	-1.0271
211	L-trans-4-Methyl-2-pyrrolidinecarboxylic acid	Organic acids and derivatives	1.24495	0.00151776	0.00215055	0.597165	-0.743799
217	D-Alanyl-D-alanine	Organic acids and derivatives	1.12606	0.0195302	0.0100525	0.661768	-0.595603
239	N-a-Acetyl-L-arginine	Organic acids and derivatives	1.06585	0.0247083	0.0117871	0.830399	-0.268123
241	Leucyl-Valine	Organic acids and derivatives	1.14155	0.0287472	0.0130264	3.06325	1.61506
253	Saccharopine	Organic acids and derivatives	1.20217	0.0023375	0.00271368	0.488407	-1.03384
256	beta-Alanine	Organic acids and derivatives	1.11555	0.0295464	0.0132695	0.577633	-0.791775
266	D-alpha-Aminobutyric acid	Organic acids and derivatives	1.24489	0.00169883	0.00228579	0.502261	-0.993491
285	N-Ethylglycine	Organic acids and derivatives	1.12186	0.0319808	0.0139911	0.481029	-1.0558
292	Alanyl-Arginine	Organic acids and derivatives	1.12288	0.0279522	0.0127803	2.35144	1.23354
299	Valyl-Valine	Organic acids and derivatives	1.13407	0.0395984	0.0162335	3.81634	1.93219
338	Phosphocreatine	Organic acids and derivatives	1.22442	0.000414851	0.0012691	0.211111	-2.24392
353	Vinylacetylglycine	Organic acids and derivatives	1.09917	0.0268887	0.0124631	0.660716	-0.597898
365	Prolyl-Serine	Organic acids and derivatives	1.23466	0.00448144	0.00397114	0.28208	-1.82582
369	Hydroxyprolyl-Isoleucine	Organic acids and derivatives	1.24552	0.000309765	0.00112485	0.208866	-2.25935
377	Tyrosine methylester	Organic acids and derivatives	1.12847	0.0261062	0.0122249	0.537001	-0.897002
382	N-Alpha-acetyllysine	Organic acids and derivatives	1.24226	0.001949	0.00245479	0.302861	-1.72327
392	Ethyl 3-(methylthio)propanoate	Organic acids and derivatives	1.12374	0.0135036	0.00787223	0.623421	-0.681722
407	N-Ethylacetamide	Organic acids and derivatives	1.05119	0.0322671	0.0140756	0.598258	-0.741161
434	Lysyl-Leucine	Organic acids and derivatives	1.22131	0.00186013	0.00239729	0.373052	-1.42255
460	Isoleucyl-Alanine	Organic acids and derivatives	1.22676	0.00707691	0.00528326	0.211441	-2.24167
507	L-2-Amino-4-methylenepentanedioic acid	Organic acids and derivatives	1.17135	0.00709088	0.00528975	0.429779	-1.21833
535	N-Acetylglutamine	Organic acids and derivatives	1.13245	0.0239227	0.0115337	0.642871	-0.6374
547	L-trans-5-Hydroxy-2-piperidinecarboxylic acid	Organic acids and derivatives	1.16085	0.0127017	0.00756058	0.505983	-0.982838
549	Phosphodimethylethanolamine	Organic acids and derivatives	1.20992	0.00834523	0.00584291	0.211287	-2.24272
555	(Â±)-erythro-Isoleucine	Organic acids and derivatives	1.04215	0.0373904	0.0156029	0.624701	-0.678762
574	L-Pyridosine	Organic acids and derivatives	1.19875	0.000283227	0.00108286	9.33671	3.22291
581	Arginyl-Serine	Organic acids and derivatives	1.20429	0.0104723	0.00668992	4.0507	2.01817
599	Hypotaurine	Organic acids and derivatives	1.2608	0.000102063	0.000685733	0.161521	-2.63021
607	Hydroxyprolyl-Gamma-glutamate	Organic acids and derivatives	1.19605	0.0141844	0.00813497	0.411357	-1.28154
608	Formiminoglutamic acid	Organic acids and derivatives	1.08704	0.0373963	0.0156046	0.592922	-0.754085
614	Norophthalmic acid	Organic acids and derivatives	1.26913	0.0111361	0.00695335	0.00126162	-9.63051
667	Allantoic acid	Organic acids and derivatives	1.16112	0.012112	0.00733862	0.523994	-0.932378
671	Isobutyrylglycine	Organic acids and derivatives	1.19031	0.0101323	0.00656352	0.549025	-0.865055
672	2-Keto-glutaramic acid	Organic acids and derivatives	1.23178	0.0013289	0.00201835	0.33321	-1.5855
689	L-cis-3-Amino-2-pyrrolidinecarboxylic acid	Organic acids and derivatives	1.24664	0.00155776	0.0021799	0.359072	-1.47766
702	DL-Glutamate	Organic acids and derivatives	1.249	0.0228778	0.0111882	0.249653	-2.002
703	Iminoerythrose 4-phosphate	Organic acids and derivatives	1.24335	0.000448035	0.00131213	0.181405	-2.46271
708	Thiomorpholine 3-carboxylate	Organic acids and derivatives	1.17406	0.0151756	0.00850259	0.311693	-1.6818
720	Glycerylphosphorylethanolamine	Organic acids and derivatives	1.23416	0.0003499	0.0011809	0.322462	-1.6328
730	Isoleucyl-Valine	Organic acids and derivatives	1.24888	8.2278e-05	0.000630189	0.409553	-1.28788
738	Alanyl-Isoleucine	Organic acids and derivatives	1.22738	0.00218113	0.0026067	0.312505	-1.67805
762	5-phosphonooxy-L-lysine	Organic acids and derivatives	1.25699	1.90228e-05	0.000336813	0.273749	-1.86907
780	N-Acetylasparagine	Organic acids and derivatives	1.22235	0.00113264	0.00186969	0.337808	-1.56572
797	Acetylcysteine	Organic acids and derivatives	1.06833	0.0261826	0.0122484	0.520038	-0.943311
804	Hydroxyprolyl-Asparagine	Organic acids and derivatives	1.07082	0.0492531	0.0188915	0.573133	-0.803057
819	DL-O-Phosphoserine	Organic acids and derivatives	1.25811	0.000200921	0.000922317	0.42939	-1.21964
68	L-Palmitoylcarnitine	Lipids and lipid-like molecules	1.26916	1.03151e-06	0.000136941	0.0803564	-3.63744
100	Propionylcarnitine	Lipids and lipid-like molecules	1.26551	0.00227418	0.0026711	0.0489224	-4.35336
102	3-Dehydroxycarnitine	Lipids and lipid-like molecules	1.26252	4.53578e-06	0.000187375	0.145094	-2.78494
127	3-O-Methylniveusin A	Lipids and lipid-like molecules	1.21494	0.00269809	0.00294	0.433978	-1.20431
175	L-Acetylcarnitine	Lipids and lipid-like molecules	1.26742	2.63338e-05	0.000372124	0.161511	-2.63029
234	Cohibin A	Lipids and lipid-like molecules	1.24396	0.00163649	0.00224002	0.544087	-0.878091
235	TG(20:4(5Z,8Z,11Z,14Z)/18:0/18:3(9Z,12Z,15Z))	Lipids and lipid-like molecules	1.02595	0.0183117	0.00963086	0.485808	-1.04154
236	LysoPE(0:0/20:4(5Z,8Z,11Z,14Z))	Lipids and lipid-like molecules	1.1412	0.00263041	0.00289844	0.323778	-1.62692
244	Dodecanoylcarnitine	Lipids and lipid-like molecules	1.26311	6.69904e-05	0.00057749	0.0830367	-3.59011
246	Butyrylcarnitine	Lipids and lipid-like molecules	1.25716	4.8187e-06	0.000188575	0.0989988	-3.33644
247	3-Methylglutarylcarnitine	Lipids and lipid-like molecules	1.22717	0.000130093	0.000768273	0.236427	-2.08053
252	LysoPE(0:0/20:3(11Z,14Z,17Z))	Lipids and lipid-like molecules	1.21704	0.00600505	0.00475472	0.492069	-1.02307
267	Glycerophosphocholine	Lipids and lipid-like molecules	1.20045	0.00543895	0.00445537	0.375323	-1.41379
287	2-Methylbutyroylcarnitine	Lipids and lipid-like molecules	1.26863	1.39089e-06	0.000150487	0.0796637	-3.64993
306	Ethyl hydrogen fumarate	Lipids and lipid-like molecules	1.20372	0.00635194	0.00493265	0.590118	-0.760924
311	Polyoxyethylene dioleate	Lipids and lipid-like molecules	1.1253	0.0348862	0.0148682	0.412314	-1.27819
318	Reticulatamol	Lipids and lipid-like molecules	1.08852	0.0317826	0.0139324	0.58816	-0.76572
322	Ethyl 7-epi-12-hydroxyjasmonate glucoside	Lipids and lipid-like molecules	1.13897	0.0189708	0.00986117	0.473705	-1.07794
328	beta-Elemenone	Lipids and lipid-like molecules	1.14173	0.0305678	0.0135739	0.514506	-0.958739
319	1-Methylhistidine	Organic acids and derivatives	1.21955	0.00078397	0.00165746	0.144305	-2.79281
325	N-Acetylleucine	Organic acids and derivatives	1.25154	0.0010679	0.00183661	0.51334	-0.962012
327	Allysine	Organic acids and derivatives	1.22305	0.00510566	0.00429294	0.520043	-0.943296
376	L-Octanoylcarnitine	Lipids and lipid-like molecules	1.10127	3.23686e-05	0.00040773	0.0245408	-5.34868
383	(R)-2-Hydroxysterculic acid	Lipids and lipid-like molecules	1.23295	0.00205484	0.00251996	0.609339	-0.714683
387	Cohibin C	Lipids and lipid-like molecules	1.16661	0.0130012	0.00767273	0.641504	-0.640469
389	LysoPC(P-16:0)	Lipids and lipid-like molecules	1.14765	0.0115984	0.00713877	0.550272	-0.861782
398	Tetradecanoylcarnitine	Lipids and lipid-like molecules	1.26511	0.00427336	0.00385692	0.0768144	-3.70248
400	Ceramide (d18:1/20:0)	Lipids and lipid-like molecules	1.15955	0.0142785	0.00817063	0.533438	-0.906607
414	PC(22:2(13Z,16Z)/15:0)	Lipids and lipid-like molecules	1.24588	0.00125841	0.00196616	0.430293	-1.21661
416	LysoPE(0:0/20:2(11Z,14Z))	Lipids and lipid-like molecules	1.26334	0.0116818	0.00717162	15.0653	3.91316
417	PC(20:3(8Z,11Z,14Z)/P-18:0)	Lipids and lipid-like molecules	1.22335	0.00202684	0.00250306	0.441726	-1.17878
425	3-Methyl-5-pentyl-2-furannonanoic acid	Lipids and lipid-like molecules	1.14419	0.00971869	0.00640493	0.492279	-1.02245
427	PI(18:1(9Z)/18:1(9Z))	Lipids and lipid-like molecules	1.16154	0.0234261	0.0113707	0.653148	-0.614518
428	PC(20:4(8Z,11Z,14Z,17Z)/P-18:0)	Lipids and lipid-like molecules	1.23986	0.00083163	0.00169305	0.405201	-1.30329
439	PC(20:1(11Z)/P-18:1(9Z))	Lipids and lipid-like molecules	1.24962	0.000400405	0.00124915	0.419266	-1.25406
440	PC(20:5(5Z,8Z,11Z,14Z,17Z)/P-18:0)	Lipids and lipid-like molecules	1.25821	3.55329e-05	0.000424886	0.36891	-1.43866
450	PC(20:0/P-18:1(11Z))	Lipids and lipid-like molecules	1.21702	0.00868942	0.00598861	0.430766	-1.21502
454	Cer(d18:0/16:0)	Lipids and lipid-like molecules	1.15799	0.01194	0.00727239	0.546151	-0.872628
459	PC(20:3(8Z,11Z,14Z)/20:1(11Z))	Lipids and lipid-like molecules	1.12388	0.0113045	0.00702151	0.497508	-1.00721
464	trans-Hexadec-2-enoyl carnitine	Lipids and lipid-like molecules	1.25778	5.44812e-06	0.000190839	0.0884697	-3.49867
467	PC(18:0/P-18:1(11Z))	Lipids and lipid-like molecules	1.22567	0.00575673	0.004623	0.529261	-0.91795
470	Heptadecanoyl carnitine	Lipids and lipid-like molecules	1.26912	0.00108115	0.00184336	0.0618937	-4.01406
471	Linoleyl carnitine	Lipids and lipid-like molecules	1.25716	3.35923e-05	0.000414578	0.0757431	-3.72274
479	PC(20:1(11Z)/20:4(5Z,8Z,11Z,14Z))	Lipids and lipid-like molecules	1.08133	0.00902269	0.00612539	0.367521	-1.4441
480	2-O-(5,8,11,14,17-Eicosapentaenoyl)-1-O-hexadecylglycero-3-phosphocholine	Lipids and lipid-like molecules	1.25181	7.09264e-05	0.000592283	0.404762	-1.30485
488	DG(22:4(7Z,10Z,13Z,16Z)/16:1(9Z)/0:0)	Lipids and lipid-like molecules	1.23466	0.000241639	0.00100733	0.480949	-1.05604
498	PC(18:3(6Z,9Z,12Z)/P-18:1(11Z))	Lipids and lipid-like molecules	1.23718	0.00023839	0.00100089	0.358066	-1.4817
500	PC(18:2(9Z,12Z)/18:0)	Lipids and lipid-like molecules	1.14119	0.0192687	0.00996354	0.600315	-0.736209
502	PC(P-18:1(11Z)/22:5(4Z,7Z,10Z,13Z,16Z))	Lipids and lipid-like molecules	1.26104	5.537e-06	0.000191121	0.340378	-1.55479
504	PC(22:6(4Z,7Z,10Z,13Z,16Z,19Z)/20:1(11Z))	Lipids and lipid-like molecules	1.24222	0.000228927	0.000981614	0.411341	-1.28159
505	2-acetyl-1-alkyl-sn-glycero-3-phosphocholine	Lipids and lipid-like molecules	1.23157	0.00087761	0.00172498	0.333236	-1.58539
511	PC(22:2(13Z,16Z)/16:1(9Z))	Lipids and lipid-like molecules	1.24837	0.000371912	0.0012084	0.511464	-0.967294
512	PC(20:3(5Z,8Z,11Z)/20:0)	Lipids and lipid-like molecules	1.25621	0.000138532	0.000791104	0.453529	-1.14073
513	PC(22:5(4Z,7Z,10Z,13Z,16Z)/P-18:0)	Lipids and lipid-like molecules	1.25432	0.000348096	0.00117855	0.365938	-1.45033
517	1-Arachidonoylglycerophosphoinositol	Lipids and lipid-like molecules	1.18308	0.00256687	0.00285997	2.18925	1.13043
526	PC(P-18:1(11Z)/22:2(13Z,16Z))	Lipids and lipid-like molecules	1.22703	0.00254873	0.00284883	0.388934	-1.3624
528	PC(16:1(9Z)/P-18:1(11Z))		1.20703	0.00236189	0.00272981	0.608084	-0.717659
532	Acetyl-CoA	Lipids and lipid-like molecules	1.20792	0.00331309	0.00330851	0.49423	-1.01674
533	Solasodine	Lipids and lipid-like molecules	1.16768	0.00624152	0.00487676	0.688945	-0.537539
534	PC(20:2(11Z,14Z)/20:4(5Z,8Z,11Z,14Z))	Lipids and lipid-like molecules	1.24909	0.000120572	0.000741589	0.445347	-1.167
536	PC(18:1(11Z)/P-16:0)	Lipids and lipid-like molecules	1.22988	0.00876573	0.00602029	0.568142	-0.815675
537	PC(22:1(13Z)/18:3(6Z,9Z,12Z))	Lipids and lipid-like molecules	1.23186	0.00157508	0.00219336	0.463392	-1.10969
538	PC(20:2(11Z,14Z)/15:0)	Lipids and lipid-like molecules	1.12717	0.0422411	0.0169832	0.593382	-0.752967
541	PC(P-18:1(11Z)/22:6(4Z,7Z,10Z,13Z,16Z,19Z))	Lipids and lipid-like molecules	1.26292	3.05545e-05	0.000397042	0.316625	-1.65915
542	PC(22:5(7Z,10Z,13Z,16Z,19Z)/16:1(9Z))	Lipids and lipid-like molecules	1.24558	0.000583651	0.00147209	0.441066	-1.18093
548	PC(18:3(6Z,9Z,12Z)/18:0)		1.22001	0.00120816	0.00192748	0.623943	-0.680513
550	PC(24:1(15Z)/18:2(9Z,12Z))	Lipids and lipid-like molecules	1.21358	0.00742854	0.00544373	0.463854	-1.10826
552	PC(22:5(7Z,10Z,13Z,16Z,19Z)/14:0)		1.26101	0.00023755	0.000999214	0.476637	-1.06904
554	PC(18:4(6Z,9Z,12Z,15Z)/P-18:1(11Z))	Lipids and lipid-like molecules	1.25778	0.000259837	0.00104199	0.306291	-1.70703
558	PC(22:4(7Z,10Z,13Z,16Z)/P-18:0)	Lipids and lipid-like molecules	1.26324	7.69667e-06	0.000224099	0.387727	-1.36689
559	Elaidic carnitine	Lipids and lipid-like molecules	1.25891	1.80028e-05	0.000330414	0.0888861	-3.4919
561	PC(22:6(4Z,7Z,10Z,13Z,16Z,19Z)/18:1(11Z))	Lipids and lipid-like molecules	1.20377	0.00210595	0.00255462	0.46334	-1.10986
562	PC(18:0/P-16:0)	Lipids and lipid-like molecules	1.22622	0.00218343	0.00260832	0.531357	-0.912245
566	PC(16:1(9Z)/P-16:0)	Lipids and lipid-like molecules	1.22596	0.00119644	0.00191822	0.550858	-0.860247
567	PC(22:5(4Z,7Z,10Z,13Z,16Z)/22:6(4Z,7Z,10Z,13Z,16Z,19Z))	Lipids and lipid-like molecules	1.24695	0.00347245	0.00339557	0.361104	-1.46951
573	PC(22:5(7Z,10Z,13Z,16Z,19Z)/20:1(11Z))	Lipids and lipid-like molecules	1.23515	0.00120303	0.00192343	0.46095	-1.11732
576	SM(d18:1/24:1(15Z))	Lipids and lipid-like molecules	1.24793	0.000226652	0.000976859	0.366462	-1.44827
578	3-Hydroxyisovalerylcarnitine	Lipids and lipid-like molecules	1.2561	0.000101292	0.000683816	0.16819	-2.57183
580	stearoyl sphingomyelin	Lipids and lipid-like molecules	1.15484	0.0196177	0.0100821	0.501342	-0.996134
582	PC(P-16:0/15:0)	Lipids and lipid-like molecules	1.24458	0.00262833	0.00289719	0.1559	-2.6813
584	PC(24:0/20:5(5Z,8Z,11Z,14Z,17Z))	Lipids and lipid-like molecules	1.25407	0.000128022	0.000762427	0.383501	-1.3827
588	Montecristin	Lipids and lipid-like molecules	1.23991	0.00198111	0.00247493	0.6197	-0.690358
590	PC(24:1(15Z)/18:3(6Z,9Z,12Z))	Lipids and lipid-like molecules	1.21627	0.00228203	0.00267644	0.432359	-1.2097
593	PC(P-18:1(11Z)/16:0)		1.14407	0.0092334	0.00621167	0.408788	-1.29057
594	PC(18:0/P-18:0)	Lipids and lipid-like molecules	1.24323	0.00020011	0.000920944	0.503326	-0.990436
597	SM(d18:1/22:0)	Lipids and lipid-like molecules	1.26412	0.00610956	0.00480906	0.457704	-1.12751
602	PC(24:1(15Z)/18:4(6Z,9Z,12Z,15Z))	Lipids and lipid-like molecules	1.222	0.00386669	0.00362099	0.476091	-1.07069
605	PC(18:2(9Z,12Z)/P-18:1(11Z))	Lipids and lipid-like molecules	1.14667	0.00551607	0.00449208	0.361353	-1.46852
610	PC(24:1(15Z)/18:1(11Z))		1.25477	0.000340858	0.00116897	0.357884	-1.48244
613	PC(24:1(15Z)/22:4(7Z,10Z,13Z,16Z))	Lipids and lipid-like molecules	1.26468	0.000225113	0.000973613	0.29706	-1.75118
616	PC(20:5(5Z,8Z,11Z,14Z,17Z)/P-18:1(11Z))	Lipids and lipid-like molecules	1.25148	4.30228e-05	0.000464531	0.33719	-1.56837
617	PC(16:1(9Z)/P-18:0)		1.24199	0.000233282	0.000990589	0.537098	-0.896742
619	PC(24:1(15Z)/22:6(4Z,7Z,10Z,13Z,16Z,19Z))	Lipids and lipid-like molecules	1.26513	0.000146962	0.000812455	0.396713	-1.33383
621	SM(d18:1/14:0)	Lipids and lipid-like molecules	1.17564	0.00625126	0.00488172	0.517892	-0.949277
622	O-propanoyl-carnitine	Lipids and lipid-like molecules	1.26381	0.000116628	0.000730246	0.207309	-2.27015
630	PC(22:6(4Z,7Z,10Z,13Z,16Z,19Z)/22:1(13Z))	Lipids and lipid-like molecules	1.26339	8.98023e-06	0.000243675	0.425078	-1.2342
631	PC(18:2(9Z,12Z)/15:0)	Lipids and lipid-like molecules	1.22515	0.00473219	0.00410339	0.51259	-0.964122
632	PC(24:1(15Z)/20:5(5Z,8Z,11Z,14Z,17Z))	Lipids and lipid-like molecules	1.26992	5.85676e-07	0.00011231	0.392951	-1.34758
633	SM(d18:1/18:1(9Z))	Lipids and lipid-like molecules	1.21782	0.0030328	0.00314606	0.446872	-1.16207
644	PC(18:1(9Z)/18:0)	Lipids and lipid-like molecules	1.24601	0.000511442	0.00138641	0.457098	-1.12942
646	SM(d18:1/20:0)	Lipids and lipid-like molecules	1.22105	0.00175832	0.00232804	0.492753	-1.02106
647	PC(22:6(4Z,7Z,10Z,13Z,16Z,19Z)/22:6(4Z,7Z,10Z,13Z,16Z,19Z))	Lipids and lipid-like molecules	1.18711	0.00573911	0.00461351	0.270786	-1.88478
651	6-Deoxohomodolichosterone	Lipids and lipid-like molecules	1.15324	0.00479166	0.00413393	0.413105	-1.27542
654	PC(18:3(6Z,9Z,12Z)/P-16:0)	Lipids and lipid-like molecules	1.13121	0.0126373	0.0075367	0.539363	-0.890671
657	PC(14:0/P-16:0)	Lipids and lipid-like molecules	1.22859	0.000628993	0.00152005	0.552152	-0.856862
660	L-Hexanoylcarnitine	Lipids and lipid-like molecules	1.26942	3.13482e-07	0.000108074	0.090007	-3.47382
661	PC(14:0/14:0)	Lipids and lipid-like molecules	1.10361	0.0231907	0.0112927	0.703186	-0.508021
663	LysoPE(24:1(15Z)/0:0)	Lipids and lipid-like molecules	1.09167	0.0451735	0.0178032	0.536345	-0.898766
666	PC(14:1(9Z)/P-18:1(9Z))	Lipids and lipid-like molecules	1.23751	0.00260011	0.0028802	0.541445	-0.885114
668	PC(14:1(9Z)/P-16:0)	Lipids and lipid-like molecules	1.17728	0.00626624	0.00488933	0.56228	-0.830641
673	LysoPC(16:0)	Lipids and lipid-like molecules	1.01711	0.0331648	0.0143483	0.543994	-0.878338
676	PC(18:4(6Z,9Z,12Z,15Z)/15:0)	Lipids and lipid-like molecules	1.23446	0.000873806	0.00172243	0.548803	-0.865639
679	PC(20:4(8Z,11Z,14Z,17Z)/15:0)	Lipids and lipid-like molecules	1.2638	7.37149e-05	0.000602215	0.536883	-0.897321
682	PC(20:5(5Z,8Z,11Z,14Z,17Z)/15:0)	Lipids and lipid-like molecules	1.25287	0.000518649	0.00139553	0.532388	-0.909449
686	Cer(d18:1/24:1(15Z))	Lipids and lipid-like molecules	1.20569	0.00765279	0.00554303	0.553007	-0.854631
697	Dimethyl fumarate	Lipids and lipid-like molecules	1.26543	1.87186e-05	0.000334953	0.38019	-1.39521
698	DG(22:4(7Z,10Z,13Z,16Z)/18:2(9Z,12Z)/0:0)	Lipids and lipid-like molecules	1.26149	1.08577e-05	0.000267944	0.387257	-1.36864
707	Persicaxanthin	Lipids and lipid-like molecules	1.20242	0.00537987	0.00442697	0.42776	-1.22513
722	DG(14:0/18:3(6Z,9Z,12Z)/0:0)	Lipids and lipid-like molecules	1.08983	0.02238	0.0110201	0.629126	-0.66858
725	PC(20:4(5Z,8Z,11Z,14Z)/16:0)	Lipids and lipid-like molecules	1.20079	0.00320951	0.00324991	0.628522	-0.669964
729	LysoPC(20:3(5Z,8Z,11Z))	Lipids and lipid-like molecules	1.08394	0.0311954	0.0137575	0.483237	-1.0492
736	Cer(d18:0/22:1(13Z))	Lipids and lipid-like molecules	1.15923	0.0249018	0.0118486	0.489001	-1.03209
737	Geranyl acetate	Lipids and lipid-like molecules	1.06306	0.0277149	0.0127094	0.332562	-1.58831
745	Nephritogenoside	Lipids and lipid-like molecules	1.19225	0.00321823	0.00325491	0.538696	-0.892456
749	LysoPC(16:1(9Z)/0:0)	Lipids and lipid-like molecules	1.08734	0.0276935	0.012703	0.687917	-0.539693
759	1-Oleoylglycerophosphoinositol	Lipids and lipid-like molecules	1.19534	0.000972935	0.00178462	2.34865	1.23183
766	PC(P-16:0/18:4(6Z,9Z,12Z,15Z))		1.2073	0.00141934	0.00208273	0.427834	-1.22488
772	PE(P-18:1(11Z)/14:0)	Lipids and lipid-like molecules	1.24219	0.000209862	0.000940175	0.493959	-1.01754
773	PS(18:0/20:4(5Z,8Z,11Z,14Z))	Lipids and lipid-like molecules	1.25813	0.000253326	0.0010299	0.50193	-0.994442
774	PI(18:1(11Z)/18:3(6Z,9Z,12Z))	Lipids and lipid-like molecules	1.08051	0.0265261	0.0123533	0.646681	-0.628873
776	PS(18:1(9Z)/16:0)	Lipids and lipid-like molecules	1.24652	0.000392127	0.00123736	0.559891	-0.836783
786	N-[(4E,8E)-1,3-dihydroxyoctadeca-4,8-dien-2-yl]hexadecanamide	Lipids and lipid-like molecules	1.01613	0.043857	0.0174392	0.650759	-0.619804
787	PC(20:3(8Z,11Z,14Z)/14:1(9Z))	Lipids and lipid-like molecules	1.15568	0.00375186	0.00355113	3.63791	1.86311
790	PE(P-16:0/18:3(6Z,9Z,12Z))	Lipids and lipid-like molecules	1.13082	0.0105817	0.00672982	0.622212	-0.684522
798	PE(P-18:1(9Z)/16:1(9Z))	Lipids and lipid-like molecules	1.22158	0.0367756	0.0154234	0.547803	-0.86827
802	PE(P-18:1(11Z)/18:3(6Z,9Z,12Z))	Lipids and lipid-like molecules	1.258	0.000389067	0.00123293	0.429343	-1.2198
810	Pipericine	Lipids and lipid-like molecules	1.19445	0.0024975	0.00281699	0.373599	-1.42044
815	PE(20:4(8Z,11Z,14Z,17Z)/P-18:1(11Z))	Lipids and lipid-like molecules	1.25513	0.000355344	0.0011879	0.417464	-1.26028
816	PE(P-18:1(9Z)/20:4(5Z,8Z,11Z,14Z))	Lipids and lipid-like molecules	1.12217	0.00991288	0.00648008	0.468091	-1.09514
817	PE(P-18:1(9Z)/20:2(11Z,14Z))	Lipids and lipid-like molecules	1.20504	0.0132918	0.00778871	0.481636	-1.05399
820	PE(20:5(5Z,8Z,11Z,14Z,17Z)/P-16:0)	Lipids and lipid-like molecules	1.24532	0.000313154	0.00112991	0.45154	-1.14707
821	PS(20:5(5Z,8Z,11Z,14Z,17Z)/18:0)	Lipids and lipid-like molecules	1.24364	0.00147354	0.00211927	0.546198	-0.872503
822	PE(P-18:1(9Z)/18:1(9Z))	Lipids and lipid-like molecules	1.2647	0.000135275	0.000782473	0.520337	-0.942482
827	LysoPE(22:1(13Z)/0:0)	Lipids and lipid-like molecules	1.1118	0.0171339	0.00920545	0.647616	-0.626789
828	PI(20:3(5Z,8Z,11Z)/18:2(9Z,12Z))	Lipids and lipid-like molecules	1.23094	0.00190585	0.0024272	0.582817	-0.778886
830	PE(P-18:1(11Z)/18:2(9Z,12Z))	Lipids and lipid-like molecules	1.25984	0.000147997	0.000814984	0.481559	-1.05421
831	PE(P-16:0/18:4(6Z,9Z,12Z,15Z))	Lipids and lipid-like molecules	1.25663	5.72171e-05	0.000536264	0.454495	-1.13766
833	PE(O-16:1(1Z)/22:6(4Z,7Z,10Z,13Z,16Z,19Z))	Lipids and lipid-like molecules	1.25326	0.000326028	0.00114856	0.480578	-1.05716
834	PE(P-18:0/22:4(7Z,10Z,13Z,16Z))	Lipids and lipid-like molecules	1.26425	0.00018296	0.000890136	0.474408	-1.0758
835	PE(20:5(5Z,8Z,11Z,14Z,17Z)/P-18:0)	Lipids and lipid-like molecules	1.25095	0.00060548	0.00149569	0.48534	-1.04293
836	PE(P-16:0/18:2(9Z,12Z))	Lipids and lipid-like molecules	1.26116	5.26784e-05	0.000514584	0.588711	-0.764368
837	PE(P-18:1(11Z)/16:0)	Lipids and lipid-like molecules	1.18619	0.0206256	0.0104165	0.458238	-1.12583
839	PE(P-18:1(11Z)/18:4(6Z,9Z,12Z,15Z))	Lipids and lipid-like molecules	1.24781	0.00122562	0.0019411	0.440215	-1.18372
840	PE(P-18:1(11Z)/22:6(4Z,7Z,10Z,13Z,16Z,19Z))	Lipids and lipid-like molecules	1.26656	1.82792e-05	0.000332194	0.498834	-1.00337
841	Coenzyme Q10	Lipids and lipid-like molecules	1.25754	0.0126579	0.00754433	0.376544	-1.40911
25	4-Hydroxyproline	Organic acids and derivatives	1.62439	0.00100422	0.0248552	0.000278772	-11.8086
26	Pyroglutamic acid	Organic acids and derivatives	1.5702	0.00411452	0.0413245	1.92318	0.943493
55	L-Glutamic acid	Organic acids and derivatives	1.42231	0.0203521	0.0896527	0.865068	-0.209114
63	Oxoadipic acid	Organic acids and derivatives	1.57161	0.00144063	0.0281707	0.630673	-0.665035
68	Aminoadipic acid	Organic acids and derivatives	1.46981	0.0087596	0.0589578	0.560797	-0.834449
70	cis-Aconitic acid	Organic acids and derivatives	1.57607	0.00229598	0.0332292	1.69309	0.75966
88	Alanylglycine	Organic acids and derivatives	1.23	0.0349984	0.116219	3.36431	1.75031
119	Phosphocreatine	Organic acids and derivatives	1.46391	0.004727	0.0435358	0.365511	-1.45202
129	12-Hydroxydodecanoic acid	Organic acids and derivatives	1.41036	0.0161788	0.0792405	0.590047	-0.761098
154	L-Threonine	Organic acids and derivatives	1.31687	0.0429216	0.127956	0.712566	-0.488904
158	3-Chlorotyrosine	Organic acids and derivatives	1.33605	0.0152925	0.0771885	0.559101	-0.83882
189	N-Acetylglutamine	Organic acids and derivatives	1.54215	0.00607514	0.0497109	1.87926	0.910168
201	L-Dihydroorotic acid	Organic acids and derivatives	1.57461	0.000381919	0.0178069	0.363887	-1.45844
219	Phenylacetylglycine	Organic acids and derivatives	1.57587	0.0354925	0.117029	0.327768	-1.60925
223	Acetylglycine	Organic acids and derivatives	1.49699	0.00804139	0.0567443	1.27257	0.347743
253	alpha-Ketoisovaleric acid	Organic acids and derivatives	1.51462	0.00358688	0.0393196	0.584967	-0.773572
51	Saccharin	Organoheterocyclic compounds	1.39869	0.015334	0.0772872	2.3677	1.24348
126	Hypoxanthine	Organoheterocyclic compounds	1.5837	0.0011921	0.0264764	1.71297	0.776496
247	Allantoin	Organoheterocyclic compounds	1.57492	0.00144859	0.0282183	0.432902	-1.20789
248	Pyridoxal	Organoheterocyclic compounds	1.45663	0.036673	0.118918	3.10935	1.63661
36	Orotidine	Nucleosides, nucleotides, and analogues	1.60471	0.000230712	0.0150535	0.239314	-2.06302
54	Cytidine monophosphate	Nucleosides, nucleotides, and analogues	1.42943	0.0232726	0.0959949	1.49068	0.575967
62	5'-Methylthioadenosine	Nucleosides, nucleotides, and analogues	1.54475	0.00293181	0.0364448	1.2892	0.366475
98	Uridine diphosphategalactose	Nucleosides, nucleotides, and analogues	1.39006	0.0263719	0.10196	0.659638	-0.600254
100	Pseudouridine	Nucleosides, nucleotides, and analogues	1.55311	0.0440029	0.129374	2.31541	1.21127
109	Deoxyguanosine	Nucleosides, nucleotides, and analogues	1.60836	0.0353343	0.116771	22.2731	4.47723
123	AICAR	Nucleosides, nucleotides, and analogues	1.56215	0.00660917	0.051812	2.26977	1.18255
141	Deoxyuridine	Nucleosides, nucleotides, and analogues	1.62339	0.0333269	0.113393	40357.7	15.3006
155	Deoxyinosine	Nucleosides, nucleotides, and analogues	1.59767	0.0172024	0.0818155	0.371507	-1.42854
217	dUMP	Nucleosides, nucleotides, and analogues	1.37845	0.0421497	0.126919	1.62243	0.698152
235	NAD	Nucleosides, nucleotides, and analogues	1.55738	0.00642937	0.0511246	1.99577	0.996945
263	5-Methylcytidine	Nucleosides, nucleotides, and analogues	1.45476	0.0253717	0.100076	27.8079	4.79742
80	Alpha-Linolenic acid	Lipids and lipid-like molecules	1.52264	0.00391781	0.0406098	1.34323	0.425707
156	19-Hydroxy-PGE2	Lipids and lipid-like molecules	1.45178	0.0175052	0.0825822	1.37294	0.457267
165	15-Keto-prostaglandin E2	Lipids and lipid-like molecules	1.54886	0.00466114	0.0432026	2.17841	1.12328
172	Citraconic acid	Lipids and lipid-like molecules	1.59414	0.00129724	0.0272463	1.6733	0.742696
179	Palmitoleic acid	Lipids and lipid-like molecules	1.52588	0.00246607	0.0340547	1.88594	0.915282
181	Citramalic acid	Lipids and lipid-like molecules	1.55752	0.00279649	0.0357523	1.44719	0.533255
185	Isohyodeoxycholic acid	Lipids and lipid-like molecules	1.50587	0.0116452	0.06772	1.87504	0.906922
209	D-Malic acid	Lipids and lipid-like molecules	1.41245	0.0189193	0.0862154	1.44556	0.531626
214	Methyl jasmonate	Lipids and lipid-like molecules	1.52296	0.0070513	0.0534227	1.36615	0.450111
246	Pimelic acid	Lipids and lipid-like molecules	1.56959	0.00176652	0.0303026	0.788551	-0.342724
256	Monomethyl glutaric acid	Lipids and lipid-like molecules	1.50024	0.00803515	0.0567241	1.93488	0.952247
84	Hydroxyphenyllactic acid	Phenylpropanoids and polyketides	1.49017	0.0195037	0.0876456	0.519343	-0.94524
135	Naringenin 4'-O-glucuronide	Phenylpropanoids and polyketides	1.61381	0.0164122	0.0797615	6.92137	2.79106
251	Daidzin	Phenylpropanoids and polyketides	1.4797	0.000405477	0.0181463	17.8171	4.15519
169	4-Ethylbenzoic acid	Benzenoids	1.49239	0.0116359	0.0676943	1.44172	0.527795
67	D-Fructose 2,6-bisphosphate	Organic oxygen compounds	1.50396	0.00442885	0.0423788	0.746459	-0.421866
77	Galactose 1-phosphate	Organic oxygen compounds	1.48555	0.0183869	0.0848769	2.22079	1.15107
114	Threonic acid	Organic oxygen compounds	1.52906	0.00217987	0.0326186	0.508786	-0.974868
116	D-Erythrose 4-phosphate	Organic oxygen compounds	1.5827	0.00248671	0.0341497	2.20056	1.13787
122	D-Maltose	Organic oxygen compounds	1.58459	0.00207598	0.0320361	2.12434	1.08701
124	myo-Inositol	Organic oxygen compounds	1.57525	0.00188577	0.0309848	0.443888	-1.17173
130	N-Acetyl-glucosamine 1-phosphate	Organic oxygen compounds	1.398	0.040607	0.124783	1.32938	0.410755
160	Glucose 6-phosphate	Organic oxygen compounds	1.58573	0.0322188	0.111673	3.39317	1.76263
213	Trehalose	Organic oxygen compounds	1.46035	0.0162794	0.0794662	0.71811	-0.477723
250	beta-D-Glucosamine	Organooxygen compounds	1.47984	0.00753871	0.0550774	0.585715	-0.77173
1466			1.05411	0.0400875	0.0163702	0.716119	-0.481729
1467			1.24302	0.00198986	0.00248036	0.40088	-1.31876
1468			1.25375	0.000204701	0.000928634	0.577536	-0.792018
1470			1.00835	0.0425595	0.0170739	0.477593	-1.06615
1471			1.23647	0.00287668	0.00305065	0.485606	-1.04214
1476			1.2079	0.00876447	0.00601977	0.295291	-1.75979
1478			1.06147	0.0438049	0.0174246	0.458426	-1.12524
1481			1.24524	0.00195275	0.00245716	0.179535	-2.47766
1482			1.24268	0.00109564	0.0018506	0.569145	-0.813131
1488			1.23964	0.00117214	0.00189916	0.60373	-0.728025
1491			1.20536	0.00111013	0.00185773	0.507614	-0.978197
1496			1.22514	0.000494928	0.00136702	0.511628	-0.966833
1497			1.25992	3.18339e-05	0.000404648	0.32568	-1.61847
1498			1.1673	0.00600382	0.00475408	0.416883	-1.26228
1499			1.10409	0.0121975	0.00737128	0.398442	-1.32756
1501			1.25944	0.000137859	0.00078934	0.100214	-3.31884
1502			1.12138	0.0113211	0.00702819	0.477962	-1.06503
1503			1.2384	0.00357205	0.00344817	0.243743	-2.03657
1504			1.12037	0.0156119	0.00865912	0.511333	-0.967664
1509			1.25843	8.13192e-05	0.000627231	0.0907786	-3.4615
1510			1.24268	0.00109564	0.0018506	0.569145	-0.813131
1511			1.07555	0.0214191	0.010689	0.401055	-1.31813
1512			1.08171	0.000381602	0.00122197	0.0406178	-4.62174
1513			1.18657	0.00313075	0.00320424	0.54894	-0.86528
1515			1.2017	0.00147225	0.00211841	0.294027	-1.76598
1517			1.09597	0.0187875	0.00979767	0.539267	-0.890928
1521			1.24903	0.0199142	0.0101817	3.21018	1.68265
1522			1.09451	0.0382317	0.0158458	0.584171	-0.775537
1524			1.12142	0.0266656	0.0123957	0.380561	-1.3938
1525			1.20765	0.00608068	0.00479411	0.577546	-0.791993
1528			1.1836	0.00583307	0.00466389	0.490926	-1.02642
1530			1.16718	0.00749358	0.00547277	0.516937	-0.95194
1535			1.25675	0.000422736	0.00127967	0.583641	-0.776847
1536			1.25868	0.000392125	0.00123736	0.424567	-1.23593
1537			1.19341	0.0405726	0.0165062	0.487857	-1.03547
1540			1.2681	0.00219691	0.00261778	0.11307	-3.14471
1542			1.10729	0.033055	0.0143146	0.605635	-0.723479
1544			1.24665	0.000831509	0.00169297	0.240869	-2.05368
1546			1.22978	0.00255901	0.00285515	0.450215	-1.15131
1549			1.24488	0.000318299	0.00113747	0.31205	-1.68015
1550			1.22197	0.000619019	0.00150984	0.395649	-1.33771
1552			1.12581	0.0284287	0.0129284	0.547366	-0.869423
1556			1.19569	0.00470919	0.0040915	0.583589	-0.776976
1557			1.04928	0.032083	0.0140213	2.14422	1.10045
1558			1.13366	0.0252118	0.0119466	0.539175	-0.891175
1560			1.10124	0.0340645	0.014622	2.19437	1.13381
1563			1.21135	0.0463777	0.0181307	0.405761	-1.3013
1564			1.26925	1.58652e-07	0.000108074	0.498305	-1.0049
1566			1.12357	0.0103802	0.00665602	0.257681	-1.95634
1569			1.11725	0.0355156	0.0150544	0.533281	-0.907031
1573			1.25433	2.76094e-05	0.000378173	0.308566	-1.69635
1574			1.26013	7.39308e-05	0.000602965	0.147058	-2.76554
1576			1.23572	0.000117543	0.000732914	0.225411	-2.14937
1577			1.05841	0.0288965	0.0130722	0.538917	-0.891864
1579			1.13831	0.00442253	0.00393922	0.409254	-1.28893
1581			1.18281	0.0116568	0.00716178	0.435597	-1.19893
1583			1.16369	0.0336696	0.0145024	3.10737	1.63569
1584			1.20087	0.00557436	0.00452385	0.374895	-1.41544
1589			1.06964	0.0144114	0.00822067	0.51145	-0.967334
1632			1.00442	0.0234428	0.0113762	0.52177	-0.938513
1641			1.24627	0.0128387	0.00761101	0.565776	-0.821696
1650			1.19749	0.00103715	0.00182051	0.364677	-1.45531
1656			1.07882	0.0223169	0.0109986	0.39226	-1.35012
1662			1.20948	0.001697	0.00228447	0.584642	-0.774375
1663			1.24481	0.0018032	0.00235902	0.573908	-0.801109
1664			1.11592	0.0162935	0.00889738	0.560728	-0.834628
1672			1.119	0.023804	0.0114949	0.553453	-0.853468
1673			1.06715	0.028462	0.0129387	0.75098	-0.413154
1675			1.15348	0.0162464	0.00888117	0.511923	-0.966001
1681			1.23757	0.00179325	0.00235222	0.589408	-0.762662
1688			1.04593	0.0157843	0.00872007	0.356882	-1.48648
1696			1.1514	0.0207674	0.0104626	0.478872	-1.06229
1722			1.19485	0.00974722	0.00641605	0.547938	-0.867915
1727			1.11405	0.0272991	0.0125861	0.520408	-0.942285
1729			1.24046	0.000876151	0.001724	0.557017	-0.844206
1732			1.12057	0.00724666	0.00536147	0.480338	-1.05788
1738			1.2248	0.00359544	0.0034605	0.591235	-0.758196
1739			1.10281	0.0253245	0.0119821	0.59984	-0.737351
1754			1.09465	0.0158268	0.00873505	0.656473	-0.607192
1755			1.23195	0.00264223	0.0029055	0.555619	-0.847832
1757			1.15656	0.01879	0.00979855	0.590627	-0.759681
1761			1.05305	0.0319574	0.0139842	2.5239	1.33566
1762			1.01355	0.0459121	0.0180047	2.61517	1.38691
1763			1.14623	0.00995088	0.00649464	10.885	3.44427
1766			1.26446	0.0101012	0.0065518	9.18358	3.19906
1767			1.03529	0.0125957	0.00752125	4.79157	2.2605
1770			1.18893	0.00335143	0.00332979	0.515644	-0.955553
1775			1.22589	0.0039389	0.00366416	0.572457	-0.80476
1776			1.24267	0.00104536	0.00182487	0.558057	-0.841515
1784			1.18592	0.0020318	0.00250606	0.597468	-0.743067
1785			1.00853	0.0496897	0.0190046	2.24555	1.16707
1786			1.00693	0.0150026	0.00843965	4.26287	2.09183
1834			1.2354	0.00143637	0.00209437	3.68613	1.88211
1840			1.17964	0.00651023	0.00501158	0.626986	-0.673495
1848			1.06395	0.0119281	0.00726779	0.355667	-1.4914
1849			1.1619	0.0028047	0.00300642	0.126234	-2.98583
1852			1.18152	0.00345081	0.00338396	0.529423	-0.917508
1856			1.15476	0.00787315	0.00563839	0.493155	-1.01989
1858			1.1039	0.0360491	0.0152106	2.04901	1.03493
1868			1.22245	0.00786753	0.00563598	0.353402	-1.50062
1870			1.25675	0.000889188	0.00173268	0.349248	-1.51768
1871			1.25743	0.000641534	0.00153261	0.364245	-1.45702
1879			1.24038	0.000741253	0.00162314	0.347016	-1.52692
1883			1.25996	0.0105635	0.00672322	0.357699	-1.48318
1900			1.23761	0.00342907	0.00337223	0.372004	-1.42661
1902			1.15591	0.00134711	0.00203167	0.307971	-1.69913
1903			1.25711	0.000239284	0.00100267	0.327913	-1.60862
1904			1.12656	0.0285349	0.0129611	0.197359	-2.34111
1908			1.0488	0.0375433	0.0156473	0.461972	-1.11412
1920			1.12761	0.00364303	0.00348546	0.394618	-1.34147
1929			1.14587	0.00372477	0.00353443	0.386623	-1.371
1930			1.13512	0.00357237	0.00344834	0.401947	-1.31492
1931			1.08643	0.0117548	0.0072003	0.419735	-1.25245
1937			1.11985	0.0036426	0.00348524	0.378023	-1.40345
1940			1.19657	0.00730637	0.00538866	0.418685	-1.25606
1944			1.12675	0.00289308	0.0030606	0.390609	-1.3562
1946			1.23631	0.00293218	0.00308463	0.448433	-1.15704
1948			1.13927	0.0217978	0.0108206	0.459735	-1.12112
1951			1.09457	0.0305982	0.0135828	0.477115	-1.06759
1952			1.22071	0.0437366	0.0174055	0.464064	-1.1076
1957			1.21259	0.00182887	0.00237642	0.339492	-1.55855
1958			1.25774	0.000568813	0.00145547	0.362026	-1.46584
1962			1.16861	0.010394	0.00666113	0.445273	-1.16724
1973			1.25377	7.22767e-05	0.000597147	0.386017	-1.37327
1976			1.16321	0.00282049	0.00301621	0.475019	-1.07394
1978			1.08465	0.0441464	0.0175197	0.487063	-1.03782
1979			1.24057	0.000439738	0.00130172	0.490836	-1.02669
1980			1.21198	0.00138469	0.00205858	0.528696	-0.919491
1981			1.24685	0.000593575	0.00148294	0.361227	-1.46902
1982			1.06117	0.0253638	0.0119944	0.662833	-0.593283
1985			1.24068	0.000213665	0.000948736	0.410955	-1.28295
1987			1.23412	0.00487034	0.00417386	0.376696	-1.40853
1988			1.11708	0.0279708	0.0127861	0.490746	-1.02695
1989			1.21796	0.00219558	0.00261685	0.334624	-1.57939
1990			1.1208	0.0127748	0.00758752	0.641779	-0.639852
1992			1.03896	0.0211456	0.0105931	0.396876	-1.33324
1993			1.0909	0.0283567	0.0129061	0.653416	-0.613926
1995			1.19604	0.0494534	0.0189435	0.443946	-1.17154
1999			1.24798	0.000440099	0.00130218	0.278387	-1.84484
2000			1.20662	0.00536416	0.00441945	0.32045	-1.64183
2001			1.21544	0.0014481	0.0021023	0.445676	-1.16593
2004			1.17119	0.00618059	0.00484562	0.364313	-1.45675
2005			1.21104	0.000931554	0.00175974	0.508345	-0.976119
2006			1.16624	0.0179548	0.00950386	0.517661	-0.94992
2007			1.12929	0.0442112	0.0175377	0.435887	-1.19797
2009			1.21071	0.00524245	0.00436052	0.33991	-1.55678
2015			1.19019	0.00281233	0.00301115	0.407123	-1.29646
2016			1.2412	0.000237368	0.00099885	0.41901	-1.25494
2017			1.20179	0.000849079	0.00170544	0.440065	-1.18421
2020			1.22679	0.0352579	0.0149784	0.362711	-1.46311
2022			1.1726	0.00741135	0.00543603	0.430006	-1.21757
2023			1.24696	0.00086081	0.00171358	0.425281	-1.23351
2024			1.17837	0.0028608	0.00304098	0.55739	-0.843242
2027			1.08628	0.0208367	0.010485	0.44897	-1.15531
2028			1.19862	0.000611008	0.00150151	0.205101	-2.28559
2029			1.10552	0.0432784	0.0172771	0.479574	-1.06017
2030			1.20916	0.00137054	0.00204854	0.569473	-0.812302
2031			1.24189	0.00179401	0.00235274	0.35503	-1.49399
2032			1.23953	0.00105203	0.00182838	0.527432	-0.922942
2034			1.11514	0.0460176	0.0180333	0.482917	-1.05015
2036			1.13129	0.0220416	0.0109045	0.511015	-0.968562
2038			1.16585	0.00583211	0.00466338	0.442194	-1.17725
2039			1.12111	0.0342214	0.0146692	0.495592	-1.01277
2046			1.19828	0.0109891	0.00689328	0.517772	-0.949613
2050			1.21827	0.0023539	0.00272455	0.518133	-0.948605
2053			1.13075	0.00787159	0.00563772	0.497817	-1.00631
2057			1.0949	0.0427865	0.0171383	0.503119	-0.991028
2058			1.11964	0.0302279	0.0134733	0.519831	-0.943884
2060			1.00992	0.0458213	0.01798	0.436171	-1.19704
2061			1.05935	0.0368069	0.0154325	0.521831	-0.938346
2065			1.11188	0.0302922	0.0134924	0.496133	-1.0112
2066			1.18924	0.00143918	0.00209627	0.433693	-1.20525
2069			1.16059	0.00542568	0.00444901	0.616828	-0.69706
2071			1.24523	0.00166298	0.00225966	0.521048	-0.940511
2076			1.1015	0.0303564	0.0135114	0.528364	-0.920395
2079			1.2221	0.0360261	0.0152039	0.296513	-1.75383
2080			1.20858	0.00695079	0.00522423	0.376735	-1.40838
2082			1.21472	0.00471427	0.00409413	0.700421	-0.513705
2085			1.21554	0.037226	0.015555	0.518749	-0.946891
2086			1.05887	0.0244653	0.0117093	0.620192	-0.689212
2087			1.1966	0.00201315	0.0024947	0.463568	-1.10915
2091			1.08863	0.0200465	0.0102258	0.666334	-0.585683
2092			1.03509	0.0427525	0.0171286	0.677917	-0.560819
2093			1.09477	0.0300691	0.0134261	0.613103	-0.705799
2094			1.1296	0.00920813	0.00620139	0.529957	-0.916052
2096			1.1202	0.0160853	0.0088254	0.565997	-0.821134
2098			1.22291	0.0310027	0.0137014	0.540294	-0.888185
2099			1.10401	0.0261114	0.0122265	0.525596	-0.927974
2100			1.14129	0.0274253	0.0126236	0.517449	-0.950512
2104			1.19697	0.00398814	0.00369328	0.581788	-0.781434
2105			1.17598	0.00700017	0.00524743	0.522925	-0.935323
2106			1.08783	0.0334397	0.0144324	0.587419	-0.767538
2107			1.17138	0.00884068	0.0060512	0.832551	-0.264389
2108			1.12181	0.026569	0.0123664	0.76725	-0.382232
2110			1.19895	0.00447653	0.00396849	0.499682	-1.00092
2111			1.16067	0.0284107	0.0129228	0.59727	-0.743546
2112			1.13444	0.0275585	0.0126631	0.590255	-0.760589
2113			1.0457	0.0460858	0.0180518	0.632564	-0.660718
2116			1.15932	0.00903127	0.00612886	0.481816	-1.05345
2117			1.20659	0.00987644	0.00646607	0.487294	-1.03714
2118			1.14411	0.00933713	0.00625365	0.786767	-0.345993
2119			1.2619	9.35269e-05	0.000663433	0.368503	-1.44025
2120			1.22599	0.000701247	0.0015887	0.544412	-0.877228
2122			1.14501	0.00702498	0.00525905	0.401332	-1.31713
2124			1.07417	0.0339003	0.0145723	0.842712	-0.246888
2125			1.1386	0.0231142	0.0112673	0.688647	-0.538164
2126			1.22189	0.00246692	0.0027977	0.17935	-2.47915
2127			1.20279	0.00828929	0.00581879	0.5522	-0.856737
2131			1.15058	0.00821017	0.00578447	0.491637	-1.02433
2133			1.20021	0.0088499	0.00605499	0.587307	-0.767813
2134			1.09854	0.0451877	0.0178071	0.644354	-0.634076
2135			1.25883	0.000389151	0.00123305	0.372999	-1.42276
2137			1.00906	0.0475585	0.0184466	0.480095	-1.05861
2141			1.25189	0.0151259	0.00848457	4.60361	2.20277
2142			1.20989	0.00547796	0.004474	0.543713	-0.879084
2144			1.22948	0.00384068	0.00360529	3.05765	1.61242
2146			1.21501	0.00875572	0.00601615	0.443055	-1.17444
2149			1.09001	0.0366	0.0153721	1.9605	0.971223
2152			1.18869	0.00810651	0.00573911	0.50837	-0.97605
2155			1.07168	0.0424371	0.0170391	0.520789	-0.941228
2159			1.12482	0.0233957	0.0113607	1.77599	0.828627
2160			1.17663	0.00455113	0.00400847	0.370906	-1.43087
2162			1.12589	0.0203958	0.0103413	0.627026	-0.673403
2164			1.07694	0.0347591	0.0148303	0.554164	-0.851615
2169			1.21468	0.00566669	0.00457431	0.58377	-0.776529
2171			1.09517	0.022281	0.0109864	0.370797	-1.4313
2172			1.19563	0.016018	0.00880197	0.405564	-1.302
2173			1.15367	0.0212805	0.0106405	0.663547	-0.591729
2177			1.15545	0.0120891	0.00732986	0.406191	-1.29977
2178			1.14951	0.0178508	0.00946654	0.569012	-0.81347
2179			1.192	0.00363224	0.00347983	0.620334	-0.688883
2181			1.17146	0.00767984	0.00555485	0.407308	-1.29581
2184			1.15397	0.0216099	0.0107555	0.538015	-0.894282
2185			1.12419	0.0281319	0.0128363	0.617462	-0.695579
2186			1.11283	0.0160779	0.00882284	0.621648	-0.68583
2196			1.11517	0.0235755	0.01142	0.56466	-0.824547
2197			1.08077	0.0137822	0.00798078	0.386241	-1.37243
2201			1.19358	0.00709933	0.00529367	0.547934	-0.867926
2202			1.16719	0.0110556	0.0069205	0.556083	-0.846629
2203			1.1555	0.0139815	0.00805754	0.590501	-0.759988
2204			1.0947	0.0133464	0.0078103	0.404701	-1.30507
2205			1.06999	0.0194935	0.01004	0.408579	-1.29131
2206			1.18478	0.00466985	0.00407104	0.399782	-1.32271
2207			1.2494	0.000809755	0.00167705	0.563346	-0.827908
2208			1.18389	0.0122692	0.00739856	0.557794	-0.842196
2211			1.19758	0.00265414	0.00291259	0.446462	-1.16339
2216			1.17425	0.0127441	0.00757624	0.456392	-1.13166
2217			1.19427	0.00598225	0.00474278	0.578035	-0.790771
2218			1.23368	0.00175352	0.00232467	0.529118	-0.918337
2220			1.08796	0.0325615	0.0141624	0.581509	-0.782126
2226			1.15934	0.00868188	0.00598546	0.530176	-0.915456
2227			1.13249	0.0153684	0.00857215	0.48731	-1.03709
2229			1.10311	0.0135652	0.00789635	0.403228	-1.31033
2236			1.0961	0.0178256	0.00945747	0.549045	-0.865003
2238			1.10646	0.00496687	0.00422284	0.419181	-1.25436
2240			1.09992	0.0163144	0.00890458	0.558424	-0.840568
2243			1.13697	0.00618031	0.00484548	0.460544	-1.11859
2244			1.17633	0.00417126	0.0037993	0.36994	-1.43464
2246			1.23059	0.00474802	0.00411155	2.47184	1.30558
2247			1.06423	0.0152034	0.00851265	0.493781	-1.01806
2249			1.12061	0.0098239	0.0064458	0.558692	-0.839875
2251			1.2475	0.00025516	0.00103334	0.386047	-1.37315
2254			1.20149	0.00138495	0.00205877	0.490356	-1.0281
2256			1.06137	0.0146984	0.00832776	0.534125	-0.904751
2257			1.24752	7.92404e-05	0.000620674	0.489268	-1.0313
2259			1.23164	0.00110317	0.00185432	0.38337	-1.38319
2264			1.12944	0.0100738	0.00654143	0.716881	-0.480194
2266			1.07587	0.0254817	0.0120313	0.662473	-0.594066
2274			1.22979	0.00165345	0.00225262	0.556788	-0.844799
2276			1.18325	0.0309612	0.0136893	0.318484	-1.65071
2280			1.21261	0.0070761	0.00528288	0.406448	-1.29886
2283			1.25543	0.000230155	0.000984163	0.307095	-1.70324
2288			1.17052	0.0162109	0.00886892	0.397829	-1.32978
2296			1.1033	0.0324326	0.0141242	0.47299	-1.08012
2298			1.05597	0.0432773	0.0172767	0.450257	-1.15118
2300			1.11078	0.0191712	0.00993017	0.571924	-0.806105
2302			1.23051	0.0343732	0.0147149	0.365447	-1.45226
2304			1.25005	0.000137371	0.000788052	0.426237	-1.23027
2305			1.21089	0.00830864	0.00582715	0.477738	-1.06571
2306			1.23821	0.0010687	0.00183702	0.502184	-0.993713
2308			1.19675	0.00136601	0.0020453	0.4571	-1.12942
2309			1.24184	0.00128962	0.00198941	0.367799	-1.44301
2311			1.21701	0.000518278	0.00139507	0.410357	-1.28505
2312			1.26633	2.39203e-05	0.000362156	0.353447	-1.50043
2316			1.24515	0.000219042	0.000960582	0.45642	-1.13157
2318			1.01576	0.0105243	0.00670892	0.312926	-1.6761
2320			1.23126	0.00170996	0.00229379	0.460509	-1.1187
2322			1.11031	0.00585232	0.00467415	0.54561	-0.874057
2323			1.24191	0.00130749	0.00200245	0.46324	-1.11017
2326			1.24068	0.00130628	0.00200157	0.375154	-1.41445
2327			1.24138	0.0197408	0.0101236	0.404417	-1.30608
2328			1.23841	0.000171061	0.000866605	0.350737	-1.51154
2330			1.22821	0.00533157	0.00440378	0.368612	-1.43983
2331			1.22046	0.00179356	0.00235243	0.383352	-1.38326
2333			1.25521	0.000200736	0.000922005	0.387042	-1.36944
2335			1.22765	0.00128	0.00198231	0.421903	-1.24502
2336			1.23	0.00148063	0.00212435	0.422725	-1.24221
2337			1.22971	0.00144643	0.00210118	0.400116	-1.32151
2338			1.2241	0.00128845	0.00198854	0.409938	-1.28652
2339			1.2307	0.000992534	0.00179591	0.452496	-1.14402
2340			1.21976	0.00112086	0.00186292	0.459163	-1.12292
2341			1.213	0.00203864	0.00251021	0.558142	-0.841295
2342			1.21286	0.00208992	0.00254354	0.548262	-0.867063
2343			1.22427	0.0026908	0.00293538	0.406634	-1.2982
2344			1.23935	0.000852993	0.00170817	0.470212	-1.08862
2345			1.22999	0.000416931	0.00127191	0.452356	-1.14447
2346			1.2328	0.000553604	0.00143793	0.444247	-1.17057
2347			1.23755	0.000483733	0.00135449	0.45012	-1.15162
2348			1.0939	0.0393416	0.0161613	0.568506	-0.814753
2349			1.16175	0.00297435	0.00311059	0.348192	-1.52204
2350			1.2468	0.000721846	0.00160672	0.475842	-1.07145
2351			1.22723	0.00274533	0.00296964	0.451386	-1.14757
2352			1.23498	0.00148678	0.00212873	0.488837	-1.03257
2353			1.23649	0.00204619	0.00251476	0.483268	-1.04911
2354			1.25218	0.000186654	0.000897065	0.508573	-0.975475
2355			1.24642	0.000143063	0.000802752	0.524014	-0.932323
2356			1.18536	0.00462006	0.00404496	0.635289	-0.654515
2357			1.0427	0.0373823	0.0156005	0.529979	-0.915993
2360			1.26418	2.2448e-05	0.000355345	0.426079	-1.23081
2361			1.25691	0.000110035	0.000710346	0.406547	-1.29851
2362			1.2457	0.000805894	0.00167417	0.449663	-1.15308
2363			1.24325	0.00111204	0.00185866	0.481419	-1.05464
2365			1.09954	0.0190275	0.00988075	0.508558	-0.975517
2366			1.23864	0.000269987	0.00106021	0.561352	-0.833023
2367			1.25323	0.000162258	0.000847909	0.399528	-1.32363
2368			1.19231	0.00265549	0.00291339	0.628276	-0.67053
2369			1.23327	0.000488949	0.00136037	0.60459	-0.725971
2370			1.22281	0.00105197	0.00182835	0.623405	-0.681758
2373			1.08409	0.0192817	0.00996797	0.552906	-0.854894
2374			1.1926	0.00337338	0.00334188	0.619983	-0.6897
2375			1.25112	0.0173451	0.00928307	0.521224	-0.940024
2376			1.13517	0.00848579	0.00590297	0.601626	-0.733061
2378			1.2173	0.001102	0.00185374	0.643448	-0.636104
2379			1.21795	0.00100283	0.00180172	0.638443	-0.64737
2380			1.22511	0.0432878	0.0172797	0.298555	-1.74393
2381			1.21389	0.00111693	0.00186103	0.583754	-0.776568
2387			1.22618	0.00294657	0.00309352	0.557463	-0.843051
2389			1.19408	0.00727087	0.00537251	0.495673	-1.01254
2392			1.22137	0.0024376	0.00277901	0.528995	-0.918674
2393			1.06431	0.037569	0.0156547	0.757446	-0.400785
2394			1.23811	0.00092299	0.00175441	0.487791	-1.03567
2395			1.2421	0.00108411	0.00184484	0.4564	-1.13163
2396			1.22819	0.00140821	0.00207504	0.557074	-0.84406
2397			1.04209	0.0439531	0.0174659	0.761658	-0.392784
2398			1.18814	0.0031274	0.00320228	0.395767	-1.33728
2400			1.17216	0.0134374	0.00784619	0.572935	-0.803557
2401			1.17482	0.0128367	0.00761027	0.564165	-0.825811
2402			1.15797	0.0158734	0.00875141	0.559352	-0.838172
2403			1.16991	0.0164349	0.00894591	0.561888	-0.831644
2404			1.18122	0.0142874	0.00817399	0.571718	-0.806625
2406			1.11724	0.0369894	0.0154859	0.579818	-0.786327
2409			1.20762	0.00042642	0.00128453	0.329486	-1.60171
2410			1.14291	0.0292622	0.0131835	0.53942	-0.890519
2411			1.23061	0.00546984	0.00447013	0.431488	-1.21261
2412			1.06151	0.0470387	0.0183081	0.589373	-0.762747
2414			1.17186	0.0012226	0.00193876	5.30752	2.40804
2418			1.12986	0.0103673	0.00665126	0.472211	-1.0825
2419			1.20422	0.00236841	0.00273411	0.259827	-1.94438
2423			1.18011	0.00666054	0.00508528	0.502674	-0.992306
2432			1.16935	0.0356746	0.0151011	3.70074	1.88781
2433			1.24536	0.000516407	0.00139271	0.508131	-0.976728
2435			1.22227	0.00736027	0.00541304	2.45904	1.29809
2442			1.11222	0.0351972	0.0149604	0.546101	-0.87276
2450			1.2129	0.00927492	0.00622853	0.377753	-1.40448
2453			1.23198	0.00464975	0.00406054	0.468241	-1.09468
2456			1.23043	0.00223205	0.00264222	0.495609	-1.01273
2457			1.23416	0.0024291	0.00277355	0.532519	-0.909094
2458			1.24305	0.000384697	0.00122654	0.551758	-0.857891
2460			1.24228	0.00150736	0.00214328	0.590407	-0.760218
2462			1.2298	0.00240843	0.00276021	0.599522	-0.738115
2463			1.22393	0.00204783	0.00251575	0.593543	-0.752575
2475			1.18101	0.016926	0.00912845	0.51593	-0.954753
2484			1.11129	0.0235979	0.0114274	0.46034	-1.11923
2487			1.01277	0.000294387	0.00110105	0.0922327	-3.43858
2490			1.20843	0.00188328	0.00241252	0.4041	-1.30722
2491			1.13871	0.014505	0.00825578	0.57407	-0.8007
2494			1.23526	0.00189954	0.00242311	0.454457	-1.13778
2533			1.08725	0.0382914	0.0158629	0.55421	-0.851496
2535			1.13366	0.00455862	0.00401246	0.456368	-1.13173
2536			1.15323	0.00402154	0.00371288	0.462957	-1.11105
2537			1.0312	0.0252374	0.0119547	0.534754	-0.903052
2548			1.2194	0.00394475	0.00366764	0.512872	-0.96333
2550			1.12568	0.0399238	0.0163245	0.537856	-0.894708
2558			1.17607	0.0104043	0.00666492	0.599531	-0.738094
2563			1.20266	0.00936263	0.00626392	0.390152	-1.35789
2564			1.19689	0.00780072	0.00560728	0.482229	-1.05221
2569			1.12456	0.0173271	0.00927648	0.606356	-0.721763
2570			1.172	0.0209809	0.0105353	0.485935	-1.04117
2573			1.23906	0.00202184	0.00250001	0.387351	-1.36829
2574			1.21804	0.0120558	0.00731707	0.371503	-1.42855
2577			1.16172	0.00186228	0.00239871	0.429703	-1.21859
2578			1.13986	0.00692011	0.00520975	0.376186	-1.41048
2579			1.1628	0.00415968	0.0037927	0.463603	-1.10904
2587			1.20757	0.0449175	0.0177329	1.87601	0.90767
2588			1.18076	0.00893915	0.00609149	0.67079	-0.576067
2598			1.1808	0.0156557	0.00867466	0.495673	-1.01254
2599			1.1835	0.0233642	0.0113503	0.344979	-1.53542
2600			1.24301	0.00281295	0.00301153	0.428607	-1.22227
2601			1.19151	0.00737383	0.00541916	0.560896	-0.834194
2602			1.21362	0.00762543	0.00553104	0.453371	-1.14124
2605			1.10847	0.00648729	0.00500023	0.505856	-0.983201
2607			1.14883	0.0258553	0.0121475	0.337178	-1.56842
2610			1.16206	0.00504724	0.00426362	0.543162	-0.880547
2611			1.16524	0.00841747	0.00587387	0.42444	-1.23637
2612			1.22674	0.0387564	0.0159956	0.422904	-1.2416
2613			1.2672	1.8581e-05	0.000334098	0.510618	-0.969684
2616			1.02973	0.0317481	0.0139221	0.524087	-0.932121
2619			1.21944	0.00531304	0.00439484	0.517651	-0.949949
2620			1.1885	0.013334	0.0078054	0.416091	-1.26503
2623			1.20067	0.0106505	0.00675475	0.357456	-1.48416
2624			1.11261	0.0361125	0.0152291	0.263897	-1.92195
2627			1.15955	0.00392552	0.00365621	0.465366	-1.10356
2629			1.08457	0.0389654	0.016055	0.492026	-1.02319
2634			1.14517	0.0418999	0.0168857	0.419043	-1.25483
2637			1.23099	0.000809076	0.00167654	0.416372	-1.26406
2639			1.24147	0.00286647	0.00304444	0.43081	-1.21488
2645			1.23166	0.00394278	0.00366647	2.80767	1.48938
2647			1.2218	0.00586366	0.00468018	2.65844	1.41058
2650			1.05839	0.0486338	0.0187301	0.556329	-0.84599
2651			1.18248	0.0031093	0.00319163	0.4202	-1.25085
2653			1.07139	0.0186662	0.00975541	0.461352	-1.11606
2657			1.24395	0.00378834	0.00357348	3.27139	1.7099
2665			1.19926	0.00551771	0.00449286	0.589171	-0.763242
2666			1.16061	0.0132781	0.00778327	0.539251	-0.89097
2678			1.20206	0.0106963	0.00677194	0.358858	-1.47852
2679			1.17376	0.0149891	0.00843471	0.55601	-0.846817
2683			1.20589	0.0138624	0.00801177	4.51211	2.1738
2717			1.14735	0.00795255	0.00567222	0.360376	-1.47243
2719			1.23702	0.00066207	0.00155258	0.411853	-1.2798
2721			1.18412	0.0156048	0.0086566	0.566073	-0.82094
2724			1.22878	0.00449816	0.00398014	0.469006	-1.09232
2727			1.1664	0.00740227	0.00543195	0.606232	-0.722058
2728			1.2497	0.000747117	0.00162799	0.388966	-1.36228
2729			1.15646	0.00475203	0.00411361	0.366435	-1.44837
2731			1.17289	0.0168323	0.00909355	0.335681	-1.57484
2733			1.23476	0.000456207	0.00132217	0.288381	-1.79395
2734			1.20923	0.00180977	0.00236349	0.50232	-0.993321
2742			1.15647	0.0170278	0.00916624	0.434719	-1.20184
2743			1.21736	0.006446	0.00497972	0.299717	-1.73833
2751			1.08192	0.00276237	0.00298023	11.329	3.50195
2752			1.16459	0.0153444	0.00856352	0.348177	-1.52211
2753			1.06016	0.0312	0.0137588	0.617204	-0.69618
2755			1.15262	0.00931464	0.00624458	0.590633	-0.759665
2756			1.14531	0.0235591	0.0114146	0.375771	-1.41207
2757			1.1916	0.00413552	0.00377889	0.467825	-1.09596
2764			1.20139	0.00797575	0.00568205	0.304145	-1.71717
2765			1.13056	0.022606	0.0110967	0.529312	-0.917808
2768			1.1951	0.00903866	0.00613184	0.488292	-1.03418
2771			1.18789	0.00318617	0.00323648	0.432405	-1.20955
2777			1.14044	0.0362978	0.0152836	0.312014	-1.68032
2778			1.2355	0.00258649	0.00287194	0.524933	-0.929794
2785			1.19329	0.0486471	0.0187336	0.389851	-1.359
2787			1.16862	0.0132661	0.0077785	0.346038	-1.531
2793			1.08133	0.0367744	0.015423	0.688494	-0.538485
2795			1.10266	0.0051782	0.00432896	0.393474	-1.34566
2797			1.13699	0.0312404	0.0137706	0.367087	-1.4458
2801			1.1722	0.0184082	0.00966491	0.277922	-1.84725
2802			1.14149	0.0337217	0.0145182	0.402284	-1.31372
2803			1.09255	0.0406373	0.0165244	0.42179	-1.2454
2804			1.23588	0.00142269	0.00208503	0.511933	-0.965973
2805			1.20113	0.00323138	0.00326242	0.701729	-0.511014
2808			1.24433	0.000864589	0.00171617	0.562542	-0.829968
2811			1.12242	0.032276	0.0140782	0.573841	-0.801278
2819			1.11734	0.0124761	0.0074766	0.508352	-0.976099
2822			1.01552	0.0459403	0.0180123	0.732856	-0.448399
2824			1.10001	0.0270726	0.0125184	0.655931	-0.608383
2826			1.03834	0.0431955	0.0172537	0.707657	-0.498877
2834			1.23062	0.00411323	0.00376608	0.318295	-1.65156
2835			1.04066	0.00774355	0.00558256	0.371202	-1.42972
2837			1.1524	0.0205232	0.010383	0.658501	-0.602742
2843			1.25196	0.000552135	0.0014362	0.528538	-0.91992
2844			1.09882	0.0398292	0.0162981	0.59411	-0.751197
2845			1.21407	0.00357002	0.00344711	0.382473	-1.38657
2846			1.20702	0.00290746	0.00306928	0.382561	-1.38624
2847			1.20717	0.00127133	0.00197586	0.43431	-1.2032
2849			1.23069	0.000882883	0.0017285	0.426615	-1.22899
2850			1.16155	0.0297341	0.0133259	0.414329	-1.27115
2852			1.14782	0.0259231	0.0121685	0.657264	-0.605455
2853			1.12795	0.0246818	0.0117786	0.679248	-0.55799
2860			1.26294	0.0313311	0.0137976	68.8149	6.10465
2861			1.22975	0.0347376	0.0148239	0.478538	-1.06329
2865			1.00383	0.00492539	0.00420159	7.36456	2.8806
2870			1.22179	0.000888608	0.0017323	0.583875	-0.77627
2882			1.13892	0.00571621	0.00460116	0.467266	-1.09768
2885			1.11358	0.0492787	0.0188982	0.408579	-1.29131
2886			1.10432	0.0286096	0.0129841	0.506699	-0.980798
2887			1.1911	0.006793	0.00514923	0.38567	-1.37456
2888			1.19458	0.0115987	0.00713888	0.518152	-0.948553
2891			1.07243	0.000790958	0.00166285	11.2411	3.49072
2895			1.2102	0.00272181	0.00295494	0.308195	-1.69809
2896			1.14873	0.0177667	0.00943626	2.12405	1.08682
2903			1.22134	0.00419497	0.00381278	0.482433	-1.0516
2904			1.0879	0.0274091	0.0126188	2.09629	1.06784
2909			1.23101	0.0311187	0.0137352	0.435787	-1.1983
2912			1.01394	0.0171094	0.00919641	0.407963	-1.29349
2915			1.09936	0.0183321	0.00963806	0.444251	-1.17055
2919			1.24022	0.000484248	0.00135507	0.390599	-1.35624
2932			1.2235	0.000968862	0.00178224	0.439757	-1.18522
2935			1.24249	0.00249709	0.00281673	0.556006	-0.846828
2942			1.1994	0.00775869	0.00558912	0.560339	-0.835628
2948			1.23574	0.00102276	0.00181273	0.477964	-1.06503
2953			1.04074	0.0310501	0.0137152	0.425222	-1.23371
2959			1.14978	0.0317957	0.0139363	0.596134	-0.746292
2961			1.19095	0.00890608	0.006078	0.52595	-0.927001
2969			1.17604	0.0122762	0.00740121	0.687987	-0.539548
2974			1.24083	0.0270657	0.0125163	0.435138	-1.20046
2976			1.10932	0.0237739	0.0114851	0.624065	-0.680231
2981			1.15971	0.0183263	0.00963601	0.50384	-0.988961
2983			1.2644	0.00480121	0.00413881	0.545334	-0.874788
2992			1.15047	0.00760123	0.0055204	0.553483	-0.85339
2999			1.12936	0.0150143	0.00844395	0.751385	-0.412377
3003			1.13156	0.0234914	0.0113923	0.195485	-2.35487
3008			1.10051	0.0137597	0.00797207	0.573653	-0.801751
3011			1.17011	0.0190546	0.00989008	0.414123	-1.27187
3014			1.01121	0.0458746	0.0179945	0.677827	-0.56101
3022			1.18832	0.00844226	0.00588445	0.635572	-0.653873
3023			1.05491	0.0363359	0.0152948	0.721045	-0.47184
3037			1.06263	0.0241563	0.0116096	0.487553	-1.03637
3043			1.00383	0.0488258	0.0187803	0.603852	-0.727733
3051			1.20436	0.0443527	0.017577	0.549133	-0.864773
3052			1.16072	0.0110073	0.00690073	0.367573	-1.4439
3054			1.25834	0.00015142	0.000823206	0.543383	-0.879958
3061			1.20236	0.0119051	0.00725885	0.414388	-1.27095
3063			1.06687	0.0162807	0.00889301	0.429191	-1.22031
3066			1.22565	0.00215138	0.00258563	0.600391	-0.736026
3067			1.2101	0.00567329	0.0045779	0.482516	-1.05135
3069			1.02273	0.0496732	0.0190003	0.423246	-1.24043
3074			1.14837	0.0252703	0.0119651	0.518256	-0.948264
3078			1.11058	0.0316387	0.0138896	0.55813	-0.841328
3079			1.25564	0.000511328	0.00138626	0.360585	-1.47159
3080			1.10055	0.00421071	0.00382168	0.372004	-1.42661
3085			1.24157	0.00160296	0.00221474	0.529314	-0.917805
3088			1.09315	0.0155921	0.00865206	0.420841	-1.24865
3089			1.2352	0.000503808	0.00137672	0.446218	-1.16418
3090			1.22975	0.00118978	0.00191294	0.507261	-0.9792
3095			1.21916	0.00361172	0.00346908	0.368451	-1.44046
3105			1.20346	0.00180402	0.00235958	0.502502	-0.992798
3106			1.19078	0.00306432	0.00316495	0.578034	-0.790774
3107			1.14028	0.00525648	0.00436737	0.468918	-1.09259
3113			1.12648	0.00645671	0.00498505	0.425572	-1.23253
3115			1.25046	0.000132893	0.000776017	0.507766	-0.977764
3117			1.07663	0.0338698	0.0145631	0.29332	-1.76945
3118			1.1315	0.0160765	0.00882233	0.597774	-0.742329
3119			1.2125	0.0454908	0.01789	0.500214	-0.999384
3120			1.16093	0.00709381	0.00529111	0.504291	-0.987671
3121			1.2299	0.000696154	0.00158414	0.483789	-1.04755
3128			1.09043	0.00855352	0.00593163	0.391762	-1.35195
3130			1.24446	0.0231125	0.0112667	0.405935	-1.30068
3136			1.17968	0.0102253	0.00659844	0.689237	-0.536928
3138			1.16435	0.00579937	0.00464589	0.661903	-0.595307
3141			1.12528	0.0491715	0.0188703	0.47786	-1.06534
3147			1.12329	0.0272549	0.0125729	0.516151	-0.954136
3148			1.19923	0.0106008	0.00673675	0.551585	-0.858345
3149			1.16019	0.0323331	0.014095	0.481625	-1.05402
3150			1.22845	0.0297009	0.0133159	0.540577	-0.887427
3151			1.21116	0.00986302	0.0064609	0.506911	-0.980196
3155			1.13776	0.0166665	0.00903149	0.591083	-0.758566
3158			1.21164	0.00355453	0.00343902	0.507278	-0.979151
3159			1.14442	0.0116786	0.00717037	0.550362	-0.861548
3160			1.21753	0.00161648	0.00222499	0.545471	-0.874427
3163			1.11068	0.0181861	0.00958635	0.540224	-0.888371
3164			1.22238	0.00338891	0.00335039	0.577309	-0.792584
3168			1.1917	0.00318943	0.00323836	0.165305	-2.5968
3174			1.13866	0.0100849	0.00654564	0.688813	-0.537815
3175			1.26152	1.78871e-05	0.000329659	0.444314	-1.17035
3176			1.08709	0.0257363	0.0121106	1.40646	0.492069
3177			1.234	0.00123823	0.00195082	0.516616	-0.952837
3178			1.25584	8.21754e-05	0.000629874	0.371634	-1.42805
3185			1.24835	0.000374332	0.0012113	0.464605	-1.10592
3186			1.23655	0.000743106	0.00162468	0.601704	-0.732875
3193			1.19168	0.0126811	0.00755294	0.455678	-1.13391
3194			1.10534	0.0338263	0.01455	0.512679	-0.963873
3195			1.23447	0.0038641	0.00361943	0.475627	-1.0721
3196			1.20195	0.00410512	0.00376141	0.567552	-0.817175
3197			1.19971	0.0053908	0.00443223	0.55645	-0.845677
3201			1.21221	0.00634284	0.00492807	0.568195	-0.815541
3202			1.14733	0.0272257	0.0125642	0.606445	-0.721551
3203			1.16626	0.00455822	0.00401225	0.566972	-0.818651
3204			1.20757	0.0119084	0.00726015	0.434992	-1.20094
3205			1.09925	0.0154705	0.00860872	0.637471	-0.649568
3207			1.12552	0.0126553	0.00754337	0.630566	-0.665281
3210			1.24654	0.00092915	0.00175825	0.588393	-0.765149
3216			1.06002	0.0130973	0.00771126	0.365009	-1.454
3217			1.05038	0.0324498	0.0141292	0.448303	-1.15745
3221			1.24464	0.00478543	0.00413074	0.554696	-0.85023
3222			1.18485	0.0206919	0.0104381	0.531454	-0.911984
3224			1.23273	0.00212506	0.00256773	0.729796	-0.454435
3226			1.1995	0.0123295	0.00742141	0.514791	-0.957941
3229			1.01137	0.0487785	0.0187679	0.633542	-0.658489
3233			1.21146	0.00538391	0.00442891	0.585234	-0.772914
3240			1.07987	0.0185897	0.00972866	0.620943	-0.687467
3242			1.11127	0.0352218	0.0149677	0.565295	-0.822924
3245			1.24511	0.000206569	0.000932638	0.355362	-1.49264
3249			1.17558	0.0183935	0.00965974	0.52988	-0.916263
3254			1.22205	0.00520418	0.00434176	0.509601	-0.972561
3258			1.23994	0.00041824	0.00127367	0.509232	-0.973605
3259			1.11856	0.00299422	0.00312271	13.9133	3.79839
3262			1.12493	0.019803	0.0101445	0.674711	-0.567658
3263			1.24839	0.000485053	0.00135599	0.480791	-1.05652
3270			1.12912	0.0102308	0.0066005	0.664037	-0.590665
3279			1.12355	0.0310789	0.0137236	0.649178	-0.623314
3280			1.24906	0.000124009	0.00075115	0.674408	-0.568306
3281			1.20128	0.00888553	0.00606959	0.505208	-0.985051
3283			1.22003	0.00507156	0.00427586	0.563616	-0.827214
3287			1.04697	0.0420034	0.0169153	0.70285	-0.508711
3289			1.12514	0.0158626	0.00874762	0.658817	-0.602051
3292			1.25244	0.00112759	0.00186615	0.504514	-0.987035
3296			1.24467	0.000706836	0.00159365	0.532995	-0.907806
3298			1.251	0.0011736	0.0019003	0.564978	-0.823735
3308			1.14345	0.0260853	0.0122185	0.557462	-0.843054
3311			1.25281	0.00050758	0.00138146	0.485793	-1.04159
3312			1.2254	0.00330317	0.00330297	0.552959	-0.854754
3313			1.05653	0.0405675	0.0165048	0.480779	-1.05656
3321			1.14573	0.0253614	0.0119936	0.447476	-1.16012
3328			1.19044	0.0149328	0.00841411	0.462755	-1.11168
3329			1.19981	0.00741505	0.00543769	0.451947	-1.14578
3331			1.09544	0.0450897	0.0177802	0.385282	-1.37601
3338			1.11347	0.0145054	0.00825591	0.296038	-1.75614
3342			1.21932	0.00324963	0.0032728	0.556337	-0.845969
3343			1.20159	0.0050576	0.00426884	0.542068	-0.883455
3348			1.12221	0.0113388	0.00703529	0.583615	-0.776911
3351			1.18437	0.00207918	0.00253607	0.490401	-1.02796
3353			1.19902	0.00432079	0.00388332	0.658821	-0.602041
3355			1.1717	0.0135364	0.00788508	0.546262	-0.872335
3363			1.26138	0.000265967	0.00105309	0.228312	-2.13092
3364			1.24387	0.00162269	0.00222967	0.381812	-1.38907
3365			1.21771	0.000847257	0.00170416	0.233144	-2.10071
3366			1.2044	0.00797844	0.00568319	0.265502	-1.9132
3367			1.19817	0.00264004	0.0029042	0.27805	-1.84658
3370			1.1361	0.0277783	0.012728	0.481683	-1.05384
3374			1.22037	0.0472476	0.0183639	0.282522	-1.82357
3375			1.21128	0.00533497	0.00440542	0.310023	-1.68955
3376			1.2114	0.000994549	0.00179706	0.420924	-1.24837
3377			1.25021	0.00046002	0.00132678	0.377118	-1.40691
3378			1.26272	4.04817e-05	0.000450656	0.392998	-1.34741
3380			1.25935	2.14246e-05	0.000350233	0.319679	-1.6453
3381			1.26032	0.00917626	0.00618839	0.417076	-1.26162
3382			1.26353	7.52449e-05	0.000607483	0.417266	-1.26096
3384			1.22378	0.00105873	0.00183187	0.553524	-0.853281
3385			1.16561	0.0036216	0.00347426	0.324061	-1.62566
3389			1.24204	0.00245434	0.0027897	0.464295	-1.10689
3392			1.24554	9.82995e-05	0.000676199	0.290489	-1.78345
3393			1.26325	0.000405014	0.0012556	0.366595	-1.44774
3394			1.22742	0.00084225	0.00170063	0.446181	-1.1643
3395			1.23864	0.00425202	0.00384496	0.366065	-1.44983
3396			1.26841	2.41543e-06	0.000171093	0.391777	-1.3519
3398			1.10629	0.0218842	0.0108504	0.432634	-1.20878
3399			1.21015	0.00257658	0.0028659	0.446641	-1.16281
3402			1.21789	0.0065901	0.0050509	0.494875	-1.01486
3406			1.20534	0.00404613	0.00372724	0.569186	-0.813027
3410			1.25958	2.00493e-05	0.000342812	0.434116	-1.20385
3411			1.2606	1.5954e-05	0.000316035	0.426476	-1.22946
3413			1.25103	0.000111211	0.000713985	0.458699	-1.12438
3414			1.26002	2.8605e-05	0.000384776	0.412679	-1.27691
3415			1.25978	2.37352e-05	0.000361333	0.451557	-1.14702
3416			1.26487	3.75466e-05	0.000434926	0.506342	-0.981815
3417			1.2641	6.68205e-06	0.000206627	0.472214	-1.08249
3418			1.25954	2.45286e-05	0.0003648	0.478297	-1.06402
3420			1.22894	0.000953218	0.00177295	0.472701	-1.081
3421			1.11565	0.0155658	0.00864273	0.565607	-0.822129
3422			1.23659	0.000433446	0.00129367	0.452315	-1.1446
3423			1.13078	0.0266325	0.0123856	0.548469	-0.866519
3424			1.2626	1.59241e-05	0.000315809	0.359568	-1.47566
3425			1.24067	0.0229689	0.0112187	0.526233	-0.926227
3427			1.25957	5.77017e-05	0.000538477	0.356247	-1.48905
3429			1.2466	0.00109596	0.00185076	0.508389	-0.975995
3430			1.25864	0.000419212	0.00127498	0.522324	-0.936982
3431			1.25543	0.000545581	0.00142846	0.514778	-0.957979
3432			1.24407	0.00055537	0.00143999	0.308064	-1.6987
3433			1.14429	0.0231695	0.0112856	0.363415	-1.46031
3437			1.25817	0.000550243	0.00143398	0.456974	-1.12982
3438			1.25981	0.000336445	0.00116301	0.450924	-1.14904
3440			1.24807	0.000171488	0.000867485	0.451755	-1.14639
3442			1.24675	0.000123795	0.000750564	0.449302	-1.15424
3443			1.26199	0.000158087	0.000838633	0.48123	-1.0552
3444			1.2529	0.000635507	0.00152661	0.469778	-1.08995
3445			1.25624	0.000338516	0.00116582	0.464063	-1.10761
3447			1.26542	4.36323e-06	0.000186575	0.54935	-0.864202
3449			1.18422	0.00535502	0.00441506	0.480665	-1.0569
3450			1.07831	0.0418918	0.0168833	0.515474	-0.956027
3451			1.25335	0.000287443	0.00108983	0.42716	-1.22715
3453			1.24443	0.00226558	0.00266524	0.517766	-0.949629
3454			1.24206	0.00074053	0.00162254	0.557318	-0.843426
3456			1.11379	0.0366888	0.0153981	0.572221	-0.805355
3458			1.26191	0.0002467	0.00101724	0.520417	-0.942261
3459			1.2615	7.19512e-05	0.000595983	0.401255	-1.31741
3460			1.12733	0.00867409	0.00598222	0.356491	-1.48806
3462			1.25421	0.00175168	0.00232338	0.378753	-1.40067
3463			1.25286	0.0125964	0.00752151	0.40362	-1.30893
3464			1.25543	0.000215737	0.000953335	0.444465	-1.16986
3465			1.25826	0.000238219	0.00100055	0.478676	-1.06288
3466			1.25573	3.20975e-05	0.000406175	0.406147	-1.29993
3467			1.2387	0.0244632	0.0117086	0.488638	-1.03316
3468			1.25457	3.98313e-05	0.000446988	0.419267	-1.25406
3469			1.1306	0.0205328	0.0103862	0.590823	-0.759201
3470			1.25421	0.00236152	0.00272957	0.467603	-1.09664
3471			1.25298	0.00278831	0.00299624	0.468368	-1.09429
3472			1.2573	4.82266e-05	0.000491763	0.453246	-1.14163
3473			1.26055	2.42388e-05	0.000363552	0.358043	-1.4818
3474			1.25406	0.000205179	0.000929422	0.471405	-1.08496
3475			1.23316	0.000436744	0.00129791	0.470251	-1.0885
3476			1.19719	0.00489425	0.00418589	0.544553	-0.876855
3478			1.25994	3.96094e-05	0.000445766	0.451634	-1.14677
3479			1.26321	1.22945e-05	0.00028374	0.363332	-1.46064
3480			1.23814	0.000347857	0.00117824	0.475223	-1.07332
3481			1.24101	0.0024377	0.00277907	0.441964	-1.178
3482			1.26149	1.62732e-05	0.000318424	0.505964	-0.982895
3483			1.24343	0.00109548	0.00185052	0.431015	-1.21419
3486			1.14231	0.00852402	0.00591917	0.438058	-1.19081
3487			1.24342	0.000887614	0.00173164	0.501524	-0.99561
3488			1.25421	0.0176667	0.00940014	0.305803	-1.70933
3490			1.2472	0.00164466	0.00224611	0.537599	-0.895397
3491			1.18475	0.0039408	0.00366529	0.520355	-0.942431
3492			1.25874	3.40142e-05	0.000416875	0.484015	-1.04688
3494			1.25557	0.000520449	0.00139779	0.509259	-0.973527
3495			1.24765	0.00133196	0.0020206	0.511137	-0.968217
3498			1.24822	0.000117243	0.000732042	0.441975	-1.17796
3499			1.2265	0.00324479	0.00327005	0.466033	-1.1015
3500			1.26117	2.41046e-05	0.000362967	0.438717	-1.18864
3501			1.25956	2.15696e-05	0.000350977	0.447214	-1.16096
3502			1.20835	0.00482326	0.00415003	0.488125	-1.03468
3504			1.16201	0.00327161	0.00328524	0.380922	-1.39243
3505			1.26675	0.00331326	0.0033086	0.473003	-1.08008
3506			1.24633	0.000192417	0.000907546	0.567103	-0.818318
3507			1.24331	0.000283251	0.0010829	0.570086	-0.810748
3508			1.2334	0.00262169	0.00289321	0.472158	-1.08266
3509			1.24472	0.00144736	0.0021018	0.412208	-1.27856
3510			1.24969	0.000907742	0.00174474	0.451529	-1.14711
3513			1.24523	0.00252001	0.00283105	0.411658	-1.28048
3514			1.2533	0.000837928	0.00169756	0.537736	-0.895031
3515			1.26283	0.000231686	0.00098732	0.378782	-1.40056
3516			1.25215	0.000285847	0.0010872	0.505382	-0.984553
3518			1.1479	0.0320457	0.0140103	0.458534	-1.1249
3520			1.24522	0.00018143	0.000887215	0.485158	-1.04347
3521			1.24565	0.000249526	0.00102268	0.482799	-1.05051
3523			1.21593	0.0015975	0.00221058	0.31446	-1.66905
3524			1.21211	0.00284695	0.0030325	0.417359	-1.26064
3525			1.25197	0.000103438	0.000689861	0.494731	-1.01528
3526			1.22939	0.000821579	0.00168577	0.456871	-1.13014
3527			1.25062	9.56945e-05	0.000669329	0.503206	-0.990779
3529			1.25295	0.000375061	0.00121217	0.494121	-1.01706
3532			1.05369	0.0481328	0.0185985	0.425113	-1.23408
3533			1.23217	0.00214669	0.00258246	0.595927	-0.746793
3534			1.21869	0.00282417	0.00301847	0.626537	-0.674529
3535			1.19806	0.00422641	0.00383055	0.641585	-0.640289
3536			1.12994	0.0360833	0.0152206	0.526523	-0.925431
3537			1.24446	0.00174375	0.00231781	0.509006	-0.974246
3538			1.15711	0.0185764	0.00972403	0.558322	-0.840831
3540			1.20668	0.00203744	0.00250948	0.574576	-0.799429
3544			1.26087	0.000369005	0.00120489	0.447848	-1.15892
3545			1.21082	0.000955417	0.00177427	0.48811	-1.03472
3546			1.22484	0.00106144	0.00183328	0.622599	-0.683625
3549			1.23481	0.000436495	0.00129759	0.500188	-0.999459
3553			1.24592	0.000180905	0.000886206	0.540586	-0.887405
3554			1.23071	0.000623625	0.00151458	0.614777	-0.701866
3555			1.22774	0.000851384	0.00170705	0.618692	-0.692706
3557			1.21842	0.000813403	0.00167976	0.533496	-0.90645
3558			1.21461	0.00106411	0.00183466	0.539332	-0.890754
3560			1.22838	0.00283849	0.0030273	0.36987	-1.43491
3561			1.1914	0.0040733	0.00374302	0.520109	-0.943115
3562			1.0599	0.0355503	0.0150646	0.804217	-0.314344
3564			1.25228	0.000646855	0.00153786	0.396334	-1.33521
3565			1.24746	0.000706853	0.00159367	0.430133	-1.21715
3566			1.25586	0.000316878	0.00113539	0.403928	-1.30783
3567			1.24276	0.0269435	0.0124796	0.453319	-1.1414
3568			1.20651	0.0110947	0.00693647	0.461117	-1.11679
3570			1.10411	0.0206037	0.0104093	0.739588	-0.435207
3571			1.09301	0.0238575	0.0115124	0.742711	-0.429127
3572			1.24458	0.000363276	0.00119786	0.348189	-1.52206
3574			1.06062	0.0331755	0.0143516	0.546804	-0.870904
3576			1.07237	0.0491318	0.01886	0.524501	-0.930984
3578			1.25244	4.59485e-05	0.000479507	0.332887	-1.58689
3579			1.04842	0.0129372	0.00764703	0.364478	-1.4561
3580			1.23767	0.000553158	0.0014374	0.500528	-0.998476
3581			1.2336	0.000847685	0.00170446	0.505088	-0.985393
3583			1.2397	0.000325549	0.00114788	0.574436	-0.799781
3584			1.20033	0.0122441	0.00738902	0.515055	-0.957202
3585			1.15594	0.0312212	0.013765	0.446128	-1.16447
3586			1.13213	0.0141507	0.00812216	0.603319	-0.729008
3587			1.17629	0.00764931	0.00554151	0.579383	-0.787411
3588			1.23398	0.000401279	0.00125038	0.54276	-0.881613
3589			1.23594	0.000328444	0.00115196	0.537615	-0.895355
3590			1.24193	0.00023045	0.000984774	0.527358	-0.923144
3591			1.26518	4.83518e-06	0.000188641	0.508284	-0.976294
3592			1.08415	0.030912	0.0136749	0.375315	-1.41383
3597			1.23613	0.000291372	0.00109621	0.527486	-0.922795
3598			1.24103	0.000270242	0.00106066	0.535384	-0.901354
3599			1.10993	0.00789654	0.00564838	0.478765	-1.06261
3600			1.2533	0.00114716	0.00187996	0.468403	-1.09418
3601			1.20123	0.00260671	0.00288419	0.636687	-0.651344
3602			1.22092	0.00218894	0.00261219	0.542586	-0.882077
3603			1.18863	0.00354584	0.00343446	0.63458	-0.656125
3604			1.23541	0.00191906	0.00243571	0.471274	-1.08536
3605			1.22628	0.000680164	0.00156957	0.485855	-1.0414
3606			1.21497	0.00336927	0.00333962	0.510321	-0.970524
3607			1.2074	0.00820076	0.00578037	0.445044	-1.16798
3608			1.22244	0.00102132	0.00181195	0.562596	-0.829828
3610			1.20184	0.00723794	0.00535749	0.458926	-1.12367
3611			1.24082	0.00352221	0.00342202	0.342341	-1.54649
3615			1.02231	0.0491303	0.0188596	0.794333	-0.332185
3618			1.16725	0.0100831	0.00654495	0.565079	-0.823475
3621			1.21853	0.00378486	0.00357135	0.450776	-1.14952
3622			1.21923	0.00387595	0.00362655	0.439576	-1.18581
3623			1.14864	0.0242125	0.0116278	0.50419	-0.98796
3624			1.26755	0.0290408	0.0131162	166.981	7.38354
3625			1.1941	0.00518928	0.00433443	0.523371	-0.934095
3626			1.19219	0.00483077	0.00415384	0.519288	-0.945394
3627			1.17394	0.0188651	0.00982462	0.476348	-1.06991
3628			1.19765	0.0464955	0.0181624	0.496747	-1.00942
3629			1.20757	0.010214	0.00659422	0.524876	-0.929951
3632			1.16568	0.0123563	0.00743153	0.517031	-0.951677
3635			1.26059	0.000151281	0.000822877	0.624245	-0.679815
3636			1.26259	5.54796e-05	0.00052817	0.640285	-0.643215
3641			1.15237	0.00703627	0.00526432	0.578366	-0.789946
3642			1.22129	0.00208324	0.0025389	0.476013	-1.07093
3648			1.0841	0.0387272	0.0159873	1.67659	0.745533
3651			1.16612	0.0103463	0.0066435	0.382103	-1.38797
3655			1.20967	0.00636883	0.00494114	0.487	-1.03801
3656			1.13542	0.00866509	0.00597846	0.415127	-1.26837
3659			1.23618	0.00181966	0.0023702	0.35462	-1.49565
3662			1.13458	0.0118838	0.00725059	0.312727	-1.67702
3667			1.03213	0.0435397	0.0173504	0.552795	-0.855183
3668			1.26556	0.0293127	0.0131988	56.7906	5.82758
3671			1.193	0.00399887	0.00369959	0.3909	-1.35513
3672			1.09252	0.0401496	0.0163875	0.662963	-0.592999
3676			1.19838	0.0149131	0.00840691	0.395498	-1.33826
3680			1.19095	0.0199259	0.0101856	0.196489	-2.34748
3688			1.17233	0.0274892	0.0126426	0.50494	-0.985816
3691			1.21634	0.0032872	0.00329401	0.650401	-0.620599
3695			1.04504	0.0470181	0.0183026	0.667022	-0.584194
3696			1.18077	0.0147153	0.008334	2.65289	1.40756
3699			1.21664	0.00392153	0.00365383	0.34618	-1.53041
3700			1.06285	0.0378364	0.0157321	0.505	-0.985646
3710			1.22602	0.00123726	0.00195008	0.429736	-1.21848
3714			1.12752	0.0288654	0.0130626	0.459253	-1.12264
3715			1.20891	0.0410009	0.0166264	0.533977	-0.905151
3716			1.12471	0.0100883	0.00654693	0.416622	-1.26319
3717			1.08571	0.0215897	0.0107485	0.51439	-0.959065
3721			1.26311	0.00689097	0.00519595	0.445404	-1.16681
3723			1.20629	0.00197044	0.00246828	0.491941	-1.02344
3725			1.11263	0.00801197	0.00569736	0.495826	-1.01209
3726			1.15574	0.0105811	0.00672963	0.502889	-0.991687
3729			1.19148	0.00325315	0.0032748	0.506823	-0.980445
3733			1.26653	3.37184e-06	0.000180616	0.539736	-0.889675
3735			1.25395	0.000606793	0.00149708	0.459788	-1.12096
3736			1.18872	0.00122652	0.0019418	0.352917	-1.5026
3737			1.24606	0.000325592	0.00114794	0.475109	-1.07367
3739			1.09988	0.0449394	0.017739	0.402334	-1.31353
3740			1.19759	0.00463155	0.004051	0.533807	-0.905609
3742			1.20556	0.00232784	0.00270724	0.44711	-1.1613
3748			1.21096	0.00921505	0.00620421	0.339761	-1.55741
3751			1.25639	0.000270871	0.00106176	0.378455	-1.4018
3752			1.23541	0.00015791	0.000838233	0.3804	-1.39441
3756			1.20341	0.00771643	0.00557079	0.715623	-0.482728
3761			1.17219	0.0112345	0.00699325	0.573321	-0.802585
3762			1.1137	0.0395215	0.0162119	0.637698	-0.649055
3763			1.14137	0.00712532	0.00530571	0.502016	-0.994195
3764			1.20671	0.00785883	0.00563225	0.612805	-0.706499
3766			1.22759	0.0357348	0.0151187	0.502563	-0.992624
3768			1.21372	0.00464443	0.00405775	0.636911	-0.650836
3771			1.20389	0.00974679	0.00641588	0.613504	-0.704856
3772			1.19546	0.00722637	0.0053522	0.558257	-0.840999
3773			1.13918	0.0224597	0.0110472	0.484	-1.04692
3774			1.20909	0.00688989	0.00519543	0.523922	-0.932577
3775			1.03928	0.041515	0.0167751	0.641459	-0.64057
3776			1.20749	0.00292823	0.00308218	0.53306	-0.907629
3777			1.1738	0.00826814	0.00580964	0.398468	-1.32746
3778			1.12199	0.0194073	0.0100108	0.587131	-0.768245
3779			1.18577	0.00536987	0.00442219	0.646419	-0.629458
3782			1.184	0.00658901	0.00505036	0.483161	-1.04942
3784			1.20007	0.00118682	0.00191064	0.414443	-1.27075
3785			1.23742	0.0251008	0.0119116	0.590607	-0.759729
3786			1.25014	0.000293216	0.00109918	0.524611	-0.93068
3787			1.23973	0.00168356	0.00227472	0.597748	-0.742391
3791			1.09877	0.0253974	0.0120049	0.428595	-1.22231
3792			1.20298	0.00200476	0.00248956	0.46301	-1.11088
3793			1.23627	0.000594754	0.00148421	0.514237	-0.959495
3794			1.20981	0.00203072	0.00250541	0.60906	-0.715343
3797			1.23614	0.00262327	0.00289416	0.518908	-0.94645
3798			1.14893	0.0110481	0.00691742	0.636239	-0.652359
3799			1.18634	0.0111133	0.00694407	0.461502	-1.11559
3800			1.16851	0.00750588	0.00547825	0.641087	-0.641407
3801			1.22112	0.00203164	0.00250597	0.638677	-0.646841
3803			1.23767	0.000333242	0.00115862	0.562507	-0.830057
3804			1.22696	0.00256793	0.00286062	0.590758	-0.75936
3805			1.03728	0.0458145	0.0179782	0.698087	-0.518522
3806			1.24441	0.0276839	0.0127002	0.158733	-2.65532
3807			1.2081	0.000941082	0.0017656	0.334261	-1.58096
3809			1.17869	0.00258275	0.00286967	0.529261	-0.917949
3811			1.18978	0.00898878	0.00611166	0.59989	-0.73723
3812			1.2509	8.71016e-05	0.000644934	0.601773	-0.73271
3813			1.21528	0.00141316	0.00207847	0.554021	-0.851987
3817			1.24865	0.00135387	0.00203657	0.540131	-0.88862
3821			1.23096	0.00442256	0.00393924	0.525761	-0.92752
3822			1.23031	0.0248498	0.0118321	0.437421	-1.19291
3823			1.21835	0.00129558	0.00199377	0.606397	-0.721665
3824			1.23826	0.00348268	0.00340103	0.576024	-0.795798
3828			1.14832	0.0369227	0.0154664	0.541415	-0.885193
3830			1.22264	0.0352458	0.0149748	0.554865	-0.849792
3831			1.18986	0.00999087	0.00650991	0.494829	-1.015
3834			1.0972	0.0179192	0.00949111	0.358853	-1.47854
3836			1.22208	0.000831664	0.00169308	0.540238	-0.888332
3837			1.20184	0.00187374	0.00240627	0.557702	-0.842434
3838			1.24052	0.00152034	0.00215236	0.521566	-0.939079
3840			1.19313	0.0105599	0.00672193	0.555112	-0.849151
3841			1.20541	0.00232365	0.00270445	0.407191	-1.29622
3843			1.24323	0.00161667	0.00222513	0.30717	-1.70289
3844			1.18856	0.0152921	0.00854469	0.589733	-0.761865
3845			1.19199	0.0154895	0.0086155	0.538695	-0.89246
3847			1.11531	0.0237239	0.0114687	0.462895	-1.11124
3849			1.25279	0.00145354	0.00210595	0.38689	-1.37
3851			1.20052	0.00937528	0.006269	0.430339	-1.21646
3856			1.23017	0.00375883	0.00355541	0.537223	-0.896406
3857			1.17981	0.0180351	0.00953257	0.525827	-0.927339
3861			1.08318	0.0155287	0.00862952	0.423002	-1.24126
3862			1.13862	0.0094739	0.00630845	0.645383	-0.631772
3863			1.19027	0.00399181	0.00369544	0.633443	-0.658714
3865			1.07049	0.038521	0.0159286	0.503847	-0.988941
3868			1.20228	0.00169236	0.00228111	0.487898	-1.03535
3874			1.23109	0.00214531	0.00258152	0.492036	-1.02317
3881			1.13637	0.0166353	0.00901978	0.616949	-0.696776
3885			1.15166	0.00831773	0.00583107	0.609113	-0.715218
3886			1.26358	0.00796129	0.00567593	0.252086	-1.98801
3887			1.22167	0.00205314	0.00251894	0.580113	-0.785595
3888			1.13523	0.0228313	0.0111726	0.604981	-0.725039
3899			1.14866	0.00575333	0.00462117	0.466545	-1.09991
3900			1.16673	0.00945207	0.00629974	0.333935	-1.58236
3911			1.01599	0.0457714	0.0179665	0.558458	-0.84048
3912			1.25124	0.000232454	0.000988895	0.0713934	-3.80807
3916			1.1026	0.0174743	0.00933027	0.666032	-0.586336
3919			1.26352	0.00995067	0.00649456	0.0827917	-3.59437
3925			1.11148	0.0374629	0.0156239	0.360821	-1.47064
3926			1.17165	0.00872443	0.00600317	0.514453	-0.958888
3927			1.18823	0.0127834	0.0075907	0.463658	-1.10887
3930			1.17562	0.00737497	0.00541967	0.587665	-0.766934
3932			1.03111	0.0393749	0.0161707	0.550025	-0.862431
3937			1.22898	0.00283348	0.00302422	0.512888	-0.963285
3938			1.05605	0.000245886	0.00101566	0.0837145	-3.57838
3944			1.0947	0.0387383	0.0159905	0.562563	-0.829914
3946			1.1367	0.0280567	0.0128129	0.501043	-0.996993
3948			1.0435	0.00954649	0.00633726	0.203895	-2.2941
3951			1.16902	0.00246361	0.0027956	0.317989	-1.65295
3954			1.03821	0.0361084	0.0152279	0.700898	-0.512724
3955			1.26304	4.51309e-05	0.000475424	0.502213	-0.993629
3959			1.15205	0.00947213	0.00630774	0.422934	-1.24149
3960			1.15305	0.0253948	0.0120041	0.550561	-0.861025
3961			1.24268	0.00109564	0.0018506	0.569145	-0.813131
3967			1.09889	0.0397751	0.016283	0.507043	-0.97982
3971			1.12114	0.0246274	0.0117612	0.533424	-0.906646
3974			1.03623	0.0350113	0.0149053	0.417027	-1.26179
3975			1.1221	0.0273759	0.012609	0.5072	-0.979374
3976			1.12518	0.0325535	0.01416	0.501968	-0.994332
3978			1.1489	0.000773532	0.00164929	0.202671	-2.30279
3979			1.10018	0.0278171	0.0127394	0.28657	-1.80304
3983			1.20083	0.00641396	0.00496374	0.541755	-0.884287
3984			1.24268	0.00109564	0.0018506	0.569145	-0.813131
3985			1.1387	0.0156746	0.00868134	0.442155	-1.17738
3987			1.23014	0.0022851	0.00267852	0.487999	-1.03505
3988			1.24268	0.00109564	0.0018506	0.569145	-0.813131
3992			1.21073	0.00104616	0.00182529	0.393751	-1.34465
3995			1.24288	0.00193893	0.0024484	0.564911	-0.823906
3996			1.21065	0.00142494	0.00208657	0.604124	-0.727083
3997			1.09756	0.0484363	0.0186783	0.469475	-1.09088
3998			1.05206	0.0182535	0.00961026	0.523935	-0.932541
3999			1.18553	0.0172518	0.00924886	0.37786	-1.40408
4000			1.14216	0.00588	0.00468885	0.0371821	-4.74925
4002			1.21823	0.00171888	0.00230018	0.579066	-0.788201
4004			1.13471	0.0137405	0.00796462	0.320322	-1.6424
4005			1.22977	0.000590445	0.00147954	0.567563	-0.817148
4007			1.1223	0.00194041	0.00244934	0.055443	-4.17285
4008			1.13624	0.0351162	0.0149364	0.370912	-1.43085
4009			1.24268	0.00109564	0.0018506	0.569145	-0.813131
4011			1.20171	0.00438325	0.00391776	0.57156	-0.807022
4013			1.17469	0.0119682	0.00728331	0.456464	-1.13143
4014			1.203	0.00797696	0.00568256	0.590588	-0.759777
4015			1.17679	0.0123488	0.00742869	0.456701	-1.13068
4018			1.23156	0.00438992	0.00392142	0.357838	-1.48262
4020			1.26446	2.25334e-05	0.000355757	0.0898918	-3.47567
4023			1.15843	0.0153841	0.00857777	0.434391	-1.20293
4024			1.25332	4.36052e-06	0.000186562	0.0602734	-4.05233
4026			1.24329	0.000393434	0.00123924	0.471024	-1.08613
4028			1.22986	0.00349696	0.00340864	0.47594	-1.07115
4031			1.22491	0.003071	0.00316894	0.552041	-0.857152
4032			1.16054	0.013812	0.00799232	0.493584	-1.01863
4035			1.06825	2.49011e-06	0.000172052	0.0462003	-4.43595
4039			1.26357	0.000251961	0.00102732	0.383799	-1.38158
4040			1.15248	0.0191807	0.00993341	0.543339	-0.880076
4043			1.18373	0.0034993	0.00340988	0.366769	-1.44706
4045			1.05331	0.0219329	0.0108672	0.662004	-0.595087
4046			1.12115	0.0278575	0.0127513	0.43566	-1.19872
4047			1.24322	0.00191893	0.00243563	0.358729	-1.47903
4049			1.25161	0.00175001	0.00232221	0.373715	-1.41999
4050			1.20117	6.49177e-05	0.000569309	0.105775	-3.24093
4052			1.19175	0.0127264	0.00756969	0.389101	-1.36178
4053			1.26563	1.93564e-05	0.000338809	0.0966085	-3.37171
4054			1.26831	1.64991e-05	0.000320079	0.10108	-3.30644
4055			1.18771	0.00496605	0.00422242	0.601945	-0.732296
4057			1.20977	0.00109856	0.00185205	0.416332	-1.2642
4058			1.26634	0.00551874	0.00449335	0.10321	-3.27634
4059			1.24814	0.00013931	0.000793133	0.0728662	-3.77861
4060			1.15299	0.0150553	0.0084589	0.431296	-1.21325
4064			1.26637	2.42792e-06	0.000171256	0.0882756	-3.50184
4065			1.0552	0.01756	0.00936145	0.339583	-1.55816
4066			1.22518	0.00163364	0.00223789	0.414361	-1.27104
4071			1.05916	0.0187413	0.00978158	0.6139	-0.703924
4072			1.21336	0.000546379	0.00142941	0.160929	-2.6355
4075			1.25249	0.00913602	0.00617192	0.0549132	-4.1867
4077			1.23846	0.000580676	0.00146879	0.0626609	-3.99629
4078			1.25149	9.74901e-05	0.000674089	0.533976	-0.905154
4081			1.19613	0.000405773	0.00125666	0.127088	-2.9761
4083			1.26861	0.0067102	0.00510936	0.00356914	-8.13021
4088			1.23045	0.0428709	0.0171621	0.328048	-1.60802
4090			1.08933	0.0229185	0.0112019	0.280664	-1.83309
4094			1.20883	0.00244778	0.00278552	0.414265	-1.27138
4095			1.24261	0.0017561	0.00232648	0.328923	-1.60418
4096			1.25272	0.00081255	0.00167912	0.387793	-1.36664
4097			1.25621	0.000337473	0.00116441	0.347584	-1.52457
4099			1.25718	0.000502896	0.00137573	0.321115	-1.63884
4100			1.26595	5.14505e-06	0.000189811	0.102764	-3.2826
4101			1.26511	9.33211e-06	0.000248584	0.100017	-3.32169
4102			1.22669	0.00399201	0.00369556	0.346476	-1.52917
4104			1.23767	0.00452736	0.00399579	0.248035	-2.01138
4105			1.14692	0.0195817	0.0100699	0.355789	-1.49091
4106			1.15997	0.0143559	0.0081998	0.621208	-0.686851
4107			1.11099	0.0499165	0.019063	0.49144	-1.02491
4111			1.25779	1.37343e-05	0.00029764	0.0874674	-3.51511
4120			1.26265	0.00783927	0.00562387	0.322333	-1.63338
4122			1.2422	0.000413506	0.00126728	0.52465	-0.930574
4124			1.25321	0.00131994	0.00201172	0.334369	-1.58049
4125			1.25874	0.00339459	0.00335349	0.0501642	-4.3172
4126			1.23273	0.00460941	0.00403935	0.37411	-1.41846
4130			1.2686	1.46501e-07	0.000108074	0.112159	-3.15638
4134			1.15581	0.0208403	0.0104862	0.348412	-1.52113
4135			1.25109	0.0207144	0.0104454	0.376351	-1.40985
4138			1.24723	0.0251241	0.011919	0.374764	-1.41595
4139			1.21545	0.0425211	0.017063	0.435052	-1.20074
4140			1.24017	8.16594e-06	0.000231579	0.0450052	-4.47377
4141			1.25724	0.000299929	0.00110979	0.461131	-1.11675
4143			1.13683	0.0125494	0.00750401	0.51407	-0.959963
4145			1.23556	0.00085262	0.00170791	0.446006	-1.16486
4147			1.2335	0.0399436	0.0163301	0.0896096	-3.4802
4149			1.17379	0.0136687	0.00793674	0.722489	-0.468953
4152			1.19119	0.0109817	0.00689021	0.348116	-1.52236
4155			1.21753	0.0400193	0.0163512	0.418456	-1.25685
4156			1.25486	0.00150155	0.00213919	0.356235	-1.4891
4158			1.00221	0.0496528	0.018995	0.54471	-0.87644
4161			1.1297	0.0368301	0.0154392	0.398174	-1.32853
4163			1.07253	0.0372336	0.0155572	0.612054	-0.70827
4165			1.24809	0.000464901	0.00133262	0.346902	-1.5274
4167			1.15081	3.16175e-06	0.000178944	0.0186073	-5.74799
4170			1.15685	0.00747543	0.00546469	0.621318	-0.686596
4176			1.1263	0.0180523	0.00953871	0.411136	-1.28231
4177			1.2196	0.00528763	0.00438253	0.54594	-0.873185
4179			1.20942	0.000695232	0.00158331	0.185408	-2.43122
4180			1.22361	0.00317823	0.00323189	0.561221	-0.83336
4181			1.24882	0.00107613	0.00184082	0.369325	-1.43704
4184			1.14813	0.0237685	0.0114833	0.577526	-0.792042
4186			1.16991	0.0294917	0.013253	0.441257	-1.18031
4187			1.26812	3.75725e-07	0.000108074	0.0695085	-3.84667
4188			1.15208	0.00929706	0.00623748	0.556742	-0.84492
4189			1.26954	3.07893e-06	0.000178232	0.0777031	-3.68588
4194			1.21186	0.00827845	0.00581411	0.377269	-1.40634
4197			1.23234	0.00336581	0.00333772	0.401189	-1.31764
4198			1.22998	0.00566463	0.00457319	0.386036	-1.37319
4206			1.14331	0.00283762	0.00302676	0.447551	-1.15988
4208			1.23403	0.0469843	0.0182936	0.261851	-1.93318
4211			1.00878	0.00901176	0.00612097	0.329912	-1.59985
4214			1.14681	0.0187936	0.00979979	0.474915	-1.07426
4216			1.26053	3.65662e-06	0.000182615	0.0865525	-3.53028
4219			1.15168	0.00443711	0.00394716	0.567356	-0.817674
4221			1.22472	0.00412328	0.00377186	0.548754	-0.865769
4223			1.25126	0.0157927	0.00872303	0.463065	-1.11071
4225			1.21939	0.00356508	0.00344453	0.559484	-0.837832
4226			1.04657	0.0376954	0.0156913	0.609005	-0.715474
4229			1.05612	0.0436271	0.0173749	0.460852	-1.11763
4233			1.15046	0.0170038	0.00915732	0.53954	-0.890198
4234			1.07366	0.0443259	0.0175696	0.581472	-0.782219
4237			1.23706	0.00305077	0.00315686	0.533959	-0.905198
4241			1.23283	0.00352467	0.00342332	0.466985	-1.09855
4242			1.0122	0.0320329	0.0140065	0.45456	-1.13746
4244			1.17748	0.0106064	0.00673879	0.467956	-1.09556
4246			1.21681	0.00217643	0.00260339	0.450143	-1.15155
4248			1.16607	0.0272526	0.0125722	0.440945	-1.18133
4250			1.24121	0.00127616	0.00197945	0.506897	-0.980234
4251			1.23185	0.00519967	0.00433954	0.364563	-1.45576
4255			1.11171	0.00736248	0.00541404	0.421406	-1.24672
4256			1.22317	0.00180815	0.0023624	0.557448	-0.84309
4260			1.24268	0.00109564	0.0018506	0.569145	-0.813131
4263			1.21789	0.00271547	0.00295095	0.566745	-0.819228
4267			1.16592	0.022287	0.0109885	0.0248184	-5.33244
4270			1.17401	0.00610166	0.00480497	0.593858	-0.751811
4271			1.23	0.00130361	0.00199963	0.499944	-1.00016
4274			1.21151	0.00923965	0.00621422	0.530054	-0.91579
4275			1.24791	0.000361826	0.00119606	0.45057	-1.15018
4277			1.21491	0.0446855	0.017669	0.521525	-0.939192
4278			1.20622	0.0094349	0.00629289	0.562652	-0.829685
4280			1.18757	0.00939881	0.00627844	0.498758	-1.00359
4283			1.16155	0.0217894	0.0108177	0.428167	-1.22375
4284			1.13959	0.00958141	0.00635107	0.430768	-1.21502
4286			1.10092	0.0477372	0.018494	0.57596	-0.79596
4289			1.22386	0.0048312	0.00415406	0.54916	-0.864702
4290			1.08025	0.0205508	0.010392	0.631664	-0.662771
4291			1.14379	0.0139966	0.00806333	0.583319	-0.777644
4295			1.2344	0.0274005	0.0126163	0.510805	-0.969155
4297			1.2382	0.00305421	0.00315892	0.506388	-0.981685
4298			1.23462	0.0029513	0.00309644	0.505658	-0.983767
4300			1.13118	0.0121448	0.00735118	0.483201	-1.04931
4302			1.18719	0.0127822	0.00759025	0.495723	-1.01239
4303			1.23084	0.00178201	0.00234448	0.491502	-1.02473
4304			1.1913	0.0191477	0.00992208	0.433656	-1.20538
4306			1.14129	0.0302349	0.0134754	0.413329	-1.27464
4307			1.19405	0.00237882	0.00274093	0.525429	-0.928433
4309			1.14741	0.00760037	0.00552003	0.376285	-1.4101
4316			1.23543	0.00129738	0.00199509	0.500198	-0.999428
4317			1.09676	0.0286867	0.0130079	0.476719	-1.06879
4319			1.22448	0.00205611	0.00252072	0.564427	-0.825141
4320			1.19549	0.00845005	0.00588777	0.422694	-1.24231
4324			1.24888	0.000356415	0.00118926	0.457151	-1.12926
4325			1.24551	0.000703898	0.00159105	0.486491	-1.03952
4326			1.1027	0.00806509	0.00572086	0.404255	-1.30666
4328			1.207	0.00393291	0.0036606	0.451356	-1.14766
4329			1.24368	0.00233699	0.00271334	0.442833	-1.17517
4336			1.14787	0.0187093	0.00977044	0.455512	-1.13444
4338			1.17687	0.00146034	0.0021105	0.416276	-1.26439
4344			1.24749	0.000619493	0.00151033	0.484146	-1.04649
4350			1.21129	0.0075916	0.00551617	0.358582	-1.47963
4352			1.22357	0.000651199	0.0015421	0.613181	-0.705615
4355			1.22484	0.00612476	0.00481691	0.476639	-1.06903
4356			1.19925	0.00546191	0.00446634	0.35971	-1.47509
4357			1.19302	0.0106389	0.00675055	0.600723	-0.735228
4364			1.25697	0.000183267	0.000890717	0.360969	-1.47005
4365			1.26563	1.39889e-05	0.000299924	0.0802367	-3.63959
4370			1.20576	0.00266623	0.00291975	0.480038	-1.05878
4374			1.20243	0.00713248	0.00530902	0.437553	-1.19247
4377			1.21781	0.0101669	0.00657655	0.495523	-1.01298
4379			1.1305	0.0379938	0.0157774	0.388359	-1.36454
4382			1.22523	0.00123081	0.00194512	0.500036	-0.999896
4383			1.13847	0.0266722	0.0123977	0.393875	-1.34419
4384			1.15473	0.0275556	0.0126623	0.443597	-1.17268
4389			1.2049	0.0397448	0.0162745	0.319945	-1.6441
4395			1.10419	0.0388949	0.016035	0.598015	-0.741746
4400			1.14172	0.0382208	0.0158427	3.29896	1.72201
4405			1.10754	0.0346135	0.0147869	0.470277	-1.08842
4425			1.22647	0.00344705	0.00338194	0.334029	-1.58196
4449			1.25034	0.000373516	0.00121033	0.495214	-1.01388
4450			1.19294	0.00758189	0.00551189	0.409894	-1.28668
4456			1.14987	0.0225578	0.0110804	0.503156	-0.990923
4458			1.22011	0.00324035	0.00326753	0.467915	-1.09568
4473			1.07483	0.00807973	0.00572732	0.439402	-1.18639
4477			1.21677	0.000910188	0.0017463	0.481371	-1.05478
4479			1.17402	0.0103735	0.00665356	0.52179	-0.93846
4485			1.16719	0.00341028	0.00336204	0.501182	-0.996593
4487			1.25339	0.000484011	0.0013548	0.54085	-0.8867
4488			1.16904	0.00859497	0.00594908	0.523104	-0.93483
4491			1.26235	7.46983e-05	0.000605615	0.0824433	-3.60045
4496			1.15544	0.0243692	0.0116783	0.344425	-1.53774
4497			1.23149	0.00134838	0.00203259	0.595189	-0.748581
4505			1.1688	0.00764246	0.00553851	0.547932	-0.867932
4507			1.06788	0.0450399	0.0177666	0.519987	-0.943453
4508			1.23616	0.00204906	0.00251649	0.515342	-0.956398
4509			1.17942	0.00306364	0.00316455	0.536858	-0.897388
4511			1.2346	0.000719853	0.00160501	0.556277	-0.846125
4512			1.26488	5.66205e-06	0.000191605	0.478358	-1.06384
4513			1.26225	2.52654e-05	0.00036788	0.518875	-0.946542
4516			1.13155	0.0265188	0.0123511	0.436389	-1.19631
4517			1.26324	2.60432e-05	0.000370995	0.519612	-0.944493
4518			1.2435	0.00133327	0.00202157	0.535724	-0.900437
4521			1.23937	0.000447963	0.00131204	0.44056	-1.18259
4522			1.1443	0.0120386	0.00731046	0.462002	-1.11403
4523			1.21737	0.00343715	0.0033766	0.528937	-0.918832
4525			1.26268	1.03684e-05	0.000262053	0.533388	-0.906744
4526			1.26095	2.3871e-05	0.000361938	0.532001	-0.910499
4527			1.24325	0.0197085	0.0101127	0.584267	-0.775301
4530			1.25394	0.000199473	0.000919858	0.543425	-0.879846
4533			1.19404	0.00356204	0.00344295	0.458617	-1.12464
4538			1.17343	0.0153465	0.00856428	0.38229	-1.38726
4540			1.11559	0.0159203	0.00876785	0.487814	-1.0356
4548			1.26487	2.66824e-05	0.000373455	0.538685	-0.892487
4552			1.26534	0.00524094	0.00435979	0.101498	-3.30047
4554			1.24569	0.000622297	0.00151322	0.23148	-2.11104
4555			1.25746	2.26785e-05	0.000356452	0.0978668	-3.35304
4559			1.12564	0.0278898	0.0127608	2.02732	1.01958
4560			1.15536	0.0224841	0.0110555	0.501576	-0.99546
4563			1.19217	0.00202775	0.00250361	0.381748	-1.38931
4565			1.01234	0.0472535	0.0183655	0.706954	-0.500312
4567			1.25199	0.000624859	0.00151584	0.583429	-0.777371
4568			1.23495	0.00261306	0.00288802	0.357125	-1.4855
4571			1.21207	0.00325401	0.00327528	0.435354	-1.19974
4581			1.18523	0.0217794	0.0108142	0.471903	-1.08344
4589			1.08882	0.0159506	0.00877845	0.313823	-1.67198
4598			1.0155	0.0450289	0.0177636	0.691893	-0.531379
4599			1.14776	0.00382256	0.00359431	0.359355	-1.47652
4600			1.26363	3.61289e-05	0.000427924	0.395014	-1.34002
4604			1.1057	0.0380379	0.0157901	0.550602	-0.860918
4607			1.2449	0.0233885	0.0113583	0.376265	-1.41018
4608			1.25647	0.000266033	0.0010532	0.454427	-1.13788
4610			1.13238	0.031071	0.0137213	0.452974	-1.1425
4614			1.20832	0.00430493	0.00387452	0.610432	-0.712097
4615			1.20314	0.00567274	0.0045776	0.617339	-0.695866
4616			1.18048	0.0135432	0.00788774	0.424101	-1.23752
4617			1.26227	0.000198847	0.000918789	0.262113	-1.93174
4618			1.21615	0.0114591	0.00708343	0.304624	-1.7149
4619			1.25393	0.000218373	0.000959124	0.265656	-1.91237
4620			1.26468	0.000105021	0.000694593	0.411264	-1.28186
4622			1.13626	0.0102995	0.00662612	0.514258	-0.959437
4623			1.25804	0.000553083	0.00143732	0.267354	-1.90318
4624			1.25021	0.000241182	0.00100643	0.580814	-0.783852
4625			1.21386	0.00313913	0.00320915	0.584695	-0.774243
4626			1.1443	0.0253883	0.0120021	0.507731	-0.977862
4627			1.16343	0.00254968	0.00284942	0.363908	-1.45835
4628			1.2453	0.000413635	0.00126745	0.563191	-0.828304
4629			1.25531	0.000181424	0.000887203	0.316321	-1.66054
4633			1.24276	0.0022923	0.00268339	0.55858	-0.840164
4634			1.24322	0.00196471	0.00246469	0.568458	-0.814875
4635			1.15294	0.0207554	0.0104587	0.490921	-1.02644
4636			1.24768	0.00116205	0.00189119	0.408501	-1.29159
4637			1.141	0.020231	0.0102869	0.668575	-0.580839
4638			1.26143	0.000399493	0.00124787	0.321624	-1.63655
4641			1.002	0.0440614	0.0174961	0.561285	-0.833195
4643			1.22783	0.0287633	0.0130314	0.388362	-1.36452
4644			1.17986	0.00945608	0.00630134	0.590137	-0.760877
4645			1.24068	0.0017308	0.00230866	0.514281	-0.959371
4646			1.22159	0.00260293	0.00288191	0.389117	-1.36172
4647			1.25485	0.000186615	0.000896992	0.541932	-0.883817
4648			1.25102	0.000787747	0.00166038	0.3125	-1.67807
4649			1.1551	0.0178492	0.00946598	0.512633	-0.964001
4650			1.13455	0.0103145	0.0066317	0.462567	-1.11227
4651			1.15154	0.0164818	0.00896193	0.521775	-0.938501
4656			1.19347	0.0125346	0.00749849	0.397797	-1.32989
4662			1.18132	0.018217	0.00959732	0.537421	-0.895876
4663			1.24939	0.000764654	0.00164224	0.499723	-1.0008
4665			1.1566	0.000464942	0.00133267	0.0175115	-5.83556
4667			1.21448	0.00235866	0.00272768	0.469932	-1.08948
4670			1.15308	0.00674778	0.0051275	0.523492	-0.933761
4675			1.08992	0.0390675	0.0160839	0.577553	-0.791974
4677			1.24879	0.00118915	0.00191246	0.489294	-1.03123
4681			1.26465	2.49114e-05	0.000366417	0.233717	-2.09717
4682			1.25775	0.000449541	0.00131399	0.469513	-1.09076
4683			1.07019	0.0456777	0.017941	0.527643	-0.922366
4685			1.2557	5.83624e-05	0.000541463	0.220678	-2.17998
4687			1.10886	0.0428799	0.0171647	0.487381	-1.03688
4688			1.25068	0.00103267	0.0018181	0.180324	-2.47134
4694			1.24102	0.00221855	0.00263287	0.48939	-1.03094
4697			1.14796	0.0194297	0.0100184	0.657313	-0.605349
4700			1.1274	0.0294945	0.0132538	0.653521	-0.613696
4702			1.2518	0.000668494	0.00155867	0.137599	-2.86145
4713			1.19289	0.011109	0.00694229	0.495558	-1.01287
4716			1.18008	0.0140764	0.00809387	0.671077	-0.57545
4717			1.20046	0.00889638	0.00607403	0.627716	-0.671816
4725			1.17445	0.0145242	0.00826295	0.630862	-0.664603
4726			1.26235	5.04638e-05	0.000503476	0.607924	-0.718037
4753			1.25392	0.00067101	0.00156104	0.5725	-0.804651
4761			1.25789	0.000315916	0.00113398	0.093345	-3.42128
4764			1.2307	0.000916911	0.00175058	0.326157	-1.61636
4767			1.21827	0.0010544	0.00182962	0.334787	-1.57868
4768			1.24128	0.000774461	0.00165002	0.329334	-1.60238
4771			1.24651	0.00129252	0.00199154	0.471575	-1.08444
4773			1.18939	0.0197573	0.0101291	3.99738	1.99905
4775			1.24189	0.00128195	0.00198375	0.481327	-1.05491
4782			1.09501	0.0240568	0.0115773	0.510183	-0.970912
4788			1.00945	0.0400338	0.0163552	0.547411	-0.869303
4789			1.10342	0.0336214	0.0144877	0.501449	-0.995825
4793			1.17844	0.0200617	0.0102308	0.429246	-1.22012
4794			1.08379	0.0133429	0.00780895	0.548472	-0.866509
4799			1.06474	0.0488544	0.0187877	0.415034	-1.2687
4801			1.12136	0.0249756	0.011872	0.63583	-0.653287
4805			1.25265	0.000637445	0.00152855	0.592955	-0.754006
4811			1.25826	0.00830217	0.00582436	0.0754883	-3.7276
4813			1.26311	0.00199382	0.00248281	0.0420665	-4.57118
4819			1.25329	0.000273991	0.00106719	0.571763	-0.806512
4820			1.21469	0.00451979	0.00399174	0.563385	-0.827807
4822			1.26767	0.00450832	0.0039856	0.0967784	-3.36917
4824			1.20742	0.00667421	0.00509193	1.73506	0.794985
4828			1.12579	0.0228275	0.0111714	0.684364	-0.547165
4831			1.08728	0.0347906	0.0148397	0.683878	-0.54819
4834			1.26476	6.18034e-05	0.00055647	0.0894057	-3.48349
4835			1.0615	0.0383626	0.0158833	0.756375	-0.402827
4840			1.1359	0.0129106	0.00763734	0.434617	-1.20218
4842			1.2681	0.00257558	0.0028653	0.0921529	-3.43983
4844			1.02538	0.0303963	0.0135232	0.548416	-0.866656
4845			1.03713	0.0307559	0.0136292	0.518488	-0.947617
4848			1.27006	0.00153977	0.00216579	0.0928554	-3.42887
4853			1.23392	0.0347861	0.0148384	0.212596	-2.23381
4854			1.01999	0.00988615	0.00646981	0.0661068	-3.91906
4859			1.20854	0.00102371	0.00181325	0.521565	-0.939081
4867			1.11728	0.0116731	0.0071682	0.583382	-0.777487
4870			1.09023	0.0183075	0.00962937	0.579798	-0.786378
4879			1.14681	0.0150209	0.00844635	1.79865	0.846916
4885			1.25064	0.000191614	0.000906108	0.259598	-1.94565
4886			1.24403	0.000487037	0.00135822	0.377889	-1.40396
4888			1.10435	0.0391137	0.016097	0.363693	-1.45921
4896			1.25469	0.00065309	0.00154394	0.144994	-2.78593
4900			1.0991	0.0407849	0.0165659	1.7048	0.769599
4904			1.06729	0.0336784	0.0145051	0.381165	-1.39151
4905			1.161	0.0104849	0.00669453	0.493958	-1.01754
4906			1.11514	0.0241603	0.0116109	0.741428	-0.431622
4908			1.26973	0.00125847	0.00196621	0.066463	-3.91131
4913			1.26959	0.00292775	0.00308188	0.0620922	-4.00944
4915			1.26254	0.0407207	0.0165479	59.9079	5.90467
4916			1.04055	0.0400803	0.0163682	6.79646	2.76478
4920			1.08559	0.038136	0.0158183	0.625756	-0.676328
4936			1.15228	0.0201347	0.0102551	0.525345	-0.928664
4939			1.15479	0.00588808	0.00469314	0.522168	-0.937414
4940			1.01331	0.0401948	0.0164	0.460778	-1.11786
4941			1.19933	0.00142077	0.00208371	0.497169	-1.00819
4944			1.16194	0.0163614	0.00892072	0.541285	-0.88554
4950			1.25967	8.91997e-06	0.000242815	0.0460557	-4.44048
4953			1.23177	0.00279064	0.00299768	0.546904	-0.870641
4957			1.09901	6.00233e-05	0.000548819	0.0507059	-4.3017
4960			1.15071	0.0078672	0.00563584	0.474218	-1.07638
4965			1.08504	0.0218731	0.0108466	0.511145	-0.968195
4973			1.05058	0.0132346	0.00776599	0.444811	-1.16874
4975			1.19304	0.0442112	0.0175377	0.600856	-0.734909
4987			1.15521	0.0189102	0.00984023	0.397258	-1.33185
4990			1.06373	0.0412959	0.0167118	0.647119	-0.627898
4997			1.26535	0.0026292	0.00289771	0.0695069	-3.8467
5002			1.23918	0.00230773	0.00269379	0.214863	-2.21851
5005			1.24082	0.000592088	0.00148133	0.537284	-0.896244
5007			1.22389	0.000760632	0.001639	0.481433	-1.05459
5011			1.22763	0.0048195	0.00414812	0.502759	-0.992061
5012			1.03067	0.0393834	0.016173	7.20242	2.84848
5018			1.24196	0.0200669	0.0102325	0.0611776	-4.03085
5019			1.09685	0.0318078	0.0139398	0.528617	-0.919706
5027			1.17088	0.0218423	0.0108359	0.423494	-1.23959
5028			1.15496	0.032884	0.014262	0.40447	-1.30589
5030			1.16847	0.0220862	0.0109198	0.565305	-0.822897
5043			1.24905	0.032724	0.0142127	0.0838307	-3.57638
5044			1.14282	0.0271808	0.0125508	0.291888	-1.77651
5045			1.23157	0.0281329	0.0128367	0.445308	-1.16712
5058			1.12054	0.0303071	0.0134968	3.83037	1.93748
5059			1.26814	0.0105048	0.0067018	52.9728	5.72718
5061			1.26633	0.0239578	0.0115451	55.2984	5.78916
5067			1.01157	0.0395865	0.0162301	1.73803	0.79745
5079			1.21307	0.0387057	0.0159812	0.489895	-1.02946
5084			1.04178	0.049183	0.0188733	2.23853	1.16255
5086			1.2336	0.000704927	0.00159196	0.414724	-1.26978
5094			1.24257	0.00222913	0.0026402	2.74704	1.45788
5105			1.21721	0.00712103	0.00530372	1.7808	0.832529
5112			1.0092	0.0381644	0.0158265	5.92796	2.56754
5116			1.14032	0.00586066	0.00467859	0.256373	-1.96368
5119			1.11149	0.0321818	0.0140505	0.631855	-0.662335
5120			1.22093	0.00232877	0.00270787	0.711243	-0.491586
5122			1.25992	0.0118692	0.00724493	0.0800959	-3.64213
5125			1.12111	0.0197273	0.010119	0.710569	-0.492953
5126			1.17173	0.0160024	0.00879652	0.566923	-0.818775
5127			1.10749	0.00659312	0.00505238	0.149504	-2.74175
5133			1.24145	0.0181929	0.00958876	0.522215	-0.937283
5136			1.05793	0.0448309	0.0177091	0.580841	-0.783784
5139			1.05681	0.039564	0.0162238	0.695366	-0.524156
5150			1.20397	0.00963411	0.00637182	0.545933	-0.873203
5154			1.06816	0.0182235	0.00959961	0.48287	-1.05029
5155			1.13418	0.0300105	0.0134086	0.454207	-1.13858
5166			1.24235	2.20479e-05	0.000353385	0.066852	-3.90289
5167			1.26952	0.00229875	0.00268775	0.0966682	-3.37082
5175			1.22011	0.00194117	0.00244983	0.384459	-1.3791
5176			1.1796	0.0153513	0.00856602	0.56467	-0.82452
5184			1.13415	0.0181493	0.00957329	0.57253	-0.804576
5185			1.24191	0.000178253	0.000881055	0.439702	-1.1854
5189			1.01162	0.0293188	0.0132007	0.495057	-1.01433
5192			1.20546	0.010008	0.00651645	0.42419	-1.23722
5194			1.24832	0.000637931	0.00152903	0.280884	-1.83195
5202			1.25617	0.00033614	0.0011626	0.441276	-1.18025
5203			1.19292	0.0105081	0.00670303	0.505046	-0.985513
5205			1.21564	0.0343792	0.0147167	0.484461	-1.04555
5208			1.20632	0.0046061	0.0040376	0.619207	-0.691506
5212			1.18571	0.00464783	0.00405954	0.483322	-1.04894
5213			1.14925	0.0241697	0.0116139	0.537258	-0.896312
5214			1.06919	0.0214744	0.0107083	0.599249	-0.738773
5218			1.16566	0.0191043	0.0099072	0.586191	-0.770556
5223			1.22139	0.00229863	0.00268766	0.421986	-1.24473
5224			1.20589	0.00723108	0.00535435	0.330365	-1.59787
5225			1.03579	0.0184767	0.00968904	0.509175	-0.973767
5226			1.25112	6.3794e-05	0.000564754	0.169214	-2.56308
5227			1.17258	0.00738109	0.00542243	0.540958	-0.886412
5228			1.16358	0.00682783	0.0051659	0.522682	-0.935995
5235			1.18155	0.0161436	0.00884562	0.400383	-1.32055
5237			1.25785	0.0132539	0.00777369	0.211981	-2.23799
5240			1.15064	0.00178208	0.00234453	0.249795	-2.00118
5244			1.10742	0.0473309	0.0183861	0.299114	-1.74123
5249			1.25004	0.000550206	0.00143393	0.351795	-1.50719
5250			1.25381	0.00038841	0.00123198	0.438314	-1.18996
5263			1.25898	0.000275531	0.00106984	0.084223	-3.56964
5265			1.06097	0.0407295	0.0165503	0.637542	-0.649409
5269			1.26871	0.00319385	0.00324091	0.094654	-3.40119
5279			1.03063	0.0266027	0.0123766	0.584222	-0.775412
5294			1.18915	0.00843029	0.00587935	0.409547	-1.2879
5302			1.26771	0.0128007	0.00759706	49.4776	5.6287
5304			1.11345	0.042759	0.0171304	0.572409	-0.804882
5306			1.17736	0.0236133	0.0114324	4.59468	2.19996
5308			1.2667	0.00844566	0.0058859	0.137845	-2.85888
5311			1.17973	0.000750234	0.00163055	24.7554	4.62967
5319			1.26173	0.000113863	0.000722048	0.11316	-3.14356
5323			1.05666	0.0408128	0.0165737	2.7095	1.43802
5324			1.08471	0.0187738	0.00979289	0.624306	-0.679674
5330			1.14546	0.00690518	0.00520268	0.55559	-0.847907
5332			1.26766	0.0123527	0.00743019	56.9215	5.8309
5335			1.20602	0.00823317	0.00579447	0.406162	-1.29987
5336			1.2537	0.0215656	0.0107401	13.1957	3.72199
5337			1.25609	0.0366473	0.0153859	13.4321	3.74761
5339			1.17652	0.0049176	0.00419759	0.465989	-1.10163
5349			1.15125	0.0138808	0.00801887	0.503588	-0.989685
5353			1.11653	0.0196491	0.0100927	0.499159	-1.00243
5362			1.06002	0.0463829	0.018132	0.599765	-0.737532
5369			1.23021	0.0339211	0.0145786	0.0931462	-3.42436
5371			1.07004	0.00277084	0.00298547	0.251842	-1.98941
5376			1.07872	0.0270545	0.0125129	0.599787	-0.737478
5381			1.15551	0.00952867	0.0063302	0.660179	-0.599071
5382			1.13505	0.0247233	0.0117918	0.586465	-0.769882
5391			1.24597	0.00190575	0.00242714	0.523317	-0.934242
5392			1.22691	0.00159134	0.00220587	0.39843	-1.3276
5393			1.22473	0.000899171	0.00173921	1.82926	0.871257
5394			1.26807	0.0076194	0.00552839	32.0245	5.0011
5395			1.04042	0.0199418	0.0101909	3.69339	1.88495
5400			1.23703	0.00444151	0.00394954	2.33995	1.22648
5402			1.14502	0.0205455	0.0103903	0.566478	-0.819908
5404			1.24148	0.00199775	0.00248524	2.28051	1.18935
5407			1.22967	0.0304691	0.0135448	2.15282	1.10623
5409			1.15829	0.0121699	0.00736077	0.399254	-1.32462
5410			1.25081	0.000783555	0.00165713	2.24379	1.16594
5411			1.0956	0.0446619	0.0176625	0.579756	-0.786482
5413			1.22995	0.00130719	0.00200223	2.36784	1.24357
5415			1.22215	0.00123976	0.00195199	2.13274	1.09271
5419			1.09105	0.0298956	0.0133743	1.66056	0.731671
5423			1.15082	0.00181325	0.00236586	7.67483	2.94013
5426			1.20916	0.0429154	0.0171747	0.493624	-1.01851
5427			1.13201	0.0227059	0.0111304	0.315353	-1.66496
5428			1.15173	0.0106231	0.00674484	8.35143	3.06202
5431			1.24268	0.00109564	0.0018506	0.569145	-0.813131
5435			1.26821	0.00324907	0.00327248	26.3774	4.72123
5436			1.00077	0.00918658	0.0061926	5.2127	2.38203
5437			1.14349	0.0127437	0.00757609	0.586371	-0.770115
5439			1.25708	0.0128393	0.00761123	4.08036	2.02869
5446			1.21014	0.00618837	0.00484961	2.19896	1.13682
5449			1.06149	0.031109	0.0137324	0.622105	-0.68477
5450			1.24903	0.00153593	0.00216315	0.47551	-1.07245
5451			1.0231	0.047073	0.0183173	0.679406	-0.557654
5453			1.1936	0.0078582	0.00563198	0.485282	-1.0431
5454			1.12221	0.0053613	0.00441808	2.84702	1.50945
5456			1.19033	0.000790604	0.00166257	2.94882	1.56014
5458			1.24268	0.00109564	0.0018506	0.569145	-0.813131
5460			1.13416	0.0151632	0.00849809	0.56755	-0.817181
5464			1.04549	0.0153195	0.00855456	1.72885	0.789814
5467			1.09629	0.00254676	0.00284762	7.46249	2.89966
5468			1.26858	2.60687e-07	0.000108074	0.224737	-2.15369
5469			1.13848	0.00347639	0.00339768	2.35191	1.23383
5470			1.072	0.0328509	0.0142518	0.46936	-1.09123
5471			1.22359	0.00186818	0.00240261	3.52335	1.81695
5472			1.17114	0.00375351	0.00355214	2.3344	1.22305
5473			1.24268	0.00109564	0.0018506	0.569145	-0.813131
5474			1.26876	0.00153447	0.00216214	32.4284	5.01919
5476			1.16527	0.0210691	0.0105662	0.419786	-1.25228
5477			1.08129	0.0406424	0.0165259	2.05473	1.03895
5478			1.2506	5.42275e-05	0.000522177	0.0796003	-3.65108
5484			1.0982	0.0345165	0.0147578	0.597774	-0.742328
5486			1.19955	0.0024741	0.00280224	1.65506	0.726883
5489			1.05481	0.0297139	0.0133199	0.550516	-0.861144
5490			1.05632	0.031887	0.0139633	0.610273	-0.712474
5494			1.20042	0.000256142	0.00103517	15.2092	3.92687
5505			1.19597	0.00322002	0.00325593	0.498722	-1.00369
5508			1.03442	0.0498882	0.0190557	0.717007	-0.479941
5512			1.22942	5.02537e-05	0.000502398	0.0377213	-4.72848
5513			1.12518	0.0137507	0.00796857	0.499644	-1.00103
5515			1.07328	0.0223718	0.0110173	1.75216	0.809136
5516			1.11087	0.0303987	0.0135239	0.524813	-0.930126
5517			1.26146	0.0171885	0.00922557	12.2514	3.61487
5519			1.16654	0.0348203	0.0148485	5.19012	2.37577
5520			1.11235	0.0206419	0.0104218	0.618813	-0.692425
5521			1.26375	3.32174e-06	0.000180233	0.209814	-2.25282
5522			1.07204	0.000253887	0.00103095	0.0522334	-4.25888
5524			1.26802	0.00239636	0.00275238	36.6058	5.194
5531			1.26493	3.23953e-05	0.000407882	2.84586	1.50886
5533			1.26346	6.0348e-05	0.000550232	0.582164	-0.780503
5535			1.12562	0.0131154	0.00771848	7.08947	2.82568
5536			1.26735	0.00734203	0.0054048	27.0944	4.75992
5538			1.17826	0.0133557	0.007814	0.553288	-0.853898
5542			1.26374	0.000181122	0.000886624	0.144054	-2.79532
5543			1.17599	0.00957952	0.00635032	0.502735	-0.992131
5544			1.10238	0.000156856	0.00083584	0.103175	-3.27684
5549			1.21739	0.00454688	0.00400621	0.574983	-0.798409
5553			1.2593	0.00727271	0.00537335	0.0671168	-3.89718
5557			1.14637	0.0482115	0.0186192	0.333147	-1.58577
5563			1.25632	0.000302537	0.00111384	0.191048	-2.388
5565			1.17434	0.00201113	0.00249347	0.212895	-2.23179
5573			1.11163	0.0206579	0.010427	0.495624	-1.01268
5574			1.16341	0.0035149	0.00341816	0.460937	-1.11736
5575			1.19202	0.0117822	0.007211	0.507224	-0.979305
5576			1.18656	0.00325958	0.00327844	0.420419	-1.2501
5577			1.16619	0.0156392	0.0086688	0.614986	-0.701374
5579			1.03092	0.0126113	0.00752704	0.407397	-1.29549
5580			1.21193	0.00148924	0.00213048	0.480567	-1.05719
5581			1.10781	0.0396328	0.0162431	0.415423	-1.26735
5587			1.26284	1.70337e-06	0.000158757	0.157008	-2.67109
5589			1.15208	0.00625633	0.0048843	0.634156	-0.65709
5595			1.15449	0.00551859	0.00449328	0.33819	-1.56409
5602			1.11942	0.0149769	0.00843027	0.674321	-0.568493
5608			1.13305	0.031785	0.0139331	0.599221	-0.73884
5611			1.20104	0.0052772	0.00437746	0.526462	-0.925598
5614			1.19643	0.0129682	0.00765945	0.571278	-0.807735
5615			1.23296	0.0259948	0.0121906	0.549689	-0.863312
5617			1.25115	0.00118479	0.00190906	0.454378	-1.13803
5618			1.23393	0.00105436	0.0018296	0.59338	-0.752971
5620			1.23683	0.0199424	0.0101911	0.584293	-0.775236
5621			1.25272	0.000748864	0.00162943	0.539826	-0.889435
5624			1.09325	0.0164035	0.00893516	0.590843	-0.759153
5625			1.23918	0.000114401	0.000723658	0.260106	-1.94283
5627			1.07407	0.0448792	0.0177224	0.539006	-0.891627
5630			1.2679	2.40675e-05	0.000362805	0.186668	-2.42145
5632			1.2427	0.003868	0.00362177	5.45509	2.4476
5636			1.23887	0.00410169	0.00375944	0.357748	-1.48298
5637			1.26908	0.00211451	0.00256051	0.0352722	-4.82533
5640			1.11627	0.0172849	0.00926102	0.470174	-1.08873
5641			1.26877	0.00160831	0.0022188	0.0352249	-4.82726
5642			1.09955	0.0226043	0.0110961	0.456164	-1.13237
5647			1.02419	0.0329892	0.0142944	0.470738	-1.087
5651			1.22141	0.002145	0.00258131	0.387416	-1.36804
5653			1.20749	0.00164463	0.00224608	0.128616	-2.95886
5654			1.12077	0.010936	0.00687143	0.480303	-1.05798
5657			1.12357	0.0386314	0.01596	4.70731	2.2349
5659			1.2086	0.00760397	0.00552161	0.471561	-1.08448
5663			1.14507	0.0218281	0.010831	0.638846	-0.64646
5669			1.07405	0.0410004	0.0166263	0.528087	-0.921153
5675			1.20628	0.000204043	0.000927544	0.227969	-2.13309
5682			1.21988	0.00323369	0.00326373	0.57705	-0.793231
5685			1.26226	4.46494e-05	0.000472983	0.609762	-0.713681
5691			1.10482	0.0134811	0.00786338	0.356717	-1.48715
5692			1.15336	0.00402463	0.00371469	0.3528	-1.50308
5693			1.22723	0.000979993	0.00178872	0.383627	-1.38222
5695			1.12352	0.0122939	0.00740793	0.695352	-0.524185
5696			1.13839	0.0116409	0.00715553	0.421392	-1.24677
5700			1.23489	0.00123208	0.0019461	0.425282	-1.23351
5701			1.19675	0.00775157	0.00558604	0.36724	-1.4452
5705			1.16911	0.00426612	0.00385286	0.414185	-1.27165
5706			1.20253	0.0478494	0.0185237	0.296977	-1.75157
5708			1.07673	0.0308473	0.013656	0.441006	-1.18113
5709			1.16614	0.020221	0.0102836	0.507472	-0.9786
5710			1.02083	0.0421481	0.0169567	0.635959	-0.652994
5711			1.23375	0.00159719	0.00221035	0.486482	-1.03954
5713			1.2151	0.00449705	0.00397955	0.587393	-0.767601
5715			1.22071	0.00148415	0.00212685	0.405507	-1.3022
5716			1.19465	0.00333151	0.00331876	0.483788	-1.04755
5717			1.21345	0.00151675	0.00214985	0.543914	-0.87855
5718			1.06034	0.0365754	0.0153649	0.415244	-1.26797
5720			1.20218	0.00139201	0.00206374	0.383295	-1.38347
5721			1.25458	5.96844e-05	0.000547335	0.337879	-1.56542
5722			1.22372	0.0022628	0.00266335	0.504191	-0.987959
5723			1.24011	0.000721548	0.00160647	0.457917	-1.12684
5726			1.15584	0.00562292	0.00455046	0.604315	-0.726628
5734			1.13979	0.0140929	0.00810015	0.492223	-1.02261
5735			1.13416	0.0245004	0.0117205	0.499791	-1.0006
5739			1.20434	0.00401981	0.00371187	0.4593	-1.12249
5742			1.12734	0.0160253	0.00880451	0.488939	-1.03227
5748			1.11127	0.0189746	0.00986248	0.524521	-0.930927
5749			1.13832	0.0107483	0.00679363	0.467294	-1.0976
5750			1.13613	0.011874	0.00724678	0.479061	-1.06172
5751			1.13518	0.0115248	0.00710957	0.485662	-1.04198
5753			1.15143	0.00688918	0.0051951	0.455165	-1.13554
5756			1.12972	0.0136565	0.00793196	0.484069	-1.04672
5760			1.13201	0.011671	0.00716739	0.382151	-1.38779
5762			1.09121	0.0282245	0.0128651	0.523869	-0.932721
5766			1.2674	4.79407e-06	0.000188475	0.184179	-2.44082
5767			1.25581	3.71847e-06	0.000183014	0.0888553	-3.4924
5768			1.22461	0.00091908	0.00175195	0.449302	-1.15424
5776			1.17967	0.0172161	0.00923573	3.3333	1.73695
5777			1.07647	0.0497868	0.0190296	0.539917	-0.88919
5781			1.20271	0.00191681	0.00243426	0.476598	-1.06915
5785			1.23005	0.00290048	0.00306508	0.419027	-1.25488
5789			1.26317	0.019761	0.0101304	0.0950088	-3.3958
5797			1.16943	0.0193521	0.009992	0.329625	-1.6011
5802			1.21729	0.000831994	0.00169332	0.499724	-1.0008
5805			1.23696	0.0027717	0.00298601	0.455228	-1.13534
5806			1.03401	0.0491262	0.0188586	0.641768	-0.639875
5809			1.21829	0.000496147	0.00136836	0.353966	-1.49832
5811			1.09781	0.0105548	0.00672006	0.406082	-1.30016
5817			1.12892	0.0103171	0.00663267	0.436668	-1.19539
[truncated: 2,236 more rows]

## Sheet: 24_K-MOCK
id	MS2 name	SuperClass	VIP	P-VALUE	Q-VALUE	FOLD CHANGE	LOG_FOLDCHANGE
6	Hypoxanthine	Organoheterocyclic compounds	1.08428	0.0128073	0.00615081	0.444397	-1.17008
13	Niacinamide	Organoheterocyclic compounds	1.19233	0.00530934	0.00347759	0.324042	-1.62575
18	Cytosine	Organoheterocyclic compounds	1.21528	0.00139994	0.00153985	0.296119	-1.75575
20	Pyrimidine	Organoheterocyclic compounds	1.22572	0.000374719	0.000803806	0.128612	-2.95891
30	5-(2-Hydroxyethyl)-4-methylthiazole	Organoheterocyclic compounds	1.22711	0.0116236	0.00576438	0.124344	-3.00759
37	Thiamine	Organoheterocyclic compounds	1.23073	0.000274856	0.000686847	0.119664	-3.06294
51	Pyridoxamine 5'-phosphate	Organoheterocyclic compounds	1.23145	4.47971e-05	0.000302329	0.296712	-1.75287
63	(E)-5-(3,4,5,6-Tetrahydro-3-pyridylidenemethyl)-2-furanmethanol	Organoheterocyclic compounds	1.23564	0.0041729	0.00297941	0.0994573	-3.32978
105	2,5-Dichloro-carboxymethylenebut-2-en-4-olide	Organoheterocyclic compounds	1.18216	0.00382559	0.00281277	0.687404	-0.540771
106	(Â±)-Tryptophan	Organoheterocyclic compounds	1.18525	0.00190486	0.00184328	0.296413	-1.75432
188	Tetrahydro-2-methyl-3-furanol	Organoheterocyclic compounds	1.10369	0.0428813	0.014538	0.412422	-1.27781
196	2-Piperidinone	Organoheterocyclic compounds	1.18182	0.00870904	0.00477698	0.285586	-1.808
255	N-Hexadecanoylpyrrolidine	Organoheterocyclic compounds	1.11571	0.0231196	0.00932948	0.600811	-0.735016
269	Thiamine monophosphate	Organoheterocyclic compounds	1.21614	0.000457668	0.000879892	0.111181	-3.16902
294	L-Cyclo(alanylglycyl)	Organoheterocyclic compounds	1.01728	0.045285	0.0151407	0.662201	-0.594659
295	2-Methyl-5-(2-propenyl)pyrazine	Organoheterocyclic compounds	1.12381	0.00552061	0.00356688	0.499669	-1.00096
307	6-Acetyl-2,3-dihydro-2-(hydroxymethyl)-4(1H)-pyridinone	Organoheterocyclic compounds	1.2351	0.00573384	0.00365458	0.214738	-2.21935
316	Piperidine	Organoheterocyclic compounds	1.15661	0.00553458	0.0035727	0.488821	-1.03262
330	6-Chloro-N-(1-methylethyl)-1,3,5-triazine-2,4-diamine	Organoheterocyclic compounds	1.1848	0.00182036	0.0017946	0.29162	-1.77784
331	2,5-Dimethyloxazole	Organoheterocyclic compounds	1.19405	0.00287031	0.00235445	0.355833	-1.49073
337	Dukunolide B	Organoheterocyclic compounds	1.17695	0.00409718	0.00294359	1.5042	0.588996
339	4-ethylamino-6-isopropylamino-1,3,5-triazin-2-ol	Organoheterocyclic compounds	1.2075	0.001633	0.00168711	0.28992	-1.78627
346	Artomunoxanthentrione	Organoheterocyclic compounds	1.18115	0.0024874	0.00215512	0.413233	-1.27497
359	Deoxyeritadenine	Organoheterocyclic compounds	1.2319	3.094e-05	0.000273748	0.480287	-1.05803
381	Dihydro-5-methyl-2(3H)-furanone	Organoheterocyclic compounds	1.21312	0.0289249	0.0109459	0.215306	-2.21554
411	2-Benzofurancarboxaldehyde	Organoheterocyclic compounds	1.22207	0.000872394	0.00119295	0.435315	-1.19987
415	Indole	Organoheterocyclic compounds	1.20571	0.00047696	0.000895518	0.581821	-0.781353
456	5-Hydroxybuspirone	Organoheterocyclic compounds	1.13314	0.0296875	0.0111533	0.282081	-1.82582
485	Pi-Methylimidazoleacetic acid	Organoheterocyclic compounds	1.09187	0.0246208	0.00976096	0.632269	-0.661388
494	2,3-Dihydro-5-(3-hydroxypropanoyl)-1H-pyrrolizine	Organoheterocyclic compounds	1.12342	0.0113109	0.00566475	0.574225	-0.800311
496	5-Methylcytosine	Organoheterocyclic compounds	1.08782	0.0349002	0.0125298	0.542637	-0.881942
514	Demethylated antipyrine	Organoheterocyclic compounds	1.04353	0.0421569	0.014355	0.51214	-0.965389
564	5'-Hydroxymethyl meloxicam	Organoheterocyclic compounds	1.22199	0.0132816	0.00631058	0.518398	-0.947867
587	N-Methylhydantoin	Organoheterocyclic compounds	1.21226	0.00203602	0.00191694	0.457114	-1.12937
603	N-Methylnicotinium	Organoheterocyclic compounds	1.22076	0.000640218	0.00100949	0.600605	-0.735512
609	N-Nitroso-pyrrolidine	Organoheterocyclic compounds	1.20784	0.00163308	0.00168716	0.681881	-0.552408
611	Squamolone	Organoheterocyclic compounds	1.09404	0.0154897	0.00703335	0.551454	-0.858686
640	5-Hydroxy-7-methoxy-2-tritriacontyl-4H-1-benzopyran-4-one	Organoheterocyclic compounds	1.22085	0.025872	0.0101109	0.19393	-2.36639
642	Isoniazid alpha-ketoglutaric acid	Organoheterocyclic compounds	1.12288	0.01198	0.00587553	0.340323	-1.55503
734	Molybdopterin precursor Z	Organoheterocyclic compounds	1.20144	0.0351101	0.012584	0.276478	-1.85476
16	L-Gulose	Organic oxygen compounds	1.23859	6.10823e-06	0.000150112	0.199429	-2.32605
48	1H-Pyrrole-2-carboxaldehyde	Organic oxygen compounds	1.22666	9.80911e-05	0.000408074	0.321476	-1.63722
75	2-Furancarboxaldehyde	Organooxygen compounds	1.23011	2.39746e-05	0.000254448	0.151145	-2.72599
85	Leonoside A	Organic oxygen compounds	1.23072	0.000104518	0.000416935	0.122013	-3.03489
91	Chondroitin	Organic oxygen compounds	1.07396	0.0329582	0.0120277	1.4949	0.580044
180	Galactose 1-phosphate	Organic oxygen compounds	1.19032	0.0062544	0.00385903	1.85901	0.894534
205	2-Hydroxyphenylacetic acid O-b-D-glucoside	Organic oxygen compounds	1.1142	0.0207589	0.00865743	0.405693	-1.30154
245	1-Methyl 2-galloylgalactarate	Organic oxygen compounds	1.23117	0.000124992	0.00045163	0.478795	-1.06252
254	1-Kestose	Organic oxygen compounds	1.12782	0.00882439	0.00481843	0.218001	-2.19759
273	5-Methylthioribulose 1-phosphate	Organic oxygen compounds	1.21631	0.000920203	0.00122615	2.5996	1.37829
281	Acetone cyanohydrin	Organic oxygen compounds	1.2192	0.0172905	0.00760734	0.342394	-1.54627
313	3-Dehydrosphinganine	Organic oxygen compounds	1.06976	0.0254749	0.0100008	1.50464	0.589423
321	Glucoconringiin	Organooxygen compounds	1.21204	0.000105761	0.000418566	0.301572	-1.72943
351	D-Galactose	Organic oxygen compounds	1.07802	0.0419765	0.0143112	1.48454	0.570015
362	Mangiferdesmethylursanone	Organic oxygen compounds	1.23193	3.91569e-05	0.000289615	0.292768	-1.77217
396	2-Dodecanone	Organic oxygen compounds	1.20556	0.000329411	0.000754328	0.513618	-0.961233
446	Phlorisobutyrophenone 2-glucoside	Organic oxygen compounds	1.03117	0.0312984	0.0115852	1.23349	0.302741
448	1-(beta-D-Ribofuranosyl)-1,4-dihydronicotinamide	Organic oxygen compounds	1.1815	0.001013	0.00128882	0.357931	-1.48225
492	Theogallin	Organic oxygen compounds	1.22096	0.000539087	0.000941974	0.292767	-1.77218
527	4-O-alpha-L-Rhamnopyranosylglucosinalbin	Organic oxygen compounds	1.16875	0.00465456	0.00319721	0.447469	-1.16014
606	beta-D-3-[5-Deoxy-5-(dimethylarsinyl)ribofuranosyloxy]-2-hydroxy-1-propanesulfonic acid	Organic oxygen compounds	1.05468	0.0431412	0.0146039	0.704507	-0.505314
620	3,5,6-Trihydroxy-5-(hydroxymethyl)-2-methoxy-2-cyclohexen-1-one	Organic oxygen compounds	1.22377	0.0153931	0.00700308	0.248998	-2.0058
627	Linamarin	Organic oxygen compounds	1.1711	0.00555823	0.00358253	0.488963	-1.0322
650	1,4-Dimethoxyglucobrassicin	Organic oxygen compounds	1.18912	0.00115488	0.00137623	0.38095	-1.39232
658	D-Glycero-D-galacto-heptitol	Organic oxygen compounds	1.19435	0.00250054	0.00216232	0.35836	-1.48052
680	a-Amino-2,5-dihydro-5-oxo-4-isoxazolepropanoic acid N2-glucoside	Organic oxygen compounds	1.17304	0.0153218	0.00698066	2.80429	1.48764
713	Dimethyl 2-galloylgalactarate	Organic oxygen compounds	1.19163	0.000518802	0.000927475	0.294237	-1.76495
739	Acetamidopropanal	Organooxygen compounds	1.17577	0.00563434	0.00361396	0.384501	-1.37894
742	Glucose 6-phosphate	Organic oxygen compounds	1.10237	0.0169167	0.00748861	0.75148	-0.412194
746	2-[(Methylthio)methyl]-2-butenal	Organic oxygen compounds	1.16043	0.00401887	0.00290608	0.480108	-1.05857
777	5-Aminoimidazole ribonucleotide	Organic oxygen compounds	1.22339	0.000102934	0.00041482	0.130607	-2.9367
782	N-Glycolylneuraminic acid	Organic oxygen compounds	1.02718	0.00288624	0.00236229	7.8827	2.97869
785	Kanokoside C	Organooxygen compounds	1.11579	0.0209693	0.00871815	0.35742	-1.48431
17	Choline	Organic nitrogen compounds	1.22868	8.18363e-05	0.000382922	0.219138	-2.19009
19	L-Carnitine	Organic nitrogen compounds	1.23641	0.00657842	0.00398237	0.134586	-2.89339
99	Trimethylamine N-oxide	Organic nitrogen compounds	1.21852	0.000692716	0.00105454	0.45273	-1.14328
128	Pentanenitrile	Organonitrogen compounds	1.1051	0.0141381	0.00659867	0.498258	-1.00504
152	Betaine aldehyde	Organic nitrogen compounds	1.22115	6.19165e-05	0.0003438	0.237395	-2.07464
174	Dimethylethanolamine	Organonitrogen compounds	1.1267	0.00563197	0.00361298	0.490702	-1.02708
189	Histamine	Organic nitrogen compounds	1.1371	0.00856633	0.00472517	0.692997	-0.52908
191	N,N-Dimethylsphingosine	Organic nitrogen compounds	1.11982	0.00926208	0.00497238	3.93647	1.9769
198	Sphingosine	Organic nitrogen compounds	1.19174	0.00341928	0.00262232	0.522061	-0.93771
200	Dehydrophytosphingosine	Organic nitrogen compounds	1.00429	0.00376669	0.00278588	9.61032	3.26458
320	Ethyl nitrite	Organic nitrogen compounds	1.10551	0.031167	0.0115496	0.533369	-0.906794
373	N-Oleoylethanolamine	Organic nitrogen compounds	1.12278	0.00947029	0.00504382	0.467894	-1.09575
522	SM(d17:1/24:1(15Z))	Organic nitrogen compounds	1.18717	0.0020826	0.00194235	0.406598	-1.29832
544	SM(d16:1/24:1(15Z))	Organic nitrogen compounds	1.08807	0.0414774	0.0141894	0.418109	-1.25805
824	Linoleoyl ethanolamide	Organic nitrogen compounds	1.17446	0.00171984	0.00173819	1.57591	0.656182
14	Aniline	Benzenoids	1.11573	0.0119305	0.00586022	0.648221	-0.625441
21	(R)-mandelic Acid	Benzenoids	1.05082	0.019185	0.00819136	0.360936	-1.47019
33	2-Propenyl 2-aminobenzoate	Benzenoids	1.23888	0.0015009	0.00160491	0.0616865	-4.0189
55	Methyl 2-aminobenzoate	Benzenoids	1.234	0.00544104	0.00353354	0.301217	-1.73113
78	Anigorufone	Benzenoids	1.20632	0.0423701	0.0144078	4.64859	2.21679
92	Benzoic acid	Benzenoids	1.20564	0.000495209	0.000909746	0.328353	-1.60668
117	1-nitronaphthalene	Benzenoids	1.20424	0.0018009	0.0017839	0.612567	-0.707061
194	Cinnamyl benzoate	Benzenoids	1.23666	0.0213103	0.00881573	70.87	6.1471
288	2-(4-Methoxyphenoxy)propanoic acid	Benzenoids	1.23551	0.000181133	0.000553281	0.235594	-2.08562
356	3-Phenylpropyl 2-methylpropanoate	Benzenoids	1.03414	0.041114	0.0141005	0.30936	-1.69264
468	4-Methoxybenzyl propanoate	Benzenoids	1.04355	0.0383798	0.0134264	0.50711	-0.97963
503	Methyl 2-(10-heptadecenyl)-6-hydroxybenzoate	Benzenoids	1.20157	0.00393322	0.00286449	0.428773	-1.22171
546	1-nitrosonaphthalene	Benzenoids	1.15468	0.00258525	0.00220816	0.308191	-1.6981
705	alpha-Methylstyrene	Benzenoids	1.05802	0.0391624	0.0136221	0.770868	-0.375445
801	Naphthalene epoxide	Benzenoids	1.2367	9.71002e-06	0.000177689	0.128537	-2.95975
811	1,3,5-Trihydroxybenzene	Benzenoids	1.15104	0.0107995	0.00549757	3.8165	1.93225
29	2-Propylpiperidine	Alkaloids and derivatives	1.19082	0.00385198	0.00282472	0.631437	-0.663289
135	Ecgonine	Alkaloids and derivatives	1.23589	9.79978e-05	0.00040794	0.147566	-2.76057
159	Homoarecoline	Alkaloids and derivatives	1.23623	7.35435e-05	0.000368236	0.176044	-2.506
164	1,2,3,4-Tetrahydro-b-carboline-1,3-dicarboxylic acid	Alkaloids and derivatives	1.23905	0.00946218	0.00504105	98.3591	6.61999
336	3beta,6beta-Dihydroxynortropane	Alkaloids and derivatives	1.2324	4.41e-05	0.000300737	0.251658	-1.99047
795	Flazine	Alkaloids and derivatives	1.09596	0.0285102	0.0108318	0.554132	-0.851698
422	(E)-Monocrotophos	Organophosphorus compounds	1.2332	8.97507e-05	0.000395375	0.210258	-2.24977
435	alpha-Ionol O-[arabinosyl-(1->6)-glucoside]		1.19371	0.000536192	0.000939945	0.290364	-1.78407
441	Tromethamine	Organic compounds	1.21213	0.00101559	0.0012905	0.567859	-0.816394
690	3-Mercapto-3-methyl-1-butanol	Organosulfur compounds	1.19552	0.00170166	0.00172768	0.458925	-1.12367
800	Dihydro-2,4,6-tris(2-methylpropyl)-4h-1,3,5-dithiazine	Organosulfur compounds	1.20643	0.000937284	0.00123788	0.352205	-1.50551
747	8-Hydroxypinoresinol 4-glucoside	Lignans, neolignans and related compounds	1.23067	0.000131982	0.000464467	0.0975178	-3.35819
143	Vestitone 7-glucoside	Phenylpropanoids and polyketides	1.23807	0.0244339	0.00970809	196.35	7.61729
150	2-(3,4-Dihydroxybenzoyloxy)-4,6-dihydroxybenzoate	Phenylpropanoids and polyketides	1.0528	0.0284924	0.0108269	0.454803	-1.13669
263	Myricetin	Phenylpropanoids and polyketides	1.21595	0.000471776	0.000891392	0.416767	-1.26269
300	8-Hydroxyluteolin 4'-methyl ether 8-glucoside-3'-sulfate	Phenylpropanoids and polyketides	1.20392	0.0027466	0.00229241	0.493343	-1.01934
357	(-)-cis-Rotenolone	Phenylpropanoids and polyketides	1.0292	0.0208749	0.00869093	0.428927	-1.2212
366	Quercetin	Phenylpropanoids and polyketides	1.23129	0.00799581	0.00451209	0.265917	-1.91095
385	Betavulgarin xyloside	Phenylpropanoids and polyketides	1.23116	0.00792794	0.00448671	9.90591	3.30829
409	Epicatechin 3-O-(4-methylgallate)	Phenylpropanoids and polyketides	1.2283	0.0102086	0.00529779	0.382494	-1.38649
466	Isotheaflavin	Phenylpropanoids and polyketides	1.19656	0.00376288	0.00278413	0.527478	-0.922818
519	Gossypetin 8-glucuronide 3-glucoside	Phenylpropanoids and polyketides	1.09108	0.0120827	0.00590709	0.467843	-1.0959
669	7,11,12-Triacetoxycoumestan	Phenylpropanoids and polyketides	1.1472	0.00986099	0.00517938	0.631034	-0.664211
732	2,8-Di-O-methylellagic acid	Phenylpropanoids and polyketides	1.21416	0.000328465	0.000753224	0.48378	-1.04758
740	Coumestrin	Phenylpropanoids and polyketides	1.21487	0.0326269	0.0119404	4.69345	2.23065
748	3,4-Dihydro-2H-1-benzopyran-2-one	Phenylpropanoids and polyketides	1.1885	0.00279901	0.00231896	0.344516	-1.53736
752	4',5,6,7,8-Pentahydroxy-3'-methoxyflavone	Phenylpropanoids and polyketides	1.23201	0.00018574	0.000560583	0.370183	-1.43369
760	Oxytetracycline	Phenylpropanoids and polyketides	1.05741	0.0422046	0.0143666	0.537002	-0.897001
781	6''-O-p-Coumaroyltrifolin	Phenylpropanoids and polyketides	1.05414	0.0220263	0.00901755	0.221629	-2.17378
814	Resveratrol 4'-(2-galloylglucoside)	Phenylpropanoids and polyketides	1.23611	0.0390575	0.013596	118.609	6.89007
826	Hexadecyl ferulate	Phenylpropanoids and polyketides	1.18351	0.00476151	0.00324335	0.51215	-0.965363
829	Norpropoxyphene	Phenylpropanoids and polyketides	1.06419	0.0352507	0.0126211	0.541852	-0.88403
9	Inosine	Nucleosides, nucleotides, and analogues	1.11908	0.0299993	0.0112373	0.457256	-1.12893
31	Cytarabine	Nucleosides, nucleotides, and analogues	1.04812	0.0244035	0.00969945	0.457806	-1.12719
36	Cytidine monophosphate	Nucleosides, nucleotides, and analogues	1.22711	0.000140959	0.000481256	0.216018	-2.21078
44	Deoxyguanosine	Nucleosides, nucleotides, and analogues	1.14313	0.00409946	0.00294468	0.38523	-1.37621
45	Inosinic acid	Nucleosides, nucleotides, and analogues	1.23191	0.00019037	0.000567747	0.319124	-1.64781
46	Uridine 5'-monophosphate	Nucleosides, nucleotides, and analogues	1.22911	2.65966e-05	0.000262554	0.128914	-2.95552
62	Uridine	Nucleosides, nucleotides, and analogues	1.22465	5.68723e-05	0.000331461	0.187062	-2.41841
65	5-Thymidylic acid	Nucleosides, nucleotides, and analogues	1.20655	0.00268569	0.00226106	3.3129	1.72809
80	Cytidine	Nucleosides, nucleotides, and analogues	1.0682	0.0387123	0.0135098	1.68219	0.750338
90	CDP	Nucleosides, nucleotides, and analogues	1.12998	0.0174719	0.00766445	0.662287	-0.594471
121	NAD	Nucleosides, nucleotides, and analogues	1.22327	0.000193351	0.00057227	0.196737	-2.34566
124	Adenosine 3',5'-diphosphate	Nucleosides, nucleotides, and analogues	1.19402	0.00255105	0.00218979	0.514689	-0.958228
126	Cyclic AMP	Nucleosides, nucleotides, and analogues	1.22625	0.000287152	0.000702417	0.280859	-1.83208
132	5'-Deoxyadenosine	Nucleosides, nucleotides, and analogues	1.14233	0.0206073	0.00861344	3.02204	1.59552
136	Adenosine	Nucleosides, nucleotides, and analogues	1.19265	0.00758704	0.00436559	3.34389	1.74153
230	UDP-N-acetyl-alpha-D-galactosamine	Nucleosides, nucleotides, and analogues	1.22446	4.88772e-05	0.000311021	0.266338	-1.90867
237	dADP	Nucleosides, nucleotides, and analogues	1.12799	0.00248737	0.0021551	3.03175	1.60015
259	FAD	Nucleosides, nucleotides, and analogues	1.21587	0.00045616	0.000878639	0.377238	-1.40645
270	Citicoline	Nucleosides, nucleotides, and analogues	1.22611	7.46703e-05	0.000370351	0.182834	-2.45139
278	Deoxyuridine	Nucleosides, nucleotides, and analogues	1.1413	0.0101115	0.00526501	0.537406	-0.895917
403	Diadenosine triphosphate	Nucleosides, nucleotides, and analogues	1.15207	0.00165092	0.00169784	0.374419	-1.41727
458	Phosphoribosyl-AMP	Nucleosides, nucleotides, and analogues	1.19741	0.00628495	0.00387062	0.345124	-1.53481
482	CDP-Ethanolamine	Nucleosides, nucleotides, and analogues	1.23313	4.16467e-05	0.000294861	0.219112	-2.19026
570	Pseudouridine	Nucleosides, nucleotides, and analogues	1.20015	0.00245833	0.00213906	0.294496	-1.76368
726	7-Methylinosine	Nucleosides, nucleotides, and analogues	1.22015	0.000126076	0.000453667	8.96337	3.16404
728	5-Taurinomethyl-2-thiouridine	Nucleosides, nucleotides, and analogues	1.17155	0.004259	0.00301959	0.343722	-1.54069
743	N(6)-(1,2-dicarboxyethyl)AMP	Nucleosides, nucleotides, and analogues	1.20357	0.00135522	0.00151103	0.234148	-2.09451
794	GDP-4-Dehydro-6-deoxy-D-mannose	Nucleosides, nucleotides, and analogues	1.12091	0.0201191	0.00847046	0.512708	-0.963791
823	Se-Adenosylselenohomocysteine	Nucleosides, nucleotides, and analogues	1.10587	0.00783018	0.00445238	11.3356	3.50278
5	L-Norleucine	Organic acids and derivatives	1.16256	0.00548059	0.00355015	0.490085	-1.0289
15	Betaine	Organic acids and derivatives	1.23745	0.00234545	0.00207725	0.0881547	-3.50382
28	D-Proline	Organic acids and derivatives	1.16264	0.00542041	0.00352484	0.506669	-0.980886
38	L-Serine	Organic acids and derivatives	1.22538	9.66732e-05	0.000406016	0.260994	-1.93791
40	Prolylglycine	Organic acids and derivatives	1.17083	0.00481801	0.00326742	0.388495	-1.36403
41	L-Pipecolic acid	Organic acids and derivatives	1.14466	0.00390651	0.0028514	0.423536	-1.23944
43	Creatine	Organic acids and derivatives	1.21689	0.00143754	0.00156349	0.445787	-1.16557
49	gamma-Aminobutyric acid	Organic acids and derivatives	1.23294	0.000283607	0.000697996	0.114832	-3.1224
59	Phenylacetylglycine	Organic acids and derivatives	1.23407	0.000137704	0.000474669	0.152498	-2.71313
66	Aminoadipic acid	Organic acids and derivatives	1.10511	0.0286087	0.010859	0.391859	-1.35159
73	Acetylhydrazine	Organic acids and derivatives	1.1835	0.00660859	0.00399438	0.457971	-1.12667
74	L-Methionine	Organic acids and derivatives	1.15701	0.00832963	0.00463794	0.387043	-1.36943
83	4-Guanidinobutanoic acid	Organic acids and derivatives	1.20743	0.0292407	0.0110322	0.383223	-1.38375
88	Pipecolic acid	Organic acids and derivatives	1.1643	0.00730886	0.00426372	0.41413	-1.27184
89	N-Methyl-a-aminoisobutyric acid	Organic acids and derivatives	1.15631	0.00646893	0.00394025	0.45962	-1.12149
98	O-Acetylethanolamine	Organic acids and derivatives	1.204	0.0211103	0.00875862	0.608556	-0.716538
107	L-Asparagine	Organic acids and derivatives	1.19967	0.00236695	0.00208769	0.33915	-1.56
113	L-Phenylalanine	Organic acids and derivatives	1.17439	0.0041246	0.00295661	0.367328	-1.44486
119	3-Aminobutanoic acid	Organic acids and derivatives	1.2197	3.52865e-05	0.000282844	0.181712	-2.46028
125	L-Lysine	Organic acids and derivatives	1.15164	0.00906239	0.00490279	0.417167	-1.2613
137	L-2-Amino-3-methylenehexanoic acid	Organic acids and derivatives	1.23538	0.00168624	0.00171869	0.0492311	-4.34429
148	Taurine	Organic acids and derivatives	1.2363	1.69242e-05	0.00022668	0.149161	-2.74506
158	Creatinine	Organic acids and derivatives	1.21242	0.000556515	0.000953917	0.237795	-2.07221
161	Proline betaine	Organic acids and derivatives	1.23868	0.00194181	0.00186443	0.025496	-5.29359
167	N-Ornithyl-L-taurine	Organic acids and derivatives	1.23685	7.22018e-05	0.000365664	0.260061	-1.94308
181	Citrulline	Organic acids and derivatives	1.23356	0.0001283	0.000457791	0.0923144	-3.4373
182	Asymmetric dimethylarginine	Organic acids and derivatives	1.03279	0.0388908	0.0135545	0.508919	-0.974492
193	L-Tyrosine	Organic acids and derivatives	1.19388	0.000916741	0.0012238	0.372985	-1.42281
199	5-Aminopentanamide	Organic acids and derivatives	1.10544	0.0242132	0.00964533	0.619737	-0.690272
204	D-Glutamine	Organic acids and derivatives	1.0829	0.0315275	0.011647	0.475754	-1.07171
207	N-(Carbethoxyacetyl)-4-chloro-L-tryptophan	Organic acids and derivatives	1.21467	0.000705545	0.00106535	0.446185	-1.16429
211	L-trans-4-Methyl-2-pyrrolidinecarboxylic acid	Organic acids and derivatives	1.21493	0.000778351	0.00112353	0.462117	-1.11367
212	Glycyl-Valine	Organic acids and derivatives	1.13368	0.0142729	0.00664313	0.341173	-1.55142
217	D-Alanyl-D-alanine	Organic acids and derivatives	1.14445	0.0105525	0.00541485	0.660742	-0.59784
222	L-Cystine	Organic acids and derivatives	1.10495	0.00777146	0.00443161	0.298216	-1.74557
224	Prolyl-Valine	Organic acids and derivatives	1.06762	0.0340682	0.0123167	0.458111	-1.12623
232	gamma-Glutamylalanine	Organic acids and derivatives	1.05327	0.032329	0.0118614	0.537175	-0.896535
238	Valyl-Serine	Organic acids and derivatives	1.09029	0.0422508	0.0143778	0.392731	-1.34839
239	N-a-Acetyl-L-arginine	Organic acids and derivatives	1.23194	2.28443e-05	0.000250799	0.451141	-1.14835
253	Saccharopine	Organic acids and derivatives	1.21772	0.000468488	0.000888747	0.402775	-1.31195
264	Tyrosyl-Asparagine	Organic acids and derivatives	1.01458	0.0388003	0.0135318	0.351896	-1.50678
265	Prolylhydroxyproline	Organic acids and derivatives	1.15869	0.00623706	0.00385243	0.221279	-2.17606
266	D-alpha-Aminobutyric acid	Organic acids and derivatives	1.18969	0.00319664	0.00251186	0.526676	-0.925013
277	Phenylalanyl-Serine	Organic acids and derivatives	1.03087	0.0443773	0.0149146	0.500842	-0.997573
286	Prolylphenylalanine	Organic acids and derivatives	1.11787	0.00686443	0.00409497	0.31559	-1.66388
309	Isoleucyl-Methionine	Organic acids and derivatives	1.20703	0.0411169	0.0141012	0.15666	-2.67429
319	1-Methylhistidine	Organic acids and derivatives	1.23354	0.0103928	0.00536064	0.170281	-2.55401
325	N-Acetylleucine	Organic acids and derivatives	1.17728	0.00429141	0.00303458	0.624038	-0.680295
338	Phosphocreatine	Organic acids and derivatives	1.22164	0.000850376	0.00117714	0.448241	-1.15765
349	Oxidized glutathione	Organic acids and derivatives	1.20113	0.00111766	0.00135423	0.224576	-2.15472
350	Ornithine	Organic acids and derivatives	1.08966	0.0307329	0.0114329	0.494488	-1.01599
352	L-prolyl-L-proline	Organic acids and derivatives	1.18219	0.00619	0.00383445	0.411718	-1.28027
353	Vinylacetylglycine	Organic acids and derivatives	1.14577	0.0116659	0.0057777	0.660626	-0.598093
355	Arginyl-Valine	Organic acids and derivatives	1.17661	0.00514599	0.00340685	4.16672	2.05891
365	Prolyl-Serine	Organic acids and derivatives	1.0911	0.0224338	0.00913074	0.467634	-1.09655
377	Tyrosine methylester	Organic acids and derivatives	1.19043	0.00744139	0.0043126	0.407012	-1.29686
382	N-Alpha-acetyllysine	Organic acids and derivatives	1.19057	0.00324957	0.00253861	0.348932	-1.51898
392	Ethyl 3-(methylthio)propanoate	Organic acids and derivatives	1.17603	0.00243083	0.00212374	0.47097	-1.08629
407	N-Ethylacetamide	Organic acids and derivatives	1.15135	0.00865925	0.00475897	0.567255	-0.817931
412	Histidinyl-Asparagine	Organic acids and derivatives	1.1374	0.00389667	0.00284656	0.334074	-1.58176
434	Lysyl-Leucine	Organic acids and derivatives	1.20734	0.00138743	0.00153187	0.350304	-1.51332
455	Argininosuccinic acid	Organic acids and derivatives	1.21229	0.000484817	0.000901675	0.38539	-1.37561
460	Isoleucyl-Alanine	Organic acids and derivatives	1.22514	0.0262395	0.010212	0.0890681	-3.48895
461	Phenylalanyl-Lysine	Organic acids and derivatives	1.00098	0.0397695	0.0137724	0.526097	-0.926599
491	Hydroxyprolyl-Cysteine	Organic acids and derivatives	1.15765	0.00629372	0.00387394	6.54945	2.71137
507	L-2-Amino-4-methylenepentanedioic acid	Organic acids and derivatives	1.20913	0.00237886	0.00209446	0.316492	-1.65976
520	Tyrosyl-Gamma-glutamate	Organic acids and derivatives	1.0055	0.0458209	0.0152737	0.484859	-1.04436
535	N-Acetylglutamine	Organic acids and derivatives	1.16689	0.00911916	0.00492269	0.52914	-0.918278
547	L-trans-5-Hydroxy-2-piperidinecarboxylic acid	Organic acids and derivatives	1.13313	0.0198995	0.00840547	0.592186	-0.755878
549	Phosphodimethylethanolamine	Organic acids and derivatives	1.2228	0.0301705	0.0112831	0.104118	-3.26371
555	(Â±)-erythro-Isoleucine	Organic acids and derivatives	1.15124	0.00803045	0.0045253	0.45949	-1.12189
574	L-Pyridosine	Organic acids and derivatives	1.14323	0.00883086	0.00482074	6.12729	2.61525
599	Hypotaurine	Organic acids and derivatives	1.2314	8.39426e-05	0.000386351	0.116971	-3.09577
608	Formiminoglutamic acid	Organic acids and derivatives	1.03804	0.0437429	0.0147557	0.586068	-0.77086
623	Homocysteine thiolactone	Organic acids and derivatives	1.05089	0.0303117	0.0113209	0.431218	-1.21351
624	Glutaminylleucine	Organic acids and derivatives	1.04874	0.0455757	0.015213	0.290514	-1.78332
667	Allantoic acid	Organic acids and derivatives	1.02746	0.0486201	0.0159557	0.705696	-0.50288
685	Aspartyl-Glutamine	Organic acids and derivatives	1.17854	0.00816061	0.00457464	0.375326	-1.41378
689	L-cis-3-Amino-2-pyrrolidinecarboxylic acid	Organic acids and derivatives	1.13679	0.0136926	0.00645006	0.636064	-0.652756
691	Lysyl-Glycine	Organic acids and derivatives	1.0662	0.0262847	0.0102244	0.541427	-0.885162
702	DL-Glutamate	Organic acids and derivatives	1.18524	0.0046782	0.00320748	0.30584	-1.70915
703	Iminoerythrose 4-phosphate	Organic acids and derivatives	1.23108	0.000372544	0.000801574	0.177507	-2.49406
708	Thiomorpholine 3-carboxylate	Organic acids and derivatives	1.17725	0.0119718	0.00587299	0.293293	-1.76958
710	Phenylalanyl-Glycine	Organic acids and derivatives	1.06796	0.0232022	0.00935364	0.408159	-1.2928
720	Glycerylphosphorylethanolamine	Organic acids and derivatives	1.21641	0.000293019	0.000709615	0.366777	-1.44702
730	Isoleucyl-Valine	Organic acids and derivatives	1.23295	1.20154e-05	0.000196837	0.324066	-1.62564
738	Alanyl-Isoleucine	Organic acids and derivatives	1.20878	0.00227768	0.00204379	0.343019	-1.54364
762	5-phosphonooxy-L-lysine	Organic acids and derivatives	1.2363	3.07495e-06	0.000133528	0.13811	-2.85611
780	N-Acetylasparagine	Organic acids and derivatives	1.07298	0.0234444	0.00942416	0.651345	-0.618507
788	Threoninyl-Threonine	Organic acids and derivatives	1.13189	0.00608537	0.00379409	0.318315	-1.65147
793	L-beta-aspartyl-L-threonine	Organic acids and derivatives	1.16621	0.00942071	0.00502691	0.400433	-1.32037
797	Acetylcysteine	Organic acids and derivatives	1.23693	0.00642202	0.00392233	19.441	4.28103
804	Hydroxyprolyl-Asparagine	Organic acids and derivatives	1.13753	0.0194915	0.00828359	0.4181	-1.25808
813	gamma-Glutamylaspartic acid	Organic acids and derivatives	1.19284	0.00258598	0.00220855	0.488706	-1.03296
819	DL-O-Phosphoserine	Organic acids and derivatives	1.21952	0.000215966	0.000604478	0.352882	-1.50274
68	L-Palmitoylcarnitine	Lipids and lipid-like molecules	1.23879	2.76338e-06	0.000132247	0.210935	-2.24513
100	Propionylcarnitine	Lipids and lipid-like molecules	1.23862	0.00302673	0.00242991	0.132247	-2.91869
102	3-Dehydroxycarnitine	Lipids and lipid-like molecules	1.23759	3.60002e-06	0.000135222	0.155625	-2.68386
112	Oleamide	Lipids and lipid-like molecules	1.08823	0.0178198	0.00777301	0.658401	-0.602962
127	3-O-Methylniveusin A	Lipids and lipid-like molecules	1.09941	0.00638831	0.00390966	0.325784	-1.61801
175	L-Acetylcarnitine	Lipids and lipid-like molecules	1.22271	7.50481e-05	0.000371051	0.212511	-2.23439
234	Cohibin A	Lipids and lipid-like molecules	1.2055	0.00253754	0.00218248	0.592033	-0.756251
235	TG(20:4(5Z,8Z,11Z,14Z)/18:0/18:3(9Z,12Z,15Z))	Lipids and lipid-like molecules	1.05449	0.0174302	0.00765134	0.530295	-0.915132
244	Dodecanoylcarnitine	Lipids and lipid-like molecules	1.23028	7.29023e-05	0.000367014	0.087174	-3.51996
246	Butyrylcarnitine	Lipids and lipid-like molecules	1.24088	0.000615429	0.000992611	0.193621	-2.3687
247	3-Methylglutarylcarnitine	Lipids and lipid-like molecules	1.2361	2.19351e-05	0.000247676	0.219657	-2.18668
248	Calcitriol	Lipids and lipid-like molecules	1.06821	0.0363965	0.0129204	1.48011	0.565707
252	LysoPE(0:0/20:3(11Z,14Z,17Z))	Lipids and lipid-like molecules	1.17604	0.00343004	0.00262753	1.97247	0.980003
267	Glycerophosphocholine	Lipids and lipid-like molecules	1.19904	0.00305073	0.0024412	0.282485	-1.82375
287	2-Methylbutyroylcarnitine	Lipids and lipid-like molecules	1.23911	1.87811e-06	0.000126596	0.109789	-3.18719
296	N-Cyclopropyl-trans-2-cis-6-nonadienamide	Lipids and lipid-like molecules	1.17748	0.00388888	0.00284273	0.66552	-0.587446
306	Ethyl hydrogen fumarate	Lipids and lipid-like molecules	1.16565	0.00478695	0.00325421	0.514343	-0.959197
322	Ethyl 7-epi-12-hydroxyjasmonate glucoside	Lipids and lipid-like molecules	1.1562	0.0103051	0.00533072	0.356776	-1.48691
333	3b,9b-Dihydroxy-6b-angeloyloxy-7(11)-eremophilen-12,8b-olide	Lipids and lipid-like molecules	1.24006	0.00788632	0.00447214	593.439	9.21296
335	LysoPE(16:1(9Z)/0:0)	Lipids and lipid-like molecules	1.14454	0.0192124	0.0081996	2.52585	1.33677
376	L-Octanoylcarnitine	Lipids and lipid-like molecules	1.22061	0.000377601	0.000806742	0.475036	-1.07389
383	(R)-2-Hydroxysterculic acid	Lipids and lipid-like molecules	1.07883	0.0264186	0.010261	0.793047	-0.334521
387	Cohibin C	Lipids and lipid-like molecules	1.18457	0.004224	0.00300333	0.512141	-0.965388
389	LysoPC(P-16:0)	Lipids and lipid-like molecules	1.19376	0.000512029	0.000922483	0.0852365	-3.55238
398	Tetradecanoylcarnitine	Lipids and lipid-like molecules	1.23403	0.000320251	0.000743501	0.258016	-1.95447
402	Persicachrome	Lipids and lipid-like molecules	1.21865	0.0210599	0.00874416	0.310352	-1.68802
414	PC(22:2(13Z,16Z)/15:0)	Lipids and lipid-like molecules	1.22137	0.000598588	0.000981609	0.30617	-1.7076
416	LysoPE(0:0/20:2(11Z,14Z))	Lipids and lipid-like molecules	1.23743	0.0236996	0.00949801	204.918	7.6789
417	PC(20:3(8Z,11Z,14Z)/P-18:0)	Lipids and lipid-like molecules	1.14635	0.00942939	0.00502987	0.592714	-0.754591
427	PI(18:1(9Z)/18:1(9Z))	Lipids and lipid-like molecules	1.20834	0.0235136	0.00944422	0.415886	-1.26574
428	PC(20:4(8Z,11Z,14Z,17Z)/P-18:0)	Lipids and lipid-like molecules	1.19454	0.00173106	0.00174462	0.440002	-1.18442
439	PC(20:1(11Z)/P-18:1(9Z))	Lipids and lipid-like molecules	1.17271	0.00273599	0.00228699	0.499712	-1.00083
440	PC(20:5(5Z,8Z,11Z,14Z,17Z)/P-18:0)	Lipids and lipid-like molecules	1.23715	9.59956e-06	0.000176658	0.322203	-1.63396
450	PC(20:0/P-18:1(11Z))	Lipids and lipid-like molecules	1.17848	0.0104972	0.00539614	0.457607	-1.12782
457	6,10,14-Trimethyl-5,9,13-pentadecatrien-2-one	Lipids and lipid-like molecules	1.0745	0.0296209	0.0111353	1.74044	0.79945
459	PC(20:3(8Z,11Z,14Z)/20:1(11Z))	Lipids and lipid-like molecules	1.03866	0.0284518	0.0108157	0.569073	-0.813315
462	(1R,4R,5S)-5-Hydroxyfenchone glucoside	Lipids and lipid-like molecules	1.10506	0.0174206	0.00764832	0.642842	-0.637464
464	trans-Hexadec-2-enoyl carnitine	Lipids and lipid-like molecules	1.23275	3.0058e-05	0.000271667	0.323074	-1.63006
469	Beta-Glycerophosphoric acid	Lipids and lipid-like molecules	1.22935	0.0227562	0.00922307	0.0871161	-3.52092
470	Heptadecanoyl carnitine	Lipids and lipid-like molecules	1.22191	4.18284e-05	0.000295311	0.198056	-2.33602
471	Linoleyl carnitine	Lipids and lipid-like molecules	1.2271	0.000123231	0.000448288	0.274639	-1.86439
476	PC(20:1(11Z)/14:0)	Lipids and lipid-like molecules	1.11268	0.0245671	0.00974578	0.392413	-1.34956
479	PC(20:1(11Z)/20:4(5Z,8Z,11Z,14Z))	Lipids and lipid-like molecules	1.16426	0.00361387	0.00271462	0.285856	-1.80664
480	2-O-(5,8,11,14,17-Eicosapentaenoyl)-1-O-hexadecylglycero-3-phosphocholine	Lipids and lipid-like molecules	1.23538	2.24447e-05	0.000249448	0.40431	-1.30647
483	9-Hydroxy-7-megastigmen-3-one glucoside	Lipids and lipid-like molecules	1.06542	0.0266145	0.0103143	0.44062	-1.18239
488	DG(22:4(7Z,10Z,13Z,16Z)/16:1(9Z)/0:0)	Lipids and lipid-like molecules	1.17714	0.0159139	0.00716497	0.556493	-0.845563
498	PC(18:3(6Z,9Z,12Z)/P-18:1(11Z))	Lipids and lipid-like molecules	1.22075	0.000178936	0.000549737	0.385623	-1.37474
500	PC(18:2(9Z,12Z)/18:0)	Lipids and lipid-like molecules	1.06529	0.0305557	0.0113858	0.575207	-0.797847
502	PC(P-18:1(11Z)/22:5(4Z,7Z,10Z,13Z,16Z))	Lipids and lipid-like molecules	1.18599	0.00789558	0.00447538	0.358215	-1.4811
504	PC(22:6(4Z,7Z,10Z,13Z,16Z,19Z)/20:1(11Z))	Lipids and lipid-like molecules	1.23188	4.71621e-05	0.000307491	0.283643	-1.81785
505	2-acetyl-1-alkyl-sn-glycero-3-phosphocholine	Lipids and lipid-like molecules	1.22211	0.000445662	0.000869838	0.26952	-1.89154
510	N-Palmitoylsphingosine	Lipids and lipid-like molecules	1.07959	0.0280158	0.0106947	0.748463	-0.417997
511	PC(22:2(13Z,16Z)/16:1(9Z))	Lipids and lipid-like molecules	1.22366	0.000521131	0.000929174	0.588077	-0.765924
512	PC(20:3(5Z,8Z,11Z)/20:0)	Lipids and lipid-like molecules	1.23354	0.000157801	0.000513418	0.525522	-0.928178
513	PC(22:5(4Z,7Z,10Z,13Z,16Z)/P-18:0)	Lipids and lipid-like molecules	1.21154	0.000482769	0.000900081	0.322946	-1.63064
517	1-Arachidonoylglycerophosphoinositol	Lipids and lipid-like molecules	1.16734	0.00828937	0.00462294	0.249687	-2.00181
523	PC(22:5(7Z,10Z,13Z,16Z,19Z)/20:4(5Z,8Z,11Z,14Z))	Lipids and lipid-like molecules	1.09893	0.0350558	0.0125697	0.286905	-1.80135
525	PC(20:4(8Z,11Z,14Z,17Z)/20:3(8Z,11Z,14Z))	Lipids and lipid-like molecules	1.08613	0.0276139	0.0105827	0.399994	-1.32195
526	PC(P-18:1(11Z)/22:2(13Z,16Z))	Lipids and lipid-like molecules	1.15649	0.00931675	0.00499125	0.534599	-0.903471
528	PC(16:1(9Z)/P-18:1(11Z))		1.21012	0.000830679	0.00116283	0.620402	-0.688724
529	PC(20:3(8Z,11Z,14Z)/14:0)	Lipids and lipid-like molecules	1.15143	0.0050597	0.00336886	0.68691	-0.541806
532	Acetyl-CoA	Lipids and lipid-like molecules	1.13523	0.01301	0.00621747	0.736264	-0.441704
533	Solasodine	Lipids and lipid-like molecules	1.20375	0.000701394	0.00106187	0.534949	-0.902528
534	PC(20:2(11Z,14Z)/20:4(5Z,8Z,11Z,14Z))	Lipids and lipid-like molecules	1.23732	8.56649e-06	0.000166474	0.325317	-1.62008
536	PC(18:1(11Z)/P-16:0)	Lipids and lipid-like molecules	1.22651	0.00347412	0.00264873	0.521872	-0.938232
537	PC(22:1(13Z)/18:3(6Z,9Z,12Z))	Lipids and lipid-like molecules	1.13932	0.00705605	0.00416865	0.533995	-0.905101
538	PC(20:2(11Z,14Z)/15:0)	Lipids and lipid-like molecules	1.05876	0.0483555	0.0158922	0.593656	-0.752302
541	PC(P-18:1(11Z)/22:6(4Z,7Z,10Z,13Z,16Z,19Z))	Lipids and lipid-like molecules	1.23688	1.48369e-05	0.000215432	0.247968	-2.01178
542	PC(22:5(7Z,10Z,13Z,16Z,19Z)/16:1(9Z))	Lipids and lipid-like molecules	1.16313	0.00131285	0.00148299	0.354108	-1.49774
548	PC(18:3(6Z,9Z,12Z)/18:0)		1.22038	0.000256932	0.000662908	0.569258	-0.812847
550	PC(24:1(15Z)/18:2(9Z,12Z))	Lipids and lipid-like molecules	1.20792	0.0254787	0.0100018	0.394448	-1.34209
552	PC(22:5(7Z,10Z,13Z,16Z,19Z)/14:0)		1.13839	0.00184595	0.00180907	0.389343	-1.36089
554	PC(18:4(6Z,9Z,12Z,15Z)/P-18:1(11Z))	Lipids and lipid-like molecules	1.19058	0.000520383	0.000928629	0.283946	-1.81631
558	PC(22:4(7Z,10Z,13Z,16Z)/P-18:0)	Lipids and lipid-like molecules	1.23885	3.60469e-06	0.000135235	0.37426	-1.41789
559	Elaidic carnitine	Lipids and lipid-like molecules	1.23544	5.47528e-05	0.000325903	0.32976	-1.60051
561	PC(22:6(4Z,7Z,10Z,13Z,16Z,19Z)/18:1(11Z))	Lipids and lipid-like molecules	1.21314	0.000574013	0.00096546	0.368957	-1.43847
562	PC(18:0/P-16:0)	Lipids and lipid-like molecules	1.20407	0.0011069	0.00134774	0.44693	-1.16188
566	PC(16:1(9Z)/P-16:0)	Lipids and lipid-like molecules	1.2121	0.000487739	0.000903935	0.486884	-1.03835
567	PC(22:5(4Z,7Z,10Z,13Z,16Z)/22:6(4Z,7Z,10Z,13Z,16Z,19Z))	Lipids and lipid-like molecules	1.22949	0.0132179	0.00628877	0.145155	-2.78433
573	PC(22:5(7Z,10Z,13Z,16Z,19Z)/20:1(11Z))	Lipids and lipid-like molecules	1.18357	0.00173276	0.00174559	0.410538	-1.28441
576	SM(d18:1/24:1(15Z))	Lipids and lipid-like molecules	1.22117	0.000148681	0.000496386	0.37877	-1.40061
578	3-Hydroxyisovalerylcarnitine	Lipids and lipid-like molecules	1.23793	6.29134e-05	0.000346102	0.103224	-3.27615
580	stearoyl sphingomyelin	Lipids and lipid-like molecules	1.12548	0.0231843	0.00934841	0.550571	-0.861001
582	PC(P-16:0/15:0)	Lipids and lipid-like molecules	1.20064	0.00232592	0.0020677	0.118507	-3.07696
584	PC(24:0/20:5(5Z,8Z,11Z,14Z,17Z))	Lipids and lipid-like molecules	1.2313	7.37691e-05	0.000368662	0.327453	-1.61064
585	LysoPE(18:3(6Z,9Z,12Z)/0:0)	Lipids and lipid-like molecules	1.15404	0.0142366	0.00663116	3.98808	1.9957
588	Montecristin	Lipids and lipid-like molecules	1.17338	0.00578854	0.00367669	0.721502	-0.470924
590	PC(24:1(15Z)/18:3(6Z,9Z,12Z))	Lipids and lipid-like molecules	1.21696	0.00210457	0.00195417	0.482922	-1.05014
593	PC(P-18:1(11Z)/16:0)		1.05338	0.0271269	0.0104527	0.556222	-0.846268
594	PC(18:0/P-18:0)	Lipids and lipid-like molecules	1.19053	0.000446202	0.000870296	0.418536	-1.25658
595	LysoPC(14:0/0:0)	Lipids and lipid-like molecules	1.20171	0.0306324	0.0114062	0.335846	-1.57413
597	SM(d18:1/22:0)	Lipids and lipid-like molecules	1.21913	0.000483584	0.000900717	0.478507	-1.06339
602	PC(24:1(15Z)/18:4(6Z,9Z,12Z,15Z))	Lipids and lipid-like molecules	1.20359	0.0021913	0.00199984	0.407365	-1.29561
604	DG(16:0/16:0/0:0)	Lipids and lipid-like molecules	1.07024	0.0350233	0.0125611	1.50782	0.592463
605	PC(18:2(9Z,12Z)/P-18:1(11Z))	Lipids and lipid-like molecules	1.20384	0.00401621	0.0029048	0.448777	-1.15593
610	PC(24:1(15Z)/18:1(11Z))		1.09225	0.00117896	0.00139008	0.250637	-1.99633
613	PC(24:1(15Z)/22:4(7Z,10Z,13Z,16Z))	Lipids and lipid-like molecules	1.12218	0.00181775	0.00179317	0.321275	-1.63812
616	PC(20:5(5Z,8Z,11Z,14Z,17Z)/P-18:1(11Z))	Lipids and lipid-like molecules	1.23471	5.0952e-06	0.000145529	0.256144	-1.96497
617	PC(16:1(9Z)/P-18:0)		1.23482	2.74145e-05	0.000264855	0.516088	-0.95431
619	PC(24:1(15Z)/22:6(4Z,7Z,10Z,13Z,16Z,19Z))	Lipids and lipid-like molecules	1.19579	0.000106873	0.000420003	0.150558	-2.73161
621	SM(d18:1/14:0)	Lipids and lipid-like molecules	1.15067	0.00773534	0.00441877	0.584231	-0.775389
622	O-propanoyl-carnitine	Lipids and lipid-like molecules	1.2354	0.000104263	0.000416598	0.192983	-2.37345
625	PC(16:1(9Z)/14:0)	Lipids and lipid-like molecules	1.1624	0.0156117	0.00707142	0.495287	-1.01366
630	PC(22:6(4Z,7Z,10Z,13Z,16Z,19Z)/22:1(13Z))	Lipids and lipid-like molecules	1.23933	4.08239e-07	0.000103906	0.272111	-1.87773
631	PC(18:2(9Z,12Z)/15:0)	Lipids and lipid-like molecules	1.18457	0.0060377	0.00377553	0.542088	-0.883401
632	PC(24:1(15Z)/20:5(5Z,8Z,11Z,14Z,17Z))	Lipids and lipid-like molecules	1.23745	2.8488e-06	0.000132623	0.321704	-1.63619
633	SM(d18:1/18:1(9Z))	Lipids and lipid-like molecules	1.19956	0.00404319	0.00291778	0.516771	-0.952404
634	PC(20:4(5Z,8Z,11Z,14Z)/14:0)		1.03974	0.0342972	0.0123757	0.676416	-0.564017
639	LysoPC(18:3(6Z,9Z,12Z))	Lipids and lipid-like molecules	1.17645	0.00387205	0.00283442	0.355017	-1.49404
644	PC(18:1(9Z)/18:0)	Lipids and lipid-like molecules	1.23016	0.000454979	0.000877654	0.51743	-0.950564
646	SM(d18:1/20:0)	Lipids and lipid-like molecules	1.2038	0.00196978	0.00188023	0.566154	-0.820733
647	PC(22:6(4Z,7Z,10Z,13Z,16Z,19Z)/22:6(4Z,7Z,10Z,13Z,16Z,19Z))	Lipids and lipid-like molecules	1.21404	0.00278974	0.00231429	0.173714	-2.52521
654	PC(18:3(6Z,9Z,12Z)/P-16:0)	Lipids and lipid-like molecules	1.13869	0.0139817	0.00654682	0.613685	-0.704429
657	PC(14:0/P-16:0)	Lipids and lipid-like molecules	1.22603	0.000127256	0.000455864	0.516055	-0.954403
660	L-Hexanoylcarnitine	Lipids and lipid-like molecules	1.23277	2.18093e-05	0.00024723	0.526441	-0.925658
661	PC(14:0/14:0)	Lipids and lipid-like molecules	1.08459	0.0227565	0.00922314	0.724791	-0.464362
663	LysoPE(24:1(15Z)/0:0)	Lipids and lipid-like molecules	1.12957	0.0192985	0.00822546	0.372507	-1.42466
668	PC(14:1(9Z)/P-16:0)	Lipids and lipid-like molecules	1.17608	0.00425607	0.00301823	0.533804	-0.905617
673	LysoPC(16:0)	Lipids and lipid-like molecules	1.23321	0.000260546	0.000667859	0.268905	-1.89483
677	(2S,2'S)-Pyrosaccharopine		1.19353	0.00694721	0.00412698	0.432785	-1.20828
679	PC(20:4(8Z,11Z,14Z,17Z)/15:0)	Lipids and lipid-like molecules	1.22802	8.78781e-05	0.000392466	0.450996	-1.14881
682	PC(20:5(5Z,8Z,11Z,14Z,17Z)/15:0)	Lipids and lipid-like molecules	1.23016	0.00638511	0.00390845	0.50792	-0.977326
686	Cer(d18:1/24:1(15Z))	Lipids and lipid-like molecules	1.20662	0.00212201	0.00196348	0.368535	-1.44013
693	DG(22:6(4Z,7Z,10Z,13Z,16Z,19Z)/18:1(11Z)/0:0)	Lipids and lipid-like molecules	1.05135	0.0326873	0.0119563	0.600291	-0.736266
697	Dimethyl fumarate	Lipids and lipid-like molecules	1.2322	4.02125e-05	0.000291283	0.392185	-1.35039
698	DG(22:4(7Z,10Z,13Z,16Z)/18:2(9Z,12Z)/0:0)	Lipids and lipid-like molecules	1.19542	0.000227977	0.000620771	0.310844	-1.68574
706	3-Hydroxy-3-methylglutaryl-CoA	Lipids and lipid-like molecules	1.03881	0.021952	0.00899681	2.95471	1.56302
707	Persicaxanthin	Lipids and lipid-like molecules	1.17968	0.00387517	0.00283597	0.363142	-1.46139
709	LysoPI(18:0/0:0)	Lipids and lipid-like molecules	1.22447	0.0182055	0.00789221	0.205042	-2.28601
722	DG(14:0/18:3(6Z,9Z,12Z)/0:0)	Lipids and lipid-like molecules	1.11068	0.0179076	0.0078002	0.68865	-0.538158
725	PC(20:4(5Z,8Z,11Z,14Z)/16:0)	Lipids and lipid-like molecules	1.20917	0.00100668	0.00128469	0.599204	-0.738882
729	LysoPC(20:3(5Z,8Z,11Z))	Lipids and lipid-like molecules	1.16835	0.00862156	0.00474529	0.296599	-1.75341
733	8-Acetyl-T2 tetrol	Lipids and lipid-like molecules	1.2404	0.00277577	0.00230724	204.323	7.67471
737	Geranyl acetate	Lipids and lipid-like molecules	1.07458	0.0299268	0.0112178	0.36518	-1.45332
745	Nephritogenoside	Lipids and lipid-like molecules	1.15983	0.00811744	0.00455833	1.483	0.568517
749	LysoPC(16:1(9Z)/0:0)	Lipids and lipid-like molecules	1.21029	0.00182513	0.00179721	0.398188	-1.32848
750	LysoPC(20:4(5Z,8Z,11Z,14Z))		1.04299	0.00416057	0.0029736	3.17799	1.66812
753	Phosphatidylserine	Lipids and lipid-like molecules	1.00323	0.0292025	0.0110218	0.558144	-0.841291
759	1-Oleoylglycerophosphoinositol	Lipids and lipid-like molecules	1.20358	0.00319019	0.00250879	0.159228	-2.65083
765	PI(20:3(5Z,8Z,11Z)/20:3(5Z,8Z,11Z))	Lipids and lipid-like molecules	1.07675	0.0114191	0.00569945	0.289206	-1.78983
766	PC(P-16:0/18:4(6Z,9Z,12Z,15Z))		1.2254	0.000386092	0.000815258	0.431772	-1.21166
772	PE(P-18:1(11Z)/14:0)	Lipids and lipid-like molecules	1.23364	3.68408e-05	0.000285695	0.519377	-0.945145
773	PS(18:0/20:4(5Z,8Z,11Z,14Z))	Lipids and lipid-like molecules	1.20016	0.00110298	0.00134536	0.582769	-0.779004
774	PI(18:1(11Z)/18:3(6Z,9Z,12Z))	Lipids and lipid-like molecules	1.14691	0.00334437	0.00258576	0.355417	-1.49242
776	PS(18:1(9Z)/16:0)	Lipids and lipid-like molecules	1.23143	4.8371e-05	0.000309997	0.386162	-1.37272
786	N-[(4E,8E)-1,3-dihydroxyoctadeca-4,8-dien-2-yl]hexadecanamide	Lipids and lipid-like molecules	1.21489	0.00041621	0.000843926	0.53521	-0.901823
787	PC(20:3(8Z,11Z,14Z)/14:1(9Z))	Lipids and lipid-like molecules	1.08181	0.0118432	0.00583313	2.64968	1.40582
790	PE(P-16:0/18:3(6Z,9Z,12Z))	Lipids and lipid-like molecules	1.22251	0.000459859	0.000881704	0.663891	-0.590982
796	Ginkgolide A	Lipids and lipid-like molecules	1.10186	0.0127736	0.00613966	1.65745	0.728966
798	PE(P-18:1(9Z)/16:1(9Z))	Lipids and lipid-like molecules	1.15367	0.00957263	0.00507953	0.534563	-0.903567
802	PE(P-18:1(11Z)/18:3(6Z,9Z,12Z))	Lipids and lipid-like molecules	1.23326	0.00699447	0.00414513	0.425555	-1.23258
815	PE(20:4(8Z,11Z,14Z,17Z)/P-18:1(11Z))	Lipids and lipid-like molecules	1.21679	0.000703746	0.00106385	0.456708	-1.13066
816	PE(P-18:1(9Z)/20:4(5Z,8Z,11Z,14Z))	Lipids and lipid-like molecules	1.19474	0.00221432	0.0020117	0.405801	-1.30116
817	PE(P-18:1(9Z)/20:2(11Z,14Z))	Lipids and lipid-like molecules	1.05429	0.0317388	0.0117038	0.525734	-0.927594
820	PE(20:5(5Z,8Z,11Z,14Z,17Z)/P-16:0)	Lipids and lipid-like molecules	1.23734	8.77379e-05	0.000392254	0.41834	-1.25725
821	PS(20:5(5Z,8Z,11Z,14Z,17Z)/18:0)	Lipids and lipid-like molecules	1.18462	0.00458232	0.0031656	0.660799	-0.597716
822	PE(P-18:1(9Z)/18:1(9Z))	Lipids and lipid-like molecules	1.22603	0.000212229	0.0005994	0.529735	-0.916657
827	LysoPE(22:1(13Z)/0:0)	Lipids and lipid-like molecules	1.21701	0.00025721	0.000663291	0.330582	-1.59692
828	PI(20:3(5Z,8Z,11Z)/18:2(9Z,12Z))	Lipids and lipid-like molecules	1.23173	0.000192353	0.000570764	0.31062	-1.68678
830	PE(P-18:1(11Z)/18:2(9Z,12Z))	Lipids and lipid-like molecules	1.23188	0.0049232	0.00331166	0.565554	-0.822263
831	PE(P-16:0/18:4(6Z,9Z,12Z,15Z))	Lipids and lipid-like molecules	1.23619	1.66333e-05	0.000225218	0.488366	-1.03396
833	PE(O-16:1(1Z)/22:6(4Z,7Z,10Z,13Z,16Z,19Z))	Lipids and lipid-like molecules	1.23648	0.000106851	0.000419974	0.381085	-1.39182
834	PE(P-18:0/22:4(7Z,10Z,13Z,16Z))	Lipids and lipid-like molecules	1.22004	0.000516871	0.00092606	0.551049	-0.859748
835	PE(20:5(5Z,8Z,11Z,14Z,17Z)/P-18:0)	Lipids and lipid-like molecules	1.23275	0.00676822	0.00405744	0.447769	-1.15917
836	PE(P-16:0/18:2(9Z,12Z))	Lipids and lipid-like molecules	1.23555	4.71397e-05	0.000307444	0.649688	-0.622181
837	PE(P-18:1(11Z)/16:0)	Lipids and lipid-like molecules	1.13396	0.0184406	0.00796485	0.417343	-1.26069
839	PE(P-18:1(11Z)/18:4(6Z,9Z,12Z,15Z))	Lipids and lipid-like molecules	1.18737	0.00225939	0.00203461	0.42669	-1.22874
840	PE(P-18:1(11Z)/22:6(4Z,7Z,10Z,13Z,16Z,19Z))	Lipids and lipid-like molecules	1.2356	2.14886e-05	0.000246076	0.458503	-1.125
841	Coenzyme Q10	Lipids and lipid-like molecules	1.22166	0.00048724	0.00090355	0.206002	-2.27927
2	L-Norleucine	Organic acids and derivatives	1.19985	0.0300188	0.0410072	0.780209	-0.358068
11	L-Valine	Organic acids and derivatives	1.19946	0.0296369	0.0406867	0.774256	-0.369118
17	L-Proline	Organic acids and derivatives	1.25332	0.0163519	0.028204	0.728344	-0.457309
25	4-Hydroxyproline	Organic acids and derivatives	1.42765	0.00100421	0.00618148	0.000272924	-11.8392
26	Pyroglutamic acid	Organic acids and derivatives	1.38161	0.0025051	0.00952908	1.49466	0.579813
60	Phosphoenolpyruvic acid	Organic acids and derivatives	1.35029	0.00755024	0.0175719	4.05072	2.01818
68	Aminoadipic acid	Organic acids and derivatives	1.33581	0.00545586	0.0143921	0.638355	-0.647569
70	cis-Aconitic acid	Organic acids and derivatives	1.29162	0.0202907	0.0321369	1.42157	0.507487
74	Glutathione	Organic acids and derivatives	1.35503	0.0097592	0.0205283	0.152007	-2.71779
85	L-Tyrosine	Organic acids and derivatives	1.33014	0.00397719	0.0120174	0.594666	-0.749848
112	L-Phenylalanine	Organic acids and derivatives	1.32922	0.00410094	0.0121884	0.613068	-0.70588
119	Phosphocreatine	Organic acids and derivatives	1.19631	0.0466253	0.0558124	0.771579	-0.374115
151	N-Acetyl-L-alanine	Organic acids and derivatives	1.31877	0.00279644	0.010113	0.466088	-1.10133
152	3-Hydroxysebacic acid	Organic acids and derivatives	1.41558	0.0087136	0.0191813	0.111087	-3.17024
154	L-Threonine	Organic acids and derivatives	1.36143	0.00225355	0.00911542	0.598357	-0.740923
158	3-Chlorotyrosine	Organic acids and derivatives	1.30474	0.0061379	0.0154537	0.621285	-0.686672
170	N-Acetyl-L-aspartic acid	Organic acids and derivatives	1.36223	0.00293554	0.0103753	0.668507	-0.580985
175	1-deoxy-1-(N6-lysino)-D-fructose	Organic acids and derivatives	1.39543	0.00137308	0.00726317	0.416448	-1.26379
188	Dimethylmalonic acid	Organic acids and derivatives	1.2488	0.0412555	0.0512817	1.57197	0.652575
189	N-Acetylglutamine	Organic acids and derivatives	1.37682	0.000729086	0.00517707	1.76189	0.817125
191	Oxidized glutathione	Organic acids and derivatives	1.29392	0.0130428	0.0244798	0.442053	-1.17771
201	L-Dihydroorotic acid	Organic acids and derivatives	1.40784	0.000100665	0.00225158	0.237671	-2.07296
202	2-Keto-3-deoxy-D-gluconic acid	Organic acids and derivatives	1.24659	0.0162579	0.0281065	0.797304	-0.326797
203	N-Acetylglutamic acid	Organic acids and derivatives	1.33916	0.00655661	0.0160957	1.46894	0.554775
219	Phenylacetylglycine	Organic acids and derivatives	1.39868	0.0281469	0.0394054	0.233798	-2.09667
223	Acetylglycine	Organic acids and derivatives	1.4169	4.17303e-05	0.0016793	1.71837	0.781044
224	Racemethionine	Organic acids and derivatives	1.31267	0.00912546	0.0197266	0.623918	-0.680571
237	Glutamylglutamic acid	Organic acids and derivatives	1.31221	0.0167844	0.0286466	1.62689	0.702119
252	N-Formyl-L-aspartate	Organic acids and derivatives	1.33539	0.0150043	0.0267626	0.546547	-0.871583
253	alpha-Ketoisovaleric acid	Organic acids and derivatives	1.33034	0.00683221	0.0165068	1.32356	0.40442
8	5,8,11-Eicosatrienoic acid	Lipids and lipid-like molecules	1.28018	0.0131863	0.0246549	0.634655	-0.655956
13	11Z-Eicosenoic acid	Lipids and lipid-like molecules	1.22832	0.0342792	0.0450123	1.47689	0.562562
18	Docosapentaenoic acid (22n-3)	Lipids and lipid-like molecules	1.40407	4.57802e-05	0.00170175	0.298774	-1.74287
23	Nervonic acid	Lipids and lipid-like molecules	1.42562	0.00619826	0.015543	0.0105277	-6.56967
28	2-Hydroxystearic acid	Lipids and lipid-like molecules	1.42628	1.6978e-06	0.000724978	5.00898	2.32452
29	16-Hydroxy hexadecanoic acid	Lipids and lipid-like molecules	1.39345	0.000306175	0.00337742	7.32258	2.87235
30	9,10-epoxyoctadecanoic acid	Lipids and lipid-like molecules	1.41875	0.000269796	0.00322463	3.97019	1.98921
32	13S-hydroxyoctadecadienoic acid	Lipids and lipid-like molecules	1.39332	0.000372412	0.00364325	2.42933	1.28056
49	2-Hydroxymyristic acid	Lipids and lipid-like molecules	1.39133	0.000653143	0.00487397	3.32237	1.73221
50	9,10-DHOME	Lipids and lipid-like molecules	1.37641	0.00527936	0.0141006	1.94392	0.958971
83	Pantothenol	Lipids and lipid-like molecules	1.36903	0.00792628	0.0181028	6.80903	2.76745
153	Methylsuccinic acid	Lipids and lipid-like molecules	1.25362	0.0297811	0.0408081	1.66063	0.731731
172	Citraconic acid	Lipids and lipid-like molecules	1.29208	0.0219255	0.0337569	1.41514	0.500941
179	Palmitoleic acid	Lipids and lipid-like molecules	1.15194	0.0491229	0.0578074	1.46829	0.55414
185	Isohyodeoxycholic acid	Lipids and lipid-like molecules	1.31336	0.0152077	0.0269864	2.00125	1.0009
200	LysoPE(18:1(9Z)/0:0)	Lipids and lipid-like molecules	1.38773	0.000779595	0.00536291	1.46543	0.551322
236	Succinic acid semialdehyde	Lipids and lipid-like molecules	1.39499	0.000521145	0.00427204	1.61971	0.695737
246	Pimelic acid	Lipids and lipid-like molecules	1.35722	0.00248378	0.00948753	0.705303	-0.503685
35	Thymidine	Nucleosides, nucleotides, and analogues	1.41761	0.00763405	0.0176919	11.9518	3.57915
36	Orotidine	Nucleosides, nucleotides, and analogues	1.42189	0.000112698	0.00233356	0.163961	-2.60857
58	Uridine	Nucleosides, nucleotides, and analogues	1.38928	0.00337609	0.0111329	0.279271	-1.84026
62	5'-Methylthioadenosine	Nucleosides, nucleotides, and analogues	1.37686	0.00379399	0.0117635	1.79048	0.840343
95	UDP-N-acetyl-alpha-D-galactosamine	Nucleosides, nucleotides, and analogues	1.37974	0.000726908	0.00516879	0.442511	-1.17621
97	ADP	Nucleosides, nucleotides, and analogues	1.27574	0.0229033	0.0347074	1.45852	0.544509
98	Uridine diphosphategalactose	Nucleosides, nucleotides, and analogues	1.40547	0.0005371	0.00434627	0.374604	-1.41656
99	Xanthosine	Nucleosides, nucleotides, and analogues	1.3525	0.00463358	0.0130127	0.585179	-0.77305
100	Pseudouridine	Nucleosides, nucleotides, and analogues	1.4195	0.00925661	0.0198961	3.47914	1.79873
104	Cyclic AMP	Nucleosides, nucleotides, and analogues	1.37764	0.00308224	0.0106394	0.459366	-1.12228
109	Deoxyguanosine	Nucleosides, nucleotides, and analogues	1.40507	0.00139714	0.00732325	7.65409	2.93623
121	Inosinic acid	Nucleosides, nucleotides, and analogues	1.41829	0.000122939	0.00239431	0.579914	-0.786089
123	AICAR	Nucleosides, nucleotides, and analogues	1.41125	0.000544438	0.00438218	2.48264	1.31188
128	S-Adenosylhomocysteine	Nucleosides, nucleotides, and analogues	1.36899	0.00224048	0.00909396	0.480558	-1.05722
137	Ribothymidine	Nucleosides, nucleotides, and analogues	1.33298	0.00137362	0.00726453	4.31746	2.11018
138	Deoxyadenosine monophosphate	Nucleosides, nucleotides, and analogues	1.41919	0.000345356	0.00353329	5.83231	2.54407
140	Citicoline	Nucleosides, nucleotides, and analogues	1.40894	0.000185403	0.00278183	0.333425	-1.58457
141	Deoxyuridine	Nucleosides, nucleotides, and analogues	1.42727	0.0276623	0.0389776	22609.8	14.4647
155	Deoxyinosine	Nucleosides, nucleotides, and analogues	1.40353	0.0159545	0.0277889	0.354014	-1.49812
161	5-Thymidylic acid	Nucleosides, nucleotides, and analogues	1.41395	0.000608425	0.00468061	5.05248	2.33699
173	Uridine diphosphate glucuronic acid	Nucleosides, nucleotides, and analogues	1.40486	0.0184144	0.0302641	0.244316	-2.03318
190	Adenylsuccinic acid	Nucleosides, nucleotides, and analogues	1.35348	0.000875794	0.0057168	0.38599	-1.37337
192	Cyclic GMP	Nucleosides, nucleotides, and analogues	1.38692	0.00205756	0.00877722	0.580575	-0.784445
199	Flavin Mononucleotide	Nucleosides, nucleotides, and analogues	1.23517	0.0219444	0.0337755	0.683984	-0.547966
211	dGTP	Nucleosides, nucleotides, and analogues	1.19785	0.0439306	0.0535815	1.85307	0.88992
220	Guanosine monophosphate	Nucleosides, nucleotides, and analogues	1.354	0.00333016	0.0110587	0.735073	-0.444042
235	NAD	Nucleosides, nucleotides, and analogues	1.40284	0.00032405	0.00345145	0.380144	-1.39538
240	Adenosine phosphosulfate	Nucleosides, nucleotides, and analogues	1.18003	0.0251082	0.0367448	1.95279	0.96554
263	5-Methylcytidine	Nucleosides, nucleotides, and analogues	1.29436	0.000711503	0.00510954	34.7652	5.11957
45	2-Phospho-D-glyceric acid	Organic oxygen compounds	1.27151	0.0255671	0.0371514	1.88946	0.917972
56	D-Glucose	Organic oxygen compounds	1.26855	0.0276513	0.0389679	1.37404	0.458419
67	D-Fructose 2,6-bisphosphate	Organic oxygen compounds	1.02705	0.0400863	0.0502633	0.339979	-1.55648
77	Galactose 1-phosphate	Organic oxygen compounds	1.33315	0.00380536	0.0117796	1.83431	0.875236
105	Pantothenic acid	Organooxygen compounds	1.37073	0.00554481	0.0145362	1.83409	0.875065
108	D-Glucuronic acid	Organic oxygen compounds	1.39287	0.00195077	0.00857691	0.430289	-1.21662
122	D-Maltose	Organic oxygen compounds	1.40135	0.00187304	0.00842321	2.31791	1.21283
124	myo-Inositol	Organic oxygen compounds	1.40846	0.000791695	0.00540572	0.384862	-1.37759
131	D-Xylitol	Organic oxygen compounds	1.2298	0.0325578	0.0433925	1.26162	0.335282
168	Gluconic acid	Organic oxygen compounds	1.32284	0.0200212	0.0318704	0.382452	-1.38665
210	Aldehydo-D-xylose	Organic oxygen compounds	1.3911	0.00352834	0.0113717	2.3558	1.23622
213	Trehalose	Organic oxygen compounds	1.32975	0.00323917	0.0109086	0.437451	-1.19281
250	beta-D-Glucosamine	Organooxygen compounds	1.37394	0.00159831	0.00781877	0.606938	-0.720379
65	Imidazoleacetic acid	Organoheterocyclic compounds	1.42751	4.35676e-07	0.000393854	3.31686	1.72982
115	Pyridoxine	Organoheterocyclic compounds	1.39936	0.0171626	0.029026	2.00792	1.0057
133	Indolelactic acid	Organoheterocyclic compounds	1.39045	0.00187246	0.00842203	0.458414	-1.12528
146	(Â±)-Tryptophan	Organoheterocyclic compounds	1.33828	0.00299864	0.0104904	0.510368	-0.970389
178	Cis-zeatin	Organoheterocyclic compounds	1.27552	0.021756	0.0335889	1.83148	0.873007
247	Allantoin	Organoheterocyclic compounds	1.3986	0.000380322	0.0036809	0.213654	-2.22665
248	Pyridoxal	Organoheterocyclic compounds	1.36845	0.00288423	0.0102799	3.09418	1.62956
64	2,6-Di-tert-butyl-4-methylphenol	Benzenoids	1.26989	0.0204486	0.0322917	1.26119	0.334785
169	4-Ethylbenzoic acid	Benzenoids	1.25794	0.0251196	0.0367549	1.38178	0.466532
197	Dibutyl phthalate	Benzenoids	1.30543	0.00582021	0.0149715	0.659779	-0.599945
198	Phenylpyruvic acid	Benzenoids	1.30477	0.00805029	0.0182736	0.753195	-0.408905
							0.00554481
84	Hydroxyphenyllactic acid	Phenylpropanoids and polyketides	1.27824	0.0245355	0.0362291	0.552362	-0.856315
135	Naringenin 4'-O-glucuronide	Phenylpropanoids and polyketides	1.42539	0.00417545	0.0123037	7.90972	2.98363
212	Theaflavin	Phenylpropanoids and polyketides	1.15694	0.0411207	0.0511635	0.770658	-0.375838
251	Daidzin	Phenylpropanoids and polyketides	1.33429	7.91999e-05	0.00206724	28.5542	4.83563
261	Delphinidin 3-glucoside	Phenylpropanoids and polyketides	1.28655	0.00362543	0.0115183	4.69883	2.2323
